# Supplementary material for: The Imageable Genome
Source: Nat Commun. 2023 Nov 13;14:7329. doi: 10.1038/s41467-023-43123-3 (PMC10643363; doi:10.1038/s41467-023-43123-3)
Supplement: Supplementary file 4 — Supplementary Data 1-37 [file 41467_2023_43123_MOESM4_ESM.xlsx]

## Sheet: Information
General information for each table	content	Source
Supplementary Data 1	The AI training datasets info	Pubmed
Supplementary Data 2	The full list of radiotracer-protein-gene associations: the Imageable Genome
Supplementary Data 3	The VST (Variance stabilizing transformation) value of 1161 imageable genes across 24 healthy organs	Miller et al., BMC Bioinformatics 2021; Lachmann et al., Nature communications 2018
Supplementary Data 4	The full list of imageable markers highly expressed in each brain development time window	Li et al., Science 2018
Supplementary Data 10	The full list of un-imageable markers highly expressed in each brain development time window
Supplementary Data 5	The full list of imageable markers highly expressed in each fetal brain region
Supplementary Data 11	The full list of un-imageable markers highly expressed in each fetal brain region
Supplementary Data 6	The full list of imageable markers highly expressed in each postnatal brain region
Supplementary Data 12	The full list ofun-imageable markers highly expressed in each postnatal brain region
Supplementary Data 7	Adult brain imageable cell type signatures
Supplementary Data 13	Adult brain un-imageable cell type signatures
Supplementary Data 8	The full list of imageable markers up-/down-regulated in early-AD versus control/ late-AD versus early-AD	Mathys et al., Nature 2019
Supplementary Data 14	The full list of un-imageable markers up-/down-regulated in early-AD versus control/ late-AD versus early-AD
Supplementary Data 9	The full list of imageable markers up-/down-regulated in Autism, Schizophrenia, Bipolar disorder versus normal condition	Gandal et al., Science 2018
Supplementary Data 15	The full list of un-imageable markers up-/down-regulated in Autism, Schizophrenia, Bipolar disorder versus normal condition
Supplementary Data 16	Top ranked temporal imageable markers during early embryonic heart development	Asp et al., Cell 2019
Supplementary Data 21	Top ranked un-imageable temporal markers during early embryonic heart development
Supplementary Data 17	The full list of unique imageable regional markers of early embryonic heart
Supplementary Data 22	The full list of unique un-imageable regional markers of early embryonic heart
Supplementary Data 18	The full list of regional and cell type imageable markers of adult heart
Supplementary Data 23	The full list of regional and cell type un-imageable markers of adult heart
Supplementary Data 19	Adult heart cell type imageable markers	Litviňuková et al., Nature 2020
Supplementary Data 24	Adult heart cell type un-imageable markers
Supplementary Data 20	The full list of disease/cell type-specific imageable markers in 3 human heart failure (HF) diseases	Wang et al., Nature cell biology 2020; Koenig et al., Nature cardiovascular res. 2022
Supplementary Data 25	The full list of disease/cell type-specific un-imageable markers in 3 human heart failure (HF) diseases
Supplementary Data 26	Ovarian cancer stage imageable markers	Nath et al., Nature communications 2021
Supplementary Data 31	Ovarian cancer stage un-imageable markers
Supplementary Data 27	Full list of imageable markers of lung cancer metastasis	Kim et al., Nature communications 2020
Supplementary Data 32	Full list of un-imageable markers of lung cancer metastasis
Supplementary Data 28	The full list of diagnostic imageable markers of 20 TCGA cancer types	The Human Cancer Genome Atlas
Supplementary Data 33	The full list of diagnostic un-imageable markers of 20 TCGA cancer types
Supplementary Data 29	The full list of predictive imageable markers of Melanoma	Liu et al., Nature medicine 2019
Supplementary Data 34	The full list of predictive un-imageable markers of Melanoma
Supplementary Data 30	The full list of prognostic imageable markers of 20 TCGA cancer types	The Cancer Genome Atlas Research Network
Supplementary Data 35	The full list of prognostic un-imageable markers of 20 TCGA cancer types
Supplementary Data 36	Top 10 clinical frequently used PET radiotracers and their clinical applications	NA
Supplementary Data 37	The full list of prognostic capacity of top 10 clinical frequently used PET radiotracers
Cell type abbreviation	fullname
Astro (or Ast)	astrocytes
ExN (or Ex)	excitatory neurons
In	inhibitory neurons
Oli	oligodendrocytes
OPC	oligodendrocyte progenitor cells
Microglia (or Mic)	microglia
Endo	endothelial cells
InN	interneurons
ExN	excitatory neurons
IPC	intermediate progenitor cells
VSMC	vascular smooth muscle cells
TCGA cancer abbreviation	fullname
ACC	Adrenocortical carcinoma
BLCA	Bladder Urothelial Carcinoma
LGG	Brain Lower Grade Glioma
BRCA	Breast invasive carcinoma
CESC	Cervical squamous cell carcinoma and endocervical adenocarcinoma
CHOL	Cholangiocarcinoma
LCML	Chronic Myelogenous Leukemia
COAD	Colon adenocarcinoma
ESCA	Esophageal carcinoma
GBM	Glioblastoma multiforme
HNSC	Head and Neck squamous cell carcinoma
KICH	Kidney Chromophobe
KIRC	Kidney renal clear cell carcinoma
KIRP	Kidney renal papillary cell carcinoma
LIHC	Liver hepatocellular carcinoma
LUAD	Lung adenocarcinoma
LUSC	Lung squamous cell carcinoma
DLBC	Lymphoid Neoplasm Diffuse Large B-cell Lymphoma
MESO	Mesothelioma
MISC	Miscellaneous
OV	Ovarian serous cystadenocarcinoma
PAAD	Pancreatic adenocarcinoma
PCPG	Pheochromocytoma and Paraganglioma
PRAD	Prostate adenocarcinoma
READ	Rectum adenocarcinoma
SARC	Sarcoma
SKCM	Skin Cutaneous Melanoma
STAD	Stomach adenocarcinoma
TGCT	Testicular Germ Cell Tumors
THYM	Thymoma
THCA	Thyroid carcinoma
UCS	Uterine Carcinosarcoma
UCEC	Uterine Corpus Endometrial Carcinoma
UVM	Uveal Melanoma

## Sheet: Supplementary Data 1
Supplementary Data 1: AI training datasets info
NAMED-ENTITY RECOGNITION
		TRAIN	TEST	TOTAL
	SENTENCES	10397	3466	13863
ENTITIES	PROTEIN	5315	1688	7003
	DNA	832	272	1104
	CELL TYPE	331	509	840
	RADIOTRACER_S	8340	2892	11232
	RADIOTRACER_L	3094	1058	4152
	TOTAL	28309	9885	38194
TEXT CLASSIFICATION
	TRAIN	TEST	TOTAL
NUCLEAR MEDICINE ABSTRACTS	1562	408	1970
NOT NUCLEAR MEDICINE ABSTRACTS	1932	466	2398
TOTAL	3494	874	4368

## Sheet: Supplementary Data 2
Supplementary Data 2: The full list of radiotracer-protein-gene associations, the Imageable Genome.
title	journal	authors	pmid	radiotracer_1	radiotracer_2	protein_1	SIMILAR_PROTEIN	SIMILAR_GENE_LIST	SIMILAR_ENSEMBL
Overexpression of β-Adrenergic Receptors and the Suppressive Effect of β2-Adrenergic Receptor Blockade in Oral Squamous Cell Carcinoma.	Journal of oral and maxillofacial surgery : official journal of the American Association of Oral and Maxillofacial Surgeons	Z Chong;L Xianxiang;M Zhen;L Shiqi;F Fang;M Huaming	32640209	ICI-118,551	0	β2-AR	" Adrenergic Receptor Beta 2"	ADRB2	ENSG00000169252
Overexpression of β-Adrenergic Receptors and the Suppressive Effect of β2-Adrenergic Receptor Blockade in Oral Squamous Cell Carcinoma.	Journal of oral and maxillofacial surgery : official journal of the American Association of Oral and Maxillofacial Surgeons	C Zhang;X Liao;Z Ma;S Liu;F Fang;H Mai	32640209	ICI-118,551	0	β2-AR	" Adrenergic Receptor Beta 2"	ADRB2	ENSG00000169252
Overexpression of β-Adrenergic Receptors and the Suppressive Effect of β2-Adrenergic Receptor Blockade in Oral Squamous Cell Carcinoma.	Journal of oral and maxillofacial surgery : official journal of the American Association of Oral and Maxillofacial Surgeons	Zhang|Chong|C|;Liao|Xianxiang|X|;Ma|Zhen|Z|;Liu|Shiqi|S|;Fang|Fang|F|;Mai|Huaming|H|	32640209	ICI-118,551	0	β2-AR	" Adrenergic Receptor Beta 2"	ADRB2	ENSG00000169252
Hexavalent lactoside labeled with [18F]AlF for PET imaging of asialoglycoprotein receptor.	Applied radiation and isotopes : including data, instrumentation and methods for use in agriculture, industry and medicine	HM Yu;CH Chan;CH Yang;HT Hsia;MH Wang	32501233	[18F]AlF	0	asialoglycoprotein receptor	"Asialoglycoprotein Receptor 1"	ASGR1	ENSG00000141505
Hexavalent lactoside labeled with [18F]AlF for PET imaging of asialoglycoprotein receptor.	Applied radiation and isotopes : including data, instrumentation and methods for use in agriculture, industry and medicine	Yu|Hung-Man|HM|;Chan|Chen-Hsin|CH|;Yang|Chun-Hung|CH|;Hsia|Hao-Ting|HT|;Wang|Mei-Hui|MH|	32501233	[18F]AlF	0	asialoglycoprotein receptor	"Asialoglycoprotein Receptor 1"	ASGR1	ENSG00000141505
b'[3H]BMT-046091 a potent and selective radioligand to determine AAK1 distribution and target engagement.'	b'Neuropharmacology'		b'28315351'	3H-BMT-046091		Adaptor-associated kinase 1 (AAK1)	AP2 associated kinase 1	AAK1	ENSG00000115977
Lysosomal trapping of a radiolabeled substrate of P-glycoprotein as a mechanism for signal amplification in PET.	Proceedings of the National Academy of Sciences of the United States of America	P Kannan;KR Brimacombe;WC Kreisl;JS Liow;SS Zoghbi;S Telu;Y Zhang;VW Pike;C Halldin;MM Gottesman;RB Innis;MD Hall	21262843	[(11)C]dLop	[(11)C]N-desmethyl-loperamide (dLop)	P-glycoprotein	"P-Glycoprotein 1"	ABCB1	ENSG00000085563
Retention of the radiotracers 64Cu-ATSM and 64Cu-PTSM in human and murine tumors is influenced by MDR1 protein expression.	Journal of nuclear medicine : official publication, Society of Nuclear Medicine	J Liu;A Hajibeigi;G Ren;M Lin;W Siyambalapitiyage;Z Liu;E Simpson;RW Parkey;X Sun;OK Oz	19617332	(64)Cu-ATSM	64Cu-PTSM	MDR1 glycoprotein	"NB1 Glycoprotein"	ABCB1	ENSG00000085563
P-gp and MRP1 expression in parathyroid tumors related to histology, weight and (99m)Tc-sestamibi imaging results.	Experimental and clinical endocrinology & diabetes : official journal, German Society of Endocrinology [and] German Diabetes Association	FH Jorna;H Hollema;HN Hendrikse;J Bart;AH Brouwers;JT Plukker	19235131	(99m)Tc-MIBI	0	major known factor	"ATP Binding Cassette Subfamily B Member 1"	ABCB1	ENSG00000085563
Synthesis and In Vivo Imaging of N-(3-[11C]Methoxybenzyl)-2-(3-Methoxyphenyl)ethylaniline as a Potential Targeting Agent for P-glycoprotein.	Molecular imaging and biology	D Petroni;A Bartoli;S Rapposelli;M Digiacomo;S Burchielli;G Nesi;A Lapucci;S Pardini;S Fucci;M Macchia;PA Salvadori;L Menichetti	27234445	N-(3-[11C]Methoxybenzyl)-2-(3-Methoxyphenyl)ethylaniline	0	P-glycoprotein	"P-Glycoprotein 1"	ABCB1	ENSG00000085563
Modeling cyclosporine A inhibition of the distribution of a P-glycoprotein PET ligand, 11C-verapamil, into the maternal brain and fetal liver of the pregnant nonhuman primate: impact of tissue blood flow and site of inhibition.	Journal of nuclear medicine : official publication, Society of Nuclear Medicine	AB Ke;S Eyal;FS Chung;JM Link;DA Mankoff;M Muzi;JD Unadkat	23359659	11C-verapamil	0	P-glycoprotein	"P-Glycoprotein 1"	ABCB1	ENSG00000085563
Synthesis and small-animal positron emission tomography evaluation of [11C]-elacridar as a radiotracer to assess the distribution of P-glycoprotein at the blood-brain barrier.	Journal of medicinal chemistry	B Dörner;C Kuntner;JP Bankstahl;M Bankstahl;J Stanek;T Wanek;G Stundner;S Mairinger;W Löscher;M Müller;O Langer;T Erker	19711894	11C-elacridar	0	P-glycoprotein	"P-Glycoprotein 1"	ABCB1	ENSG00000085563
Chronic stress and antidepressant treatment have opposite effects on P-glycoprotein at the blood-brain barrier: an experimental PET study in rats.	Journal of psychopharmacology (Oxford, England)	OL de Klerk;FJ Bosker;AT Willemsen;A Van Waarde;AK Visser;T de Jager;G Dagyte;JA den Boer;RA Dierckx;P Meerlo	19942635	[(11)C]-verapamil	0	P-glycoprotein	"P-Glycoprotein 1"	ABCB1	ENSG00000085563
99mTc-sestamibi imaging in the assessment of toremifene as a modulator of multidrug resistance in patients with breast cancer.	Journal of nuclear medicine : official publication, Society of Nuclear Medicine	M Mubashar;KJ Harrington;KS Chaudhary;el-N Lalani;GW Stamp;D Sinnett;DM Glass;AM Peters	11937596	(99m)Tc-Sestamibi	[R(S)])	R(S	"ATP Binding Cassette Subfamily B Member 1"	ABCB1	ENSG00000085563
Double-phase Tc-99m sestamibi scintimammography to assess angiogenesis and P-glycoprotein expression in patients with untreated breast cancer.	Clinical nuclear medicine	JH Yoon;HS Bom;HC Song;JH Lee;YJ Jaegal	10232467	0	99mTc-sestamibi	P-glycoprotein	"P-Glycoprotein 1"	ABCB1	ENSG00000085563
Evaluation of P-glycoprotein (abcb1a/b) modulation of [(18)F]fallypride in MicroPET imaging studies.	Neuropharmacology	M Piel;U Schmitt;N Bausbacher;HG Buchholz;G Gründer;C Hiemke;F Rösch	23994301	[(18)F]fallypride	0	P-glycoprotein	"P-glycoprotein"	ABCB1	ENSG00000085563
[Correlation between uptake of 99Tcm-MIBI and expression of multidrug resistant protein in breast cancer].	Zhonghua zhong liu za zhi [Chinese journal of oncology]	XM Zhang;ZW Zhang;H Wu	15312346	(99)Tc(m)-MIBI	0	MRP	"ATP Binding Cassette Subfamily B Member 1"	ABCB1	ENSG00000085563
The evaluations of 99mTc cyclopentadienyl tricarbonyl triphenyl phosphonium cation for multidrug resistance.	Bioorganic & medicinal chemistry letters	S Chen;Y Zhang;X Li;H Jia;J Lu	28579328	[99mTc]Technetium cyclopentadienyltricarbonyl-6-hexanoyl-triphenylphosphonium cation	0	multidrug resistant protein 1	"Multidrug Resistance Protein 1"	ABCB1	ENSG00000085563
Synthesis and evaluation of [11C]XR9576 to assess the function of drug efflux transporters using PET.	Annals of nuclear medicine	K Kawamura;F Konno;J Yui;T Yamasaki;A Hatori;K Yanamoto;H Wakizaka;M Takei;N Nengaki;T Fukumura;MR Zhang	20361276	[(11)C]XR9576	[(11)C]methyl iodide	AUC(brain	"ABCB1"	ABCB1	ENSG00000085563
Imaging of cyclosporine inhibition of P-glycoprotein activity using 11C-verapamil in the brain: studies of healthy humans.	Journal of nuclear medicine : official publication, Society of Nuclear Medicine	M Muzi;DA Mankoff;JM Link;S Shoner;AC Collier;L Sasongko;JD Unadkat	19617341	11C-verapamil	0	P-glycoprotein	"P-Glycoprotein 1"	ABCB1	ENSG00000085563
Carbon-11-labeled daunorubicin and verapamil for probing P-glycoprotein in tumors with PET.	Journal of nuclear medicine : official publication, Society of Nuclear Medicine	PH Elsinga;EJ Franssen;NH Hendrikse;L Fluks;AM Weemaes;WT van der Graaf;EG de Vries;GM Visser;W Vaalburg	8790221	11C-verapamil	11C- daunorubicin	P-glycoprotein	"P-Glycoprotein 1"	ABCB1	ENSG00000085563
Experimental and clinical observations of 99mTc-MIBI uptake correlate with P-glycoprotein expression in lung cancer.	Nuclear medicine communications	A Yang;J Xue;X Li;Y Yu;H Deng;G Hu;X Meng;J Li	17667748	99mTc-MIBI	0	P-glycoprotein	"P-Glycoprotein 1"	ABCB1	ENSG00000085563
Assessment of cerebral P-glycoprotein expression and function with PET by combined [11C]inhibitor and [11C]substrate scans in rats.	Nuclear medicine and biology	J Müllauer;R Karch;JP Bankstahl;M Bankstahl;J Stanek;T Wanek;S Mairinger;M Müller;W Löscher;O Langer;C Kuntner	23774004	[(11)C]tariquidar	0	Pgp	"ATP Binding Cassette Subfamily B Member 1"	ABCB1	ENSG00000085563
In vitro-to-in vivo prediction of P-glycoprotein-based drug interactions at the human and rodent blood-brain barrier.	Drug metabolism and disposition: the biological fate of chemicals	P Hsiao;T Bui;RJ Ho;JD Unadkat	18057117	[(11)C]verapamil	0	P-glycoprotein	"P-glycoprotein"	ABCB1	ENSG00000085563
A novel positron emission tomography imaging protocol identifies seizure-induced regional overactivity of P-glycoprotein at the blood-brain barrier.	The Journal of neuroscience : the official journal of the Society for Neuroscience	JP Bankstahl;M Bankstahl;C Kuntner;J Stanek;T Wanek;M Meier;XQ Ding;M Müller;O Langer;W Löscher	21677164	(R)-[(11)C]verapamil	radiolabeled P-glycoprotein substrate (R)-[(11)C]verapamil	P-glycoprotein	"P-glycoprotein"	ABCB1	ENSG00000085563
Dose-response assessment of tariquidar and elacridar and regional quantification of P-glycoprotein inhibition at the rat blood-brain barrier using (R)-[(11)C]verapamil PET.	European journal of nuclear medicine and molecular imaging	C Kuntner;JP Bankstahl;M Bankstahl;J Stanek;T Wanek;G Stundner;R Karch;R Brauner;M Meier;X Ding;M Müller;W Löscher;O Langer	20016890	11C-verapamil	0	P-glycoprotein	"P-Glycoprotein 1"	ABCB1	ENSG00000085563
P-glycoprotein function at the blood-brain barrier in humans can be quantified with the substrate radiotracer 11C-N-desmethyl-loperamide.	Journal of nuclear medicine : official publication, Society of Nuclear Medicine	WC Kreisl;JS Liow;N Kimura;N Seneca;SS Zoghbi;CL Morse;P Herscovitch;VW Pike;RB Innis	20237038	11C-N-desmethyl-loperamide	0	P-glycoprotein	"P-Glycoprotein 1"	ABCB1	ENSG00000085563
Automated synthesis, preclinical toxicity, and radiation dosimetry of [18F]MC225 for clinical use: a tracer for measuring P-glycoprotein function at the blood-brain barrier.	EJNMMI research	J Toyohara;M Sakata;T Tago;NA Colabufo;G Luurtsema	32700099	18F-MC225	0	P-glycoprotein	"P-Glycoprotein 1"	ABCB1	ENSG00000085563
Automated synthesis, preclinical toxicity, and radiation dosimetry of [18F]MC225 for clinical use: a tracer for measuring P-glycoprotein function at the blood-brain barrier.	EJNMMI research	J Toyohara;M Sakata;T Tago;NA Colabufo;G Luurtsema	32700099	18F-MC225	0	P-glycoprotein	"P-Glycoprotein 1"	ABCB1	ENSG00000085563
Automated synthesis, preclinical toxicity, and radiation dosimetry of [18F]MC225 for clinical use: a tracer for measuring P-glycoprotein function at the blood-brain barrier.	EJNMMI research	J Toyohara;M Sakata;T Tago;NA Colabufo;G Luurtsema	32700099	[18F]MC225	0	P-glycoprotein	"P-glycoprotein"	ABCB1	ENSG00000085563
Identification of positron emission tomography ligands for NPY Y5 receptors in the brain.	Bioorganic & medicinal chemistry letters	H Takahashi;Y Haga;T Shibata;K Nonoshita;T Sakamoto;M Moriya;T Ohe;M Chiba;Y Mitobe;H Kitazawa;H Iwaasa;A Ishihara;Y Ishii;A Kanatani;T Fukami	19679469	[(11)C]12b	0	Y5 PET ligand	"ATP Binding Cassette Subfamily B Member 1"	ABCB1	ENSG00000085563
Synthesis and preliminary preclinical evaluation of fluorine-18 labelled isatin-4-(4-methoxyphenyl)-3-thiosemicarbazone ([18F]4FIMPTC) as a novel PET tracer of P-glycoprotein expression.	EJNMMI radiopharmacy and chemistry	J Verbeek;J Eriksson;S Syvänen;M Huisman;RC Schuit;CFM Molthoff;RA Voskuyl;EC de Lange;AA Lammertsma;AD Windhorst	30294663	18F-4FIMPTC	fluorine-18 labelled isatin-4-(4-methoxyphenyl)-3-thiosemicarbazone	P-glycoprotein	"P-Glycoprotein 1"	ABCB1	ENSG00000085563
Prediction of the chemosensitivity of lung cancer by 99mTc-hexakis-2-methoxyisobutyl isonitrile SPECT.	Journal of nuclear medicine : official publication, Society of Nuclear Medicine	M Sasaki;Y Kuwabara;Y Ichiya;T Yoshida;M Nakagawa;H Soeda;K Sugio;Y Maehara;K Masuda	10565770	99mTc-MIBI	0	Pgp	"ATP Binding Cassette Subfamily B Member 1"	ABCB1	ENSG00000085563
Synthesis and preclinical evaluation of the radiolabeled P-glycoprotein inhibitor [(11)C]MC113.	Nuclear medicine and biology	S Mairinger;T Wanek;C Kuntner;Y Doenmez;S Strommer;J Stanek;E Capparelli;P Chiba;M Müller;NA Colabufo;O Langer	22981987	[(11)C]MC113	0	P-Glycoprotein	"Pgp"	ABCB1	ENSG00000085563
Association of tumor washout rates and accumulation of technetium-99m-MIBI with expression of P-glycoprotein in lung cancer.	Journal of nuclear medicine : official publication, Society of Nuclear Medicine	L Kostakoglu;P Kiratli;S Ruacan;M Hayran;S Emri;EL Ergün;CF Bekdik	9476923	99mTc-MIBI	0	P-glycoprotein	"P-Glycoprotein 1"	ABCB1	ENSG00000085563
Developmental changes in P-glycoprotein function in the blood-brain barrier of nonhuman primates: PET study with R-11C-verapamil and 11C-oseltamivir.	Journal of nuclear medicine : official publication, Society of Nuclear Medicine	T Takashima;C Yokoyama;H Mizuma;H Yamanaka;Y Wada;K Onoe;H Nagata;S Tazawa;H Doi;K Takahashi;M Morita;M Kanai;M Shibasaki;H Kusuhara;Y Sugiyama;H Onoe;Y Watanabe	21571790	11C-verapamil, 11C-oseltamivir	0	P-glycoprotein	"P-Glycoprotein 1"	ABCB1	ENSG00000085563
Synthesis, molecular structure, and validation of metalloprobes for assessment of MDR1 P-glycoprotein-mediated functional transport.	Dalton transactions (Cambridge, England : 2003)	J Sivapackiam;SE Harpstrite;JL Prior;H Gu;NP Rath;V Sharma	20505882	(67/68)Ga-metalloprobes	KB-8-5-11 cells	MDR1	"MDR1"	ABCB1	ENSG00000085563
Tariquidar-induced P-glycoprotein inhibition at the rat blood-brain barrier studied with (R)-11C-verapamil and PET.	Journal of nuclear medicine : official publication, Society of Nuclear Medicine	JP Bankstahl;C Kuntner;A Abrahim;R Karch;J Stanek;T Wanek;W Wadsak;K Kletter;M Müller;W Löscher;O Langer	18632828	11C-verapamil	0	P-glycoprotein	"P-Glycoprotein 1"	ABCB1	ENSG00000085563
Expression of recombinant human multidrug resistance P-glycoprotein in insect cells confers decreased accumulation of technetium-99m-sestamibi.	Journal of nuclear medicine : official publication, Society of Nuclear Medicine	VV Rao;ML Chiu;JF Kronauge;D Piwnica-Worms	7906729	99mTc-sestamibi	0	recombinant human multidrug resistance P-glycoprotein	"Multidrug Resistance Protein 1"	ABCB1	ENSG00000085563
Quantification of 11C-Laniquidar Kinetics in the Brain.	Journal of nuclear medicine : official publication, Society of Nuclear Medicine	FE Froklage;R Boellaard;E Bakker;NH Hendrikse;JC Reijneveld;RC Schuit;AD Windhorst;P Schober;BN van Berckel;AA Lammertsma;A Postnov	26294297	(11)C-laniquidar	0	K1	"ATP Binding Cassette Subfamily B Member 1"	ABCB1	ENSG00000085563
Pharmacokinetic modeling of P-glycoprotein function at the rat and human blood-brain barriers studied with (R)-[11C]verapamil positron emission tomography.	EJNMMI research	J Müllauer;C Kuntner;M Bauer;JP Bankstahl;M Müller;RA Voskuyl;O Langer;S Syvänen	23072492	(R)-[11C]verapamil	0	P-glycoprotein	"P-glycoprotein"	ABCB1	ENSG00000085563
P-glycoprotein function at the blood-brain barrier imaged using 11C-N-desmethyl-loperamide in monkeys.	Journal of nuclear medicine : official publication, Society of Nuclear Medicine	JS Liow;W Kreisl;SS Zoghbi;N Lazarova;N Seneca;RL Gladding;A Taku;P Herscovitch;VW Pike;RB Innis	19091890	11C-N-desmethyl-loperamide	0	P-glycoprotein	"P-Glycoprotein 1"	ABCB1	ENSG00000085563
MDR1, MRP1 and LRP expression in patients with untreated acute leukaemia: correlation with 99mTc-MIBI bone marrow scintigraphy.	Nuclear medicine communications	Y Ak;G Demirel;Z Gülbas	17538395	(99m)Tc-MIBI	0	PGP	"PGP"	ABCB1	ENSG00000085563
Effect of expression of P-glycoprotein on technetium-99m methoxyisobutylisonitrile single photon emission computed tomography of brain tumors.	Neurologia medico-chirurgica	Y Shibata;A Matsumura;T Nose	12206484	99mTc-MIBI	technetium-99m methoxyisobutylisonitrile	P-glycoprotein	"P-Glycoprotein 1"	ABCB1	ENSG00000085563
Effects of ketoconazole on the biodistribution and metabolism of [11C]loperamide and [11C]N-desmethyl-loperamide in wild-type and P-gp knockout mice.	Nuclear medicine and biology	N Seneca;SS Zoghbi;HU Shetty;E Tuan;P Kannan;A Taku;RB Innis;VW Pike	20346873	[(11)C]loperamide	[(11)C]N-desmethyl-loperamide ([(11)C]dLop)	P-glycoprotein	"P-Glycoprotein 1"	ABCB1	ENSG00000085563
Discrepancies in the P-glycoprotein-mediated transport of (18)F-MPPF: a pharmacokinetic study in mice and non-human primates.	Pharmaceutical research	N Tournier;S Cisternino;MA Peyronneau;S Goutal;F Dolle;JM Scherrmann;M Bottlaender;W Saba;H Valette	22644589	(18)F-MPPF	0	MPPF	"ATP Binding Cassette Subfamily B Member 1"	ABCB1	ENSG00000085563
Mechanism of technetium 99m sestamibi parathyroid imaging and the possible role of p-glycoprotein.	Surgery	BK Mitchell;EA Cornelius;S Zoghbi;JR Murren;R Ghoussoub;SD Flynn;BK Kinder	8957492	0	technetium 99m sestamibi parathyroid	p-glycoprotein	"P-glycoprotein"	ABCB1	ENSG00000085563
Predicting multidrug resistance-related protein and P-glycoprotein expression with technetium-99m tetrofosmin mammoscintigraphy.	Breast (Edinburgh, Scotland)	TJ Liu;YC Shiau;SC Tsai;JJ Wang;ST Ho;A Kao	14659356	0	99mTc-tetrofosmin	P-glycoprotein	"P-Glycoprotein 1"	ABCB1	ENSG00000085563
99mTc-tetrofosmin for functional imaging of P-glycoprotein modulation in vivo.	Journal of clinical pharmacology	JR Ballinger	11452727	99mTc-tetrofosmin	0	P-glycoprotein	"P-Glycoprotein 1"	ABCB1	ENSG00000085563
N-desmethyl-loperamide is selective for P-glycoprotein among three ATP-binding cassette transporters at the blood-brain barrier.	Drug metabolism and disposition: the biological fate of chemicals	P Kannan;KR Brimacombe;SS Zoghbi;JS Liow;C Morse;AK Taku;VW Pike;C Halldin;RB Innis;MM Gottesman;MD Hall	20212014	[(11)C]N-desmethyl-Loperamide ([(11)C]dLop)	0	Pgp	"P-Glycoprotein"	ABCB1	ENSG00000085563
Assessment of the in vitro and in vivo properties of a (99m)Tc-labeled inhibitor of the multidrug resistant gene product P-glycoprotein.	Nuclear medicine and biology	R Bergmann;P Brust;M Scheunemann;HJ Pietzsch;S Seifert;F Roux;B Johannsen	10773542	0	(99m)Tc-labeled inhibitor	multidrug resistant gene product P-glycoprotein	"P-glycoprotein"	ABCB1	ENSG00000085563
Radiosynthesis and in vivo evaluation of [(11)C]MC80 for P-glycoprotein imaging.	Bioorganic & medicinal chemistry	SD Bruyne;L Wyffels;L Moerman;J Sambre;NA Colabufo;F Berardi;R Perrone;FD Vos	20685124	11C-MC80	0	P-glycoprotein 1	"P-Glycoprotein 1"	ABCB1	ENSG00000085563
Pharmacoresistance in epilepsy: a pilot PET study with the P-glycoprotein substrate R-[(11)C]verapamil.	Epilepsia	O Langer;M Bauer;A Hammers;R Karch;E Pataraia;MJ Koepp;A Abrahim;G Luurtsema;M Brunner;R Sunder-Plassmann;F Zimprich;C Joukhadar;S Gentzsch;R Dudczak;K Kletter;M Müller;C Baumgartner	17484754	R-[(11)C]verapamil	0	P-gp substrate R-[(11)C]verapamil	" ATP Binding Cassette Subfamily B Member 1 "	ABCB1	ENSG00000085563
Antiepileptic drugs modulate P-glycoproteins in the brain: a mice study with (11)C-desmethylloperamide.	Epilepsy research	L Moerman;L Wyffels;D Slaets;R Raedt;P Boon;F De Vos	21277169	(11)C-desmethylloperamide	0	P-glycoproteins	"P-Glycoprotein 1"	ABCB1	ENSG00000085563
Enzymatic synthesis of [4-methoxy-11C]daunorubicin for functional imaging of P-glycoprotein with PET.	Applied radiation and isotopes : including data, instrumentation and methods for use in agriculture, industry and medicine	E Eriks-Fluks;PH Elsinga;NH Hendrikse;EJ Franssen;W Vaalburg	9570100	[4-methoxy-11C]daunorubicin	0	P-glycoprotein	"P-Glycoprotein 1"	ABCB1	ENSG00000085563
Enzymatic synthesis of [4-methoxy-11C]daunorubicin for functional imaging of P-glycoprotein with PET.	Applied radiation and isotopes : including data, instrumentation and methods for use in agriculture, industry and medicine	E Eriks-Fluks;PH Elsinga;NH Hendrikse;EJ Franssen;W Vaalburg	9570100	[4-methoxy-11C]daunorubicin	0	P-glycoprotein	"P-glycoprotein"	ABCB1	ENSG00000085563
Approaching complete inhibition of P-glycoprotein at the human blood-brain barrier: an (R)-[11C]verapamil PET study.	Journal of cerebral blood flow and metabolism : official journal of the International Society of Cerebral Blood Flow and Metabolism	M Bauer;R Karch;M Zeitlinger;C Philippe;K Römermann;J Stanek;A Maier-Salamon;W Wadsak;W Jäger;M Hacker;M Müller;O Langer	25669913	11C-verapamil	0	P-glycoprotein	"P-Glycoprotein 1"	ABCB1	ENSG00000085563
The value of Tc-99m tetrofosmin scintimammography in the assessment of P-glycoprotein in patients with breast cancer.	Hellenic journal of nuclear medicine	G Silov;Z Erdoğan;A Özdal;A Tutuş;Y Tekin;H Karaman;Ö Turhal	24137583	99mTc-TF	technetium-99m-tetrofosmin	Pgp	"P-glycoprotein"	ABCB1	ENSG00000085563
[¹¹C]befloxatone brain kinetics is not influenced by Bcrp function at the blood-brain barrier: a PET study using Bcrp TGEM knockout rats.	European journal of pharmaceutical sciences : official journal of the European Federation for Pharmaceutical Sciences	B Hosten;R Boisgard;A Jacob;S Goutal;B Saubaméa;F Dollé;JM Scherrmann;S Cisternino;N Tournier	23981334	[(11)C]befloxatone	0	BCRP	"ATP Binding Cassette Subfamily B Member 1"	ABCB1	ENSG00000085563
Automated synthesis, preclinical toxicity, and radiation dosimetry of [18F]MC225 for clinical use: a tracer for measuring P-glycoprotein function at the blood-brain barrier.	EJNMMI research	J Toyohara;M Sakata;T Tago;NA Colabufo;G Luurtsema	32700099	18F-MC225	0	P-glycoprotein	"P-Glycoprotein 1"	ABCB1	ENSG00000085563
Clinical validation of the influence of P-glycoprotein on technetium-99m-sestamibi uptake in malignant tumors.	Journal of nuclear medicine : official publication, Society of Nuclear Medicine	L Kostakoglu;N Elahi;P Kïratlï;S Ruacan;I Sayek;E Baltalï;A Sungur;M Hayran;CF Bekdik	9225779	99mTc-sestamibi	0	P-glycoprotein	"P-Glycoprotein 1"	ABCB1	ENSG00000085563
Automated synthesis, preclinical toxicity, and radiation dosimetry of [18F]MC225 for clinical use: a tracer for measuring P-glycoprotein function at the blood-brain barrier.	EJNMMI research	J Toyohara;M Sakata;T Tago;NA Colabufo;G Luurtsema	32700099	[18F]MC225	0	P-glycoprotein	"P-glycoprotein"	ABCB1	ENSG00000085563
Evaluation of limiting brain penetration related to P-glycoprotein and breast cancer resistance protein using [(11)C]GF120918 by PET in mice.	Molecular imaging and biology	K Kawamura;T Yamasaki;F Konno;J Yui;A Hatori;K Yanamoto;H Wakizaka;M Takei;Y Kimura;T Fukumura;MR Zhang	20379788	[(11)C]GF120918	0	BCRP	"ATP Binding Cassette Subfamily B Member 1"	ABCB1	ENSG00000085563
Dynamic coupling of 99mTc-MIBI efflux and apoptotic pathway activation in untreated breast cancer patients.	European journal of nuclear medicine and molecular imaging	S Del Vecchio;A Zannetti;A Ciarmiello;L Aloj;C Caracò;R Fonti;G Botti;G D'Aiuto;M Salvatore	12029556	99mTc-MIBI	technetium-99m methoxyisobutylisonitrile (MIBI)	P-glycoprotein	"P-glycoprotein"	ABCB1	ENSG00000085563
Modulation of the multidrug resistance P-glycoprotein: detection with technetium-99m-sestamibi in vivo.	Journal of nuclear medicine : official publication, Society of Nuclear Medicine	GD Luker;PM Fracasso;J Dobkin;D Piwnica-Worms	9074520	technetium-99m-sestamibi	0	multidrug resistance P-glycoprotein	"Multidrug Resistance Protein 1"	ABCB1	ENSG00000085563
Multiagent PET for risk characterization in sarcoma.	Journal of nuclear medicine : official publication, Society of Nuclear Medicine	JF Eary;JM Link;M Muzi;EU Conrad;DA Mankoff;JK White;KA Krohn	21421714	(11)C-verapamil	0	P-glycoprotein	"P-Glycoprotein 1"	ABCB1	ENSG00000085563
Lack of correlation of functional scintigraphy with (99m)technetium-methoxyisobutylisonitrile with histological necrosis following induction chemotherapy or measures of P-glycoprotein expression in high-grade osteosarcoma.	Clinical cancer research : an official journal of the American Association for Cancer Research	R Gorlick;AC Liao;C Antonescu;AG Huvos;JH Healey;R Sowers;M Daras;E Calleja;LH Wexler;D Panicek;PA Meyers;SD Yeh;SM Larson	11595696	(99m)Tc-MIBI	(99m)technetium hexakis-2-methoxyisobutylisonitrile	P-glycoprotein	"P-Glycoprotein 1"	ABCB1	ENSG00000085563
Positron emission tomography imaging of tissue P-glycoprotein activity during pregnancy in the non-human primate.	British journal of pharmacology	FS Chung;S Eyal;M Muzi;JM Link;DA Mankoff;A Kaddoumi;F O'Sullivan;P Hsiao;JD Unadkat	20002098	(11)C-verapamil	(11)C-radioactivity concentration-time curve	P-glycoprotein	"P-glycoprotein"	ABCB1	ENSG00000085563
Pulmonary elimination rate of inhaled 99mTc-sestamibi radioaerosol is delayed in healthy cigarette smokers.	British journal of clinical pharmacology	P Ruparelia;HK Cheow;JW Evans;L Banney;S Shankar;KR Szczepura;AE Swift;JR Ballinger;NG Hartman;ER Chilvers;AM Peters	18279466	(99m)Tc-sestamibi	inhaled technetium-99m-labelled hexakis-methoxy-isobutyl isonitrile	P-gp substrate	"ATP Binding Cassette Subfamily B Member 1"	ABCB1	ENSG00000085563
PET-CT imaging with [(18)F]-gefitinib to measure Abcb1a/1b (P-gp) and Abcg2 (Bcrp1) mediated drug-drug interactions at the murine blood-brain barrier.	Nuclear medicine and biology	ML Vlaming;T Läppchen;HT Jansen;S Kivits;A van Driel;E van de Steeg;JW van der Hoorn;CF Sio;OC Steinbach;J DeGroot	26264927	ABCB1	[(18)F]-based PET-CT	ABCG2	"ATP Binding Cassette Subfamily B Member 1"	ABCB1	ENSG00000085563
In vivo imaging and specific targeting of P-glycoprotein expression in multidrug resistant nude mice xenografts with [125I]MRK-16 monoclonal antibody.	Nuclear medicine and biology	AM Scott;E Rosa;BM Mehta;CR Divgi;RD Finn;JL Biedler;T Tsuruo;H Kalaigian;SM Larson	7550027	0	125I-MRK-16 monoclonal antibody	P-glycoprotein	"P-Glycoprotein 1"	ABCB1	ENSG00000085563
Regional increase in P-glycoprotein function in the blood-brain barrier of patients with chronic schizophrenia: a PET study with [(11)C]verapamil as a probe for P-glycoprotein function.	Psychiatry research	OL de Klerk;AT Willemsen;FJ Bosker;AL Bartels;NH Hendrikse;JA den Boer;RA Dierckx	20620031	11C-verapamil	0	P-glycoprotein	"P-Glycoprotein 1"	ABCB1	ENSG00000085563
Assessment of P-glycoprotein in patients with malignant bone and soft-tissue tumors using technetium-99m-MIBI scintigraphy.	Journal of nuclear medicine : official publication, Society of Nuclear Medicine	J Taki;H Sumiya;N Asada;Y Ueda;H Tsuchiya;N Tonami	9669390	99mTc-MIBI	0	P-glycoprotein	"P-Glycoprotein 1"	ABCB1	ENSG00000085563
New positron emission tomography tracer [(11)C]carvedilol reveals P-glycoprotein modulation kinetics.	British journal of pharmacology	J Bart;EC Dijkers;TD Wegman;EG de Vries;WT van der Graaf;HJ Groen;W Vaalburg;AT Willemsen;NH Hendrikse	15951832	[(11)C]carvedilol	0	P-glycoprotein	"P-Glycoprotein 1"	ABCB1	ENSG00000085563
Locally increased P-glycoprotein function in major depression: a PET study with [11C]verapamil as a probe for P-glycoprotein function in the blood-brain barrier.	The international journal of neuropsychopharmacology	OL de Klerk;AT Willemsen;M Roosink;AL Bartels;NH Hendrikse;FJ Bosker;JA den Boer	19224656	11C-verapamil	0	P-glycoprotein	"P-Glycoprotein 1"	ABCB1	ENSG00000085563
Assessment of the P-glycoprotein expression by 99mTc-MIBI bone marrow imaging in patients with untreated leukaemia.	Nuclear medicine communications	I Ak;V Aslan;E Vardareli;Z Gülbaş	12673168	99mTc-MIBI	0	P-glycoprotein	"P-Glycoprotein 1"	ABCB1	ENSG00000085563
2'[(18)F]-fluoroethylrhodamine B is a promising radiotracer to measure P-glycoprotein function.	European journal of pharmaceutical sciences : official journal of the European Federation for Pharmaceutical Sciences	G Trencsényi;I Kertész;ZT Krasznai;G Máté;G Szalóki;P Szabó Judit;L Kárpáti;Z Krasznai;T Márián;K Goda	25857708	0	18F-fluoroethylrhodamine B	P-glycoprotein	"P-Glycoprotein 1"	ABCB1	ENSG00000085563
P-glycoprotein imaging in temporal lobe epilepsy: in vivo PET experiments with the Pgp substrate [11C]-verapamil.	Epilepsia	M Feldmann;M Koepp	23134497	Pgp substrate [11C]-verapamil	0	P-glycoprotein	"P-Glycoprotein 1"	ABCB1	ENSG00000085563
Evaluation of [11C]laniquidar as a tracer of P-glycoprotein: radiosynthesis and biodistribution in rats.	Nuclear medicine and biology	G Luurtsema;RC Schuit;RP Klok;J Verbeek;JE Leysen;AA Lammertsma;AD Windhorst	19647170	[11C]laniquidar	R-[11C]verapamil	P-gp	"G-Substrate"	ABCB1	ENSG00000085563
Tariquidar Is an Inhibitor and Not a Substrate of Human and Mouse P-glycoprotein.	Drug metabolism and disposition: the biological fate of chemicals	LD Weidner;KL Fung;P Kannan;JK Moen;JS Kumar;J Mulder;RB Innis;MM Gottesman;MD Hall	26658428	[(11)C]TQR	0	Human and Mouse P-glycoprotein	"P-glycoprotein"	ABCB1	ENSG00000085563
Radioligands targeting P-glycoprotein and other drug efflux proteins at the blood-brain barrier.	Journal of labelled compounds & radiopharmaceuticals	T Wanek;S Mairinger;O Langer	24285312	0	[(11) C]laniquidar	ABC transporters	"ATP Binding Cassette Subfamily B Member 1"	ABCB1	ENSG00000085563
In vitro detection of mdr1 mRNA in murine leukemia cells with 111In-labeled oligonucleotide.	European journal of nuclear medicine and molecular imaging	J Bai;K Yokoyama;S Kinuya;K Shiba;R Matsushita;M Nomura;T Michigishi;N Tonami	15449049	111In-ODN	0	MDR1	"MDR1"	ABCB1	ENSG00000085563
Interaction of 11C-tariquidar and 11C-elacridar with P-glycoprotein and breast cancer resistance protein at the human blood-brain barrier.	Journal of nuclear medicine : official publication, Society of Nuclear Medicine	M Bauer;R Karch;M Zeitlinger;J Stanek;C Philippe;W Wadsak;M Mitterhauser;W Jäger;H Haslacher;M Müller;O Langer	23833270	11C-tariquidar	0	P-glycoprotein	"P-Glycoprotein 1"	ABCB1	ENSG00000085563
The usefulness of Tc-99m MIBI for evaluating brain tumors: comparative study with Tl-201 and relation with P-glycoprotein	Clinical nuclear medicine	S Nagamachi;S Jinnouchi;T Ohnishi;H Nakahara;L Flores;S Tamura;K Yokogami;H Kawano;S Wakisaka	10512102	Tl-201	99mTc-MIBI	P-glycoprotein	"P-Glycoprotein 1"	ABCB1	ENSG00000085563
b'Altered pharmacokinetics of vinblastine in Mdr1a P-glycoprotein-deficient Mice.'	b'Journal of the National Cancer Institute'		b'8667431'	3H-VBL		Pgp	ATP Binding Cassette Subfamily B Member 1	ABCB1	ENSG00000085563
PET-evaluated transport of [11C]hydroxyurea across the rat blood-brain barrier--lack of influence of cyclosporin and probenecid.	Drug metabolism letters	S Syvänen;J Barletta;G Blomquist;B Långström;M Bergström	19356042	[(11)C]verapamil	[(11)C]hydroxyurea	P-glycoprotein	"P-glycoprotein"	ABCB1	ENSG00000085563
Imaging P-Glycoprotein Induction at the Blood-Brain Barrier of a β-Amyloidosis Mouse Model with 11C-Metoclopramide PET.	Journal of nuclear medicine : official publication, Society of Nuclear Medicine	V Zoufal;S Mairinger;M Brackhan;M Krohn;T Filip;M Sauberer;J Stanek;T Wanek;N Tournier;M Bauer;J Pahnke;O Langer	31806767	11C-Metoclopramide	0	P-Glycoprotein	"P-glycoprotein"	ABCB1	ENSG00000085563
Imaging P-Glycoprotein Induction at the Blood-Brain Barrier of a β-Amyloidosis Mouse Model with 11C-Metoclopramide PET.	Journal of nuclear medicine : official publication, Society of Nuclear Medicine	Zoufal|Viktoria|V|;Mairinger|Severin|S|;Brackhan|Mirjam|M|;Krohn|Markus|M|;Filip|Thomas|T|;Sauberer|Michael|M|;Stanek|Johann|J|;Wanek|Thomas|T|;Tournier|Nicolas|N|;Bauer|Martin|M|;Pahnke|Jens|J|;Langer|Oliver|O|	31806767	11C-Metoclopramide	0	P-Glycoprotein	"P-glycoprotein"	ABCB1	ENSG00000085563
[Dynamic analysis of pharmacokinetics of orally administered drugs using positron emission tomography].	Yakugaku zasshi : Journal of the Pharmaceutical Society of Japan	M Kataoka	22864349	0	11C-labeled telmisartan	UGT	"ATP Binding Cassette Subfamily B Member 1"	ABCB1	ENSG00000085563
Measurement of Hepatic ABCB1 and ABCG2 Transport Activity with [11C]Tariquidar and PET in Humans and Mice.	Molecular pharmaceutics	Hernández Lozano|Irene|I|;Bauer|Martin|M|;Wulkersdorfer|Beatrix|B|;Traxl|Alexander|A|;Philippe|Cécile|C|;Weber|Maria|M|;Häusler|Stephanie|S|;Stieger|Bruno|B|;Jäger|Walter|W|;Mairinger|Severin|S|;Wanek|Thomas|T|;Hacker|Marcus|M|;Zeitlinger|Markus|M|;Langer|Oliver|O|0000-0002-4048-5781	31790256	[11C]tariquidar	0	P-glycoprotein (ABCB1) and breast cancer resistance protein (ABCG2)	"P-glycoprotein"	ABCB1	ENSG00000085563
[11C]phenytoin revisited: synthesis by [11C]CO carbonylation and first evaluation as a P-gp tracer in rats.	EJNMMI research	J Verbeek;J Eriksson;S Syvänen;M Labots;EC de Lange;RA Voskuyl;MP Mooijer;M Rongen;AA Lammertsma;AD Windhorst	22747744	[11C]phenytoin	0	P-gp substrate	"P-glycoprotein"	ABCB1	ENSG00000085563
Effect of P-glycoprotein inhibition at the blood-brain barrier on brain distribution of (R)-[11 C]verapamil in elderly vs. young subjects.	British journal of clinical pharmacology	M Bauer;B Wulkersdorfer;R Karch;C Philippe;W Jäger;J Stanek;W Wadsak;M Hacker;M Zeitlinger;O Langer	28401570	(R)-[11 C]verapamil	0	P-glycoprotein	"P-Glycoprotein 1"	ABCB1	ENSG00000085563
Effect of P-glycoprotein inhibition at the blood-brain barrier on brain distribution of (R)-[11 C]verapamil in elderly vs. young subjects.	British journal of clinical pharmacology	M Bauer;B Wulkersdorfer;R Karch;C Philippe;W Jäger;J Stanek;W Wadsak;M Hacker;M Zeitlinger;O Langer	28401570	11C-verapamil	0	P-glycoprotein	"P-Glycoprotein 1"	ABCB1	ENSG00000085563
Effect of P-glycoprotein inhibition at the blood-brain barrier on brain distribution of (R)-[11 C]verapamil in elderly vs. young subjects.	British journal of clinical pharmacology	M Bauer;B Wulkersdorfer;R Karch;C Philippe;W Jäger;J Stanek;W Wadsak;M Hacker;M Zeitlinger;O Langer	28401570	(R)-[11 C]verapamil	0	P-glycoprotein	"P-glycoprotein"	ABCB1	ENSG00000085563
Effect of P-glycoprotein inhibition at the blood-brain barrier on brain distribution of (R)-[11 C]verapamil in elderly vs. young subjects.	British journal of clinical pharmacology	M Bauer;B Wulkersdorfer;R Karch;C Philippe;W Jäger;J Stanek;W Wadsak;M Hacker;M Zeitlinger;O Langer	28401570	(R)-[11 C]verapamil	0	P-glycoprotein	"P-Glycoprotein 1"	ABCB1	ENSG00000085563
Effect of P-glycoprotein inhibition at the blood-brain barrier on brain distribution of (R)-[11 C]verapamil in elderly vs. young subjects.	British journal of clinical pharmacology	M Bauer;B Wulkersdorfer;R Karch;C Philippe;W Jäger;J Stanek;W Wadsak;M Hacker;M Zeitlinger;O Langer	28401570	11C-verapamil	0	P-glycoprotein	"P-Glycoprotein 1"	ABCB1	ENSG00000085563
Effect of P-glycoprotein inhibition at the blood-brain barrier on brain distribution of (R)-[11 C]verapamil in elderly vs. young subjects.	British journal of clinical pharmacology	M Bauer;B Wulkersdorfer;R Karch;C Philippe;W Jäger;J Stanek;W Wadsak;M Hacker;M Zeitlinger;O Langer	28401570	(R)-[11 C]verapamil	0	P-glycoprotein	"P-glycoprotein"	ABCB1	ENSG00000085563
Automated synthesis, preclinical toxicity, and radiation dosimetry of [18F]MC225 for clinical use: a tracer for measuring P-glycoprotein function at the blood-brain barrier.	EJNMMI research	Toyohara|Jun|J|http://orcid.org/0000-0003-4721-405X;Sakata|Muneyuki|M|;Tago|Tetsuro|T|;Colabufo|Nicola A|NA|;Luurtsema|Gert|G|	32700099	18F-MC225	0	P-glycoprotein	"P-Glycoprotein 1"	ABCB1	ENSG00000085563
Automated synthesis, preclinical toxicity, and radiation dosimetry of [18F]MC225 for clinical use: a tracer for measuring P-glycoprotein function at the blood-brain barrier.	EJNMMI research	Toyohara|Jun|J|http://orcid.org/0000-0003-4721-405X;Sakata|Muneyuki|M|;Tago|Tetsuro|T|;Colabufo|Nicola A|NA|;Luurtsema|Gert|G|	32700099	18F-MC225	0	P-glycoprotein	"P-Glycoprotein 1"	ABCB1	ENSG00000085563
Automated synthesis, preclinical toxicity, and radiation dosimetry of [18F]MC225 for clinical use: a tracer for measuring P-glycoprotein function at the blood-brain barrier.	EJNMMI research	Toyohara|Jun|J|http://orcid.org/0000-0003-4721-405X;Sakata|Muneyuki|M|;Tago|Tetsuro|T|;Colabufo|Nicola A|NA|;Luurtsema|Gert|G|	32700099	[18F]MC225	0	P-glycoprotein	"P-glycoprotein"	ABCB1	ENSG00000085563
Automated synthesis, preclinical toxicity, and radiation dosimetry of [18F]MC225 for clinical use: a tracer for measuring P-glycoprotein function at the blood-brain barrier.	EJNMMI research	J Toyohara;M Sakata;T Tago;NA Colabufo;G Luurtsema	32700099	18F-MC225	0	P-glycoprotein	"P-Glycoprotein 1"	ABCB1	ENSG00000085563
Synthesis and evaluation of dopamine D3 receptor antagonist 11C-GR218231 as PET tracer for P-glycoprotein.	Journal of nuclear medicine : official publication, Society of Nuclear Medicine	EF de Vries;R Kortekaas;A van Waarde;D Dijkstra;PH Elsinga;W Vaalburg	16085598	11C-GR218231	0	P-glycoprotein	"P-Glycoprotein 1"	ABCB1	ENSG00000085563
In Vivo Evaluation of (11)C-labeled Three Radioligands for Glycine Transporter 1 in the Mouse Brain.	Clinical psychopharmacology and neuroscience : the official scientific journal of the Korean College of Neuropsychopharmacology	JC Zhang;J Toyohara;J Wu;K Ishiwata;K Hashimoto	23429671	[(11)C]CHIBA-3011	N-[(11)C]	P-glycoprotein	"P-Glycoprotein 1"	ABCB1	ENSG00000085563
Age dependency of cerebral P-glycoprotein function in wild-type and APPPS1 mice measured with PET.	Journal of cerebral blood flow and metabolism : official journal of the International Society of Cerebral Blood Flow and Metabolism	V Zoufal;T Wanek;M Krohn;S Mairinger;T Filip;M Sauberer;J Stanek;T Pekar;M Bauer;J Pahnke;O Langer	30354871	(R)-[11C]verapamil PET	0	beta-amyloid (Aβ)	"ATP Binding Cassette Subfamily B Member 1"	ABCB1	ENSG00000085563
Age dependency of cerebral P-glycoprotein function in wild-type and APPPS1 mice measured with PET.	Journal of cerebral blood flow and metabolism : official journal of the International Society of Cerebral Blood Flow and Metabolism	V Zoufal;T Wanek;M Krohn;S Mairinger;T Filip;M Sauberer;J Stanek;T Pekar;M Bauer;J Pahnke;O Langer	30354871	(R)-[11C]verapamil PET	0	beta-amyloid (Aβ)	"ATP Binding Cassette Subfamily B Member 1"	ABCB1	ENSG00000085563
Age dependency of cerebral P-glycoprotein function in wild-type and APPPS1 mice measured with PET.	Journal of cerebral blood flow and metabolism : official journal of the International Society of Cerebral Blood Flow and Metabolism	Zoufal|Viktoria|V|;Wanek|Thomas|T|;Krohn|Markus|M|;Mairinger|Severin|S|;Filip|Thomas|T|;Sauberer|Michael|M|;Stanek|Johann|J|;Pekar|Thomas|T|;Bauer|Martin|M|;Pahnke|Jens|J|;Langer|Oliver|O|	30354871	(R)-[11C]verapamil PET	0	beta-amyloid (Aβ)	"ATP Binding Cassette Subfamily B Member 1"	ABCB1	ENSG00000085563
(R)-[(11)C]verapamil is selectively transported by murine and human P-glycoprotein at the blood-brain barrier, and not by MRP1 and BCRP.	Nuclear medicine and biology	K Römermann;T Wanek;M Bankstahl;JP Bankstahl;M Fedrowitz;M Müller;W Löscher;C Kuntner;O Langer	23845421	[(11)C]verapamil	0	P-glycoprotein	"P-glycoprotein"	ABCB1	ENSG00000085563
Differential effects of toremifene on doxorubicin, vinblastine and Tc-99m-sestamibi in P-glycoprotein-expressing breast and head and neck cancer cell lines.	Acta oncologica (Stockholm, Sweden)	M Mubashar;KJ Harrington;KS Chaudhary;el-N Lalani;GW Stamp;AM Peters	15360048	Tc-99m-sestamibi	0	P-glycoprotein	"P-Glycoprotein 1"	ABCB1	ENSG00000085563
Increased 99mTc-sestamibi accumulation in normal liver and drug-resistant tumors after the administration of the glycoprotein inhibitor, XR9576.	Clinical cancer research : an official journal of the American Association for Cancer Research	M Agrawal;J Abraham;FM Balis;M Edgerly;WD Stein;S Bates;T Fojo;CC Chen	12576431	(99m)Tc-sestamibi	0	P-glycoprotein	"P-glycoprotein"	ABCB1	ENSG00000085563
Human brain imaging and radiation dosimetry of 11C-N-desmethyl-loperamide, a PET radiotracer to measure the function of P-glycoprotein.	Journal of nuclear medicine : official publication, Society of Nuclear Medicine	N Seneca;SS Zoghbi;JS Liow;W Kreisl;P Herscovitch;K Jenko;RL Gladding;A Taku;VW Pike;RB Innis	19372478	11C-N-desmethyl-loperamide	0	P-glycoprotein	"P-Glycoprotein 1"	ABCB1	ENSG00000085563
Human brain imaging and radiation dosimetry of 11C-N-desmethyl-loperamide, a PET radiotracer to measure the function of P-glycoprotein.	Journal of nuclear medicine : official publication, Society of Nuclear Medicine	N Seneca;SS Zoghbi;JS Liow;W Kreisl;P Herscovitch;K Jenko;RL Gladding;A Taku;VW Pike;RB Innis	19372478	11C-N-desmethyl-loperamide	0	P-glycoprotein	"P-Glycoprotein 1"	ABCB1	ENSG00000085563
Tc-99m MIBI SPECT is useful for noninvasively predicting the presence of MDR1 gene-encoded P-glycoprotein in patients with hepatocellular carcinoma.	Clinical nuclear medicine	YS Kim;SW Cho;KJ Lee;KB Hahm;HJ Wang;H Yim;YM Jin;CH Park	10551471	0	99mTc-MIBI	MDR1	"MDR1"	ABCB1	ENSG00000085563
Activation of P-glycoprotein (Pgp)-mediated drug efflux by extracellular acidosis: in vivo imaging with 68Ga-labelled PET tracer.	European journal of nuclear medicine and molecular imaging	O Thews;W Dillenburg;M Fellner;HG Buchholz;N Bausbacher;M Schreckenberger;F Rösch	20523987	(68)Ga-MFL6.MZ	0	p38	"P-Glycoprotein 1"	ABCB1	ENSG00000085563
Synthesis and evaluation of dopamine D3 receptor antagonist 11C-GR218231 as PET tracer for P-glycoprotein.	Journal of nuclear medicine : official publication, Society of Nuclear Medicine	EF de Vries;R Kortekaas;A van Waarde;D Dijkstra;PH Elsinga;W Vaalburg	16085598	(11)C-GR218231	(11)C-methyl triflate	P-glycoprotein	"P-Glycoprotein 1"	ABCB1	ENSG00000085563
Measurement of hepatic ABCB1 and ABCG2 transport activity with [11C]tariquidar and PET in humans and mice.	Molecular pharmaceutics	I Hern Aacute Ndez Lozano;M Bauer;B Wulkersdorfer;A Traxl;C Philippe;M Weber;S Häusler;B Stieger;W Jäger;S Mairinger;T Wanek;M Hacker;M Zeitlinger;O Langer	31790256	[11C]tariquidar	0	P-glycoprotein (ABCB1) and breast cancer resistance protein (ABCG2)	"P-glycoprotein"	ABCB1	ENSG00000085563
99mTc-MIBI SPET in non-small cell lung cancer in relationship with Pgp and prognosis.	European journal of nuclear medicine and molecular imaging	M Yüksel;TF Cermik;L Doğanay;C Karlikaya;E Cakir;A Salan;S Berkarda	12111127	99mTc-MIBI	0	Pgp	"Pgp1"	ABCB1	ENSG00000085563
Measurement of Hepatic ABCB1 and ABCG2 Transport Activity with [11C]Tariquidar and PET in Humans and Mice.	Molecular pharmaceutics	I Hernández Lozano;M Bauer;B Wulkersdorfer;A Traxl;C Philippe;M Weber;S Häusler;B Stieger;W Jäger;S Mairinger;T Wanek;M Hacker;M Zeitlinger;O Langer	31790256	[11C]tariquidar	0	P-glycoprotein (ABCB1) and breast cancer resistance protein (ABCG2)	"P-glycoprotein"	ABCB1	ENSG00000085563
Measurement of Hepatic ABCB1 and ABCG2 Transport Activity with [11C]Tariquidar and PET in Humans and Mice.	Molecular pharmaceutics	I Hernández Lozano;M Bauer;B Wulkersdorfer;A Traxl;C Philippe;M Weber;S Häusler;B Stieger;W Jäger;S Mairinger;T Wanek;M Hacker;M Zeitlinger;O Langer	31790256	[11C]tariquidar	0	P-glycoprotein (ABCB1) and breast cancer resistance protein (ABCG2)	"P-glycoprotein"	ABCB1	ENSG00000085563
11C-loperamide and its N-desmethyl radiometabolite are avid substrates for brain permeability-glycoprotein efflux.	Journal of nuclear medicine : official publication, Society of Nuclear Medicine	SS Zoghbi;JS Liow;F Yasuno;J Hong;E Tuan;N Lazarova;RL Gladding;VW Pike;RB Innis	18344435	11C-dLop	11C-loperamide	Pgp	"P-Glycoprotein"	ABCB1	ENSG00000085563
Image-derived input functions for PET brain studies.	European journal of nuclear medicine and molecular imaging	JE Mourik;M Lubberink;A Schuitemaker;N Tolboom;BN van Berckel;AA Lammertsma;R Boellaard	19030855	(R)-[(11)C]verapamil	0	P-Glycoprotein	"P-Glycoprotein"	ABCB1	ENSG00000085563
Antisense radiotherapy: targeting full-size mdrl mRNA with 125I-labelled oligonucleotides.	International journal of radiation biology	EK Gaidamakova;RD Neumann;IG Panyutin	15764398	125I-labelled antisense oligonucleotides	0	mdrl	"MDR1"	ABCB1	ENSG00000085563
Detection of P-glycoprotein activity in endotoxemic rats by 99mTc-sestamibi imaging.	Journal of nuclear medicine : official publication, Society of Nuclear Medicine	JH Wang;DA Scollard;S Teng;RM Reilly;M Piquette-Miller	16157538	99mTc-sestamibi	0	Pgp	"Pgp1"	ABCB1	ENSG00000085563
99mTc-MIBI scintigraphy as a functional method for the evaluation of multidrug resistance in breast cancer patients.	Journal of B.U.ON. : official journal of the Balkan Union of Oncology	SB Sergieva;KV Timcheva;ND Hadjiolov	17318954	MIBI	0	Tumor/background	"ATP Binding Cassette Subfamily B Member 1"	ABCB1	ENSG00000085563
18FDG, [18F]FLT, [18F]FAZA, and 11C-methionine are suitable tracers for the diagnosis and in vivo follow-up of the efficacy of chemotherapy by miniPET in both multidrug resistant and sensitive human gynecologic tumor xenografts.	BioMed research international	G Trencsényi;T Márián;I Lajtos;Z Krasznai;L Balkay;M Emri;P Mikecz;K Goda;G Szalóki;I Juhász;E Németh;T Miklovicz;G Szabó;ZT Krasznai	25309926	(11)C-methionine	(11)C-methionine, 3'-deoxy-3'-[(18)F]fluorothymidine	Pgp	"ATP Binding Cassette Subfamily B Member 1"	ABCB1	ENSG00000085563
Imaging P-glycoprotein transport activity at the human blood-brain barrier with positron emission tomography.	Clinical pharmacology and therapeutics	L Sasongko;JM Link;M Muzi;DA Mankoff;X Yang;AC Collier;SC Shoner;JD Unadkat	15961982	11C-radioactivity	0	AUCbrain/AUCblood	"ATP Binding Cassette Subfamily B Member 1"	ABCB1	ENSG00000085563
Blood-brain barrier P-glycoprotein function in Alzheimer's disease.	Brain : a journal of neurology	DM van Assema;M Lubberink;M Bauer;WM van der Flier;RC Schuit;AD Windhorst;EF Comans;NJ Hoetjes;N Tolboom;O Langer;M Müller;P Scheltens;AA Lammertsma;BN van Berckel	22120145	(R)-[(11)C]verapamil	0	P-glycoprotein	"P-glycoprotein"	ABCB1	ENSG00000085563
99Tcm-sestamibi as an agent for imaging P-glycoprotein-mediated multi-drug resistance: in vitro and in vivo studies in a rat breast tumour cell line and its doxorubicin-resistant variant.	Nuclear medicine communications	JR Ballinger;HA Hua;BW Berry;P Firby;I Boxen	7624105	99Tcm-sestamibi	0	Pgp	"P-Glycoprotein"	ABCB1, ABCB4	ENSG00000085563, ENSG00000005471
Old tracer for a new purpose: potential role for 99mTc-2-Methoxyisobutylisonitrile (99mTc-MIBI) in renal transplant care.	Nuclear medicine communications	S Dizdarevic;M Aplin;MJ Newport;N Ryan;S Holt;S Goubet;L Goldberg;KA Miles;AM Peters	25025147	Tc-MIBI	Tc-MAG3	Pgp	"P-Glycoprotein"	ABCB1, ABCB4	ENSG00000085563, ENSG00000005471
TC-99m MIBI SPECT imaging in patients with lung carcinoma: is it a functional probe of multidrug resistance genes?	Journal of computer assisted tomography	I Ak;Z Gülbaş;S Ocak;E Kaya;F Alataş;E Vardareli;M Metintaş	17895794	TC-99m MIBI	0	Pgp	"P-Glycoprotein"	ABCB1, ABCB4	ENSG00000085563, ENSG00000005471
Comparison of (99m)tc-tetrofosmin and (99m)tc-sestamibi uptake in glioma cell lines: the role of p-glycoprotein expression.	International journal of molecular imaging	GA Alexiou;X Xourgia;E Vartholomatos;S Tsiouris;JA Kalef-Ezra;AD Fotopoulos;AP Kyritsis	25436147	(99m)Tc-MIBI	(99m)Tc-Tetrofosmin	Pgp	"P-Glycoprotein"	ABCB1, ABCB4	ENSG00000085563, ENSG00000005471
Impact of regional ventricular function, geometry, and dobutamine stress on quantitative 99mTc-sestamibi defect size.	Circulation	AJ Sinusas;Q Shi;PJ Vitols;RC Fetterman;P Maniawski;BL Zaret;FJ Wackers	8222117	99mTc-MIBI	0	Pgp	"P-Glycoprotein"	ABCB1, ABCB4	ENSG00000085563, ENSG00000005471
(R)- and (S)-[11C]verapamil as PET-tracers for measuring P-glycoprotein function: in vitro and in vivo evaluation.	Nuclear medicine and biology	G Luurtsema;CF Molthoff;AD Windhorst;JW Smit;H Keizer;R Boellaard;AA Lammertsma;EJ Franssen	14499333	(S)-[(11)C]verapamil	(R)-[(11)C]verapamil	P-Glycoprotein	"P-Glycoprotein"	ABCB1, ABCB4	ENSG00000085563, ENSG00000005471
Does P-glycoprotein have a role in the lung clearances of inhaled 99mTc-sestamibi and 99mTc-tetrofosmin?	Nuclear medicine communications	HK Cheow;P Ruparelia;S Shankar;KR Szczepura;JR Ballinger;NG Hartman;ER Chilvers;AM Peters	19474770	99mTc-sestamibi	99mTc-tetrofosmin	P-gp	"P-Glycoprotein "	ABCB1, ABCB4	ENSG00000085563, ENSG00000005471
Technetium-99m MIBI single photon emission computed tomography as an indicator of prognosis for patients with lung cancer-preliminaly report.	Annals of nuclear medicine	T Komori;I Narabayashi;R Matsui;K Sueyoshi;T Aratani;K Utsunomiya	11210093	Tc-99m MIBI	0	Pgp	"P-Glycoprotein"	ABCB1, ABCB4	ENSG00000085563, ENSG00000005471
Tc-99m methoxyisobutylisonitrile bone marrow imaging for predicting the levels of myeloma cells in bone marrow in multiple myeloma: correlation with CD38/CD138 expressing myeloma cells.	Annals of hematology	I Ak;V Aslan;E Vardareli;Z Gülbaş	12601486	Tc-99m MIBI	0	Pgp	"P-Glycoprotein"	ABCB1, ABCB4	ENSG00000085563, ENSG00000005471
The role of Tc-99m sestamibi imaging in predicting clinical response to chemotherapy in lung cancer.	Annals of nuclear medicine	A Dirlik;Z Burak;T Goksel;R Erinc;H Karakus;Z Ozcan;A Veral;M Ozhan	12043903	Tc-99m MIBI	0	Pgp	"P-Glycoprotein"	ABCB1, ABCB4	ENSG00000085563, ENSG00000005471
In vivo visualization of 111In labeled CD133+ peripheral blood stem cells after intracoronary administration in patients with chronic ischemic heart disease.	The quarterly journal of nuclear medicine and molecular imaging : official publication of the Italian Association of Nuclear Medicine (AIMN) [and] the International Association of Radiopharmacology (IAR), [and] Section of the Society of...	V Caveliers;G De Keulenaer;H Everaert;I Van Riet;G Van Camp;S Verheye;J Roland;D Schoors;PR Franken;R Schots	17372574	[(99m)Tc]sestamibi	0	Pgp	"P-Glycoprotein"	ABCB1, ABCB4	ENSG00000085563, ENSG00000005471
Comparison of 99mTc-MIBI scintigraphy and sentinel node biopsy in the detection of occult lymph node metastases from cutaneous melanoma.	European journal of dermatology : EJD	O Alonso;M Martínez;L Delgado;G Lago;C Juri;AL Borges;MC Lopes de Amorim;D de Boni;J Espasandín;J Priario	14693488	99mTc-MIBI	0	P-Glycoprotein	"P-Glycoprotein"	ABCB1, ABCB4	ENSG00000085563, ENSG00000005471
Detection of tumour progression in the follow-up of irradiated low-grade astrocytomas: comparison of 3-[123I]iodo-alpha-methyl- L-tyrosine and 99mTc-MIBI SPET.	European journal of nuclear medicine and molecular imaging	M Henze;A Mohammed;H Schlemmer;KK Herfarth;W Mier;M Eisenhut;J Debus;U Haberkorn	12397464	(99m)Tc(I) (MIBI)	0	Pgp	"P-Glycoprotein"	ABCB1, ABCB4	ENSG00000085563, ENSG00000005471
Physiological basis of myocardial perfusion imaging with the technetium 99m agents.	Seminars in nuclear medicine	GA Beller;DD Watson	1835136	99mTc sestamibi	0	P-Glycoprotein	"P-Glycoprotein"	ABCB1, ABCB4	ENSG00000085563, ENSG00000005471
Urinary N-telopeptide levels in multiple myeloma patients, correlation with Tc-99m-sestaMIBI scintigraphy and other biochemical markers of disease activity.	Hematological oncology	MG Alexandrakis;DS Kyriakou;FH Passam;N Malliaraki;IG Vlachonikolis;N Karkavitsas	12605419	Tc-99m-sestaMIBI	0	P-Glycoprotein	"P-Glycoprotein"	ABCB1, ABCB4	ENSG00000085563, ENSG00000005471
Noninvasive detection of cardiac repair after acute myocardial infarction in rats by 111 In Fab fragment of monoclonal antibody specific for tenascin-C.	International heart journal	K Odaka;T Uehara;Y Arano;S Adachi;H Tadokoro;K Yoshida;H Hasegawa;K Imanaka-Yoshida;T Yoshida;M Hiroe;T Irie;S Tanada;I Komuro	18753731	99mTc methoxyisobutyl isonitrile (MIBI)	0	Pgp	"P-Glycoprotein"	ABCB1, ABCB4	ENSG00000085563, ENSG00000005471
NC100100, a new echo contrast agent for the assessment of myocardial perfusion--safety and comparison with technetium-99m sestamibi single-photon emission computed tomography in a randomized multicenter study.	Clinical cardiology	T Binder;P Assayag;F Baer;F Flachskampf;O Kamp;C Nienaber;P Nihoyannopoulos;L Piérard;G Steg;JL Vanoverschelde;P Van der Wouw;N Meland;C Marelli;K Lindvall	10198737	technetium-99m sestamibi	0	Pgp	"P-Glycoprotein"	ABCB1, ABCB4	ENSG00000085563, ENSG00000005471
Functional imaging of multidrug resistant phenotype by 99mTc-MIBI scan in patients with multiple myeloma.	Cancer biotherapy & radiopharmaceuticals	R Fonti;S Del Vecchio;A Zannetti;A De Renzo;L Catalano;L Pace;B Rotoli;M Salvatore	15186596	99mTc-MIBI	0	Pgp	"P-Glycoprotein"	ABCB1, ABCB4	ENSG00000085563, ENSG00000005471
Carbon-11-labeled daunorubicin and verapamil for probing P-glycoprotein in tumors with PET.	Journal of nuclear medicine : official publication, Society of Nuclear Medicine	PH Elsinga;EJ Franssen;NH Hendrikse;L Fluks;AM Weemaes;WT van der Graaf;EG de Vries;GM Visser;W Vaalburg	8790221	11C-verapamil	Carbon-11-daunorubicin	P-Glycoprotein	"P-Glycoprotein"	ABCB1, ABCB4	ENSG00000085563, ENSG00000005471
[Evaluation of myocardial viability using perfusion cardiac SPECT. 201-thallium rest/redistribution, 201-thallium rest/reinjection and technetium 99m tetrofosmin rest/postnitrates].	Revista espanola de cardiologia	A Flotats Giralt;I Carrió Gasset;M Estorch Cabrera;L Bernà Roqueta;AM Catafau Alcántara;C Marí Aparici;M Ballester Rodés	9549398	99mTc-tetrofosmin	technetium-99m sestamibi	Pgp	"P-Glycoprotein"	ABCB1, ABCB4	ENSG00000085563, ENSG00000005471
Double-phase Tc-99m sestamibi scintimammography to assess angiogenesis and P-glycoprotein expression in patients with untreated breast cancer.	Clinical nuclear medicine	JH Yoon;HS Bom;HC Song;JH Lee;YJ Jaegal	10232467	Tc-99m sestamibi	0	P-Glycoprotein	"P-Glycoprotein"	ABCB1, ABCB4	ENSG00000085563, ENSG00000005471
Diagnostic performances of double-phase tc-99m MIBI scintimammography in patients with indeterminate ultrasound findings: visual and quantitative analyses.	Annals of nuclear medicine	SJ Kim;YT Bae;JS Lee;IJ Kim;YK Kim	17561585	tc-99m MIBI	0	P-Glycoprotein	"P-Glycoprotein"	ABCB1, ABCB4	ENSG00000085563, ENSG00000005471
Comparison of (99)mTc-methoxyisobutylisonitrile myocardial single-photon emission computed tomography and electron beam computed tomography for detecting coronary artery disease in patients with no myocardial infarction.	Chinese medical journal	ZM Yao;W Li;WY Qu;C Zhou;Q He;FS Ji	15161537	(99)mTc-MIBI	0	Pgp	"P-Glycoprotein"	ABCB1, ABCB4	ENSG00000085563, ENSG00000005471
Expression of multidrug resistance protein and messenger RNA correlate with (99m)Tc-MIBI imaging in patients with lung cancer.	Journal of nuclear medicine : official publication, Society of Nuclear Medicine	J Zhou;K Higashi;Y Ueda;Y Kodama;D Guo;F Jisaki;A Sakurai;T Takegami;S Katsuda;I Yamamoto	11585860	(99m)Tc-MIBI	0	Pgp	"P-Glycoprotein"	ABCB1, ABCB4	ENSG00000085563, ENSG00000005471
Double-phase Tc-99m MIBI scintigraphy as a therapeutic predictor in patients with non-Hodgkin's lymphoma.	Clinical nuclear medicine	HC Song;JJ Lee;HS Bom;IJ Chung;HJ Kim;YK Park;EE Kim	12911092	Tc-99m MIBI	0	P-Glycoprotein	"P-Glycoprotein"	ABCB1, ABCB4	ENSG00000085563, ENSG00000005471
Myocardial 99mTc-tetrofosmin uptake during adenosine-induced vasodilatation with either a critical or mild coronary stenosis: comparison with 201Tl and regional myocardial blood flow.	Circulation	DK Glover;M Ruiz;JY Yang;WH Smith;DD Watson;GA Beller	9337208	99mTc-tetrofosmin	0	Pgp	"P-Glycoprotein"	ABCB1, ABCB4	ENSG00000085563, ENSG00000005471
Intracoronary versus intravenous injection of 99mTc-tetrofosmin: comparison of myocardial perfusion patterns and wall motion.	Nuclear medicine communications	T Basoglu;F Canbaz;M Sahin;M Elcik;B Kirtiloglu;M Sahin;O Yapici	15100505	Tc-sestamibi	99mTc-tetrofosmin	P-Glycoprotein	"P-Glycoprotein"	ABCB1, ABCB4	ENSG00000085563, ENSG00000005471
Detection of cervical lymph node metastases in nasopharyngeal carcinomas: comparison between technetium-99m methoxyisobutylisonitrile single photon emission computed tomography and computed tomography.	Anticancer research	SS Sun;SC Tsai;YJ Ho;CH Kao	11396204	Tc-99m MIBI	0	P-Glycoprotein	"P-Glycoprotein"	ABCB1, ABCB4	ENSG00000085563, ENSG00000005471
Association of tumor washout rates and accumulation of technetium-99m-MIBI with expression of P-glycoprotein in lung cancer.	Journal of nuclear medicine : official publication, Society of Nuclear Medicine	L Kostakoglu;P Kiratli;S Ruacan;M Hayran;S Emri;EL Ergün;CF Bekdik	9476923	99mTc-sestamibi (MIBI)	0	Pgp	"P-Glycoprotein"	ABCB1, ABCB4	ENSG00000085563, ENSG00000005471
Activity of P-Glycoprotein, a β-Amyloid Transporter at the Blood-Brain Barrier, Is Compromised in Patients with Mild Alzheimer Disease.	Journal of nuclear medicine : official publication, Society of Nuclear Medicine	AK Deo;S Borson;JM Link;K Domino;JF Eary;B Ke;TL Richards;DA Mankoff;S Minoshima;F O'Sullivan;S Eyal;P Hsiao;K Maravilla;JD Unadkat	24842892	(11)C-verapamil	0	P-Glycoprotein	"P-Glycoprotein"	ABCB1, ABCB4	ENSG00000085563, ENSG00000005471
Comparison of technetium-99m methoxyisobutylisonitrile single photon emission computed tomography and computed tomography to detect recurrent or residual nasopharyngeal carcinomas after radiotherapy.	Anticancer research	YC Shiau;SC Tsai;YJ Ho;CH Kao	11501849	Tc-MIBI	0	Pgp	"P-Glycoprotein"	ABCB1, ABCB4	ENSG00000085563, ENSG00000005471
Simultaneous biplane first-pass radionuclide ventriculography using 99Tcm-tetrofosmin: a comparison with magnetic resonance imaging.	Nuclear medicine communications	C Anagnostopoulos;MG Gunning;G Davies;J Francis;SR Underwood	9853332	99Tcm-tetrofosmin	0	Pgp	"P-Glycoprotein"	ABCB1, ABCB4	ENSG00000085563, ENSG00000005471
Expression of recombinant human multidrug resistance P-glycoprotein in insect cells confers decreased accumulation of technetium-99m-sestamibi.	Journal of nuclear medicine : official publication, Society of Nuclear Medicine	VV Rao;ML Chiu;JF Kronauge;D Piwnica-Worms	7906729	99mTc-sestamibi	99mTc-sestamibi efflux	P-Glycoprotein	"P-Glycoprotein"	ABCB1, ABCB4	ENSG00000085563, ENSG00000005471
[Relationship between exercise induced ischemia and left ventricular dysfunction; simultaneous assessment of perfusion and function images with 99mTc-tetrofosmin myocardial scintigraphy].	Kaku igaku. The Japanese journal of nuclear medicine	K Imai;T Shibata;H Ogawa;T Horie	8921666	99mTc-tetrofosmin	0	Pgp	"P-Glycoprotein"	ABCB1, ABCB4	ENSG00000085563, ENSG00000005471
Technetium-99m tetrofosmin scintigraphy in the diagnosis of breast cancer.	European journal of surgical oncology : the journal of the European Society of Surgical Oncology and the British Association of Surgical Oncology	MR Vieira;JH Weinholtz	8783646	99mTc-tetrofosmin	99mTc-sestamibi	Pgp	"P-Glycoprotein"	ABCB1, ABCB4	ENSG00000085563, ENSG00000005471
Technetium and Rhenium Schiff Base Compounds for Nuclear Medicine: Syntheses of Rhenium Analogues to 99mTc-Furifosmin.	Inorganic chemistry	JE Baumeister;KM Reinig;CL Barnes;SP Kelley;SS Jurisson	30239194	99mTc-Furifosmin	0	MDR	"MDR"	ABCB1, ABCB4	ENSG00000085563, ENSG00000005471
Mechanism of technetium 99m sestamibi parathyroid imaging and the possible role of p-glycoprotein.	Surgery	BK Mitchell;EA Cornelius;S Zoghbi;JR Murren;R Ghoussoub;SD Flynn;BK Kinder	8957492	99m sestamibi	0	P-Glycoprotein	"P-Glycoprotein"	ABCB1, ABCB4	ENSG00000085563, ENSG00000005471
False-negative scintigraphy with Tc-99m sestamibi in stage IV neuroblastoma.	Clinical nuclear medicine	Z Ozcan;G Erenel;S Aksoylar;S Kansoy;Z Burak;H Ozkiliç	10466525	Tc-99m sestamibi	0	P-Glycoprotein	"P-Glycoprotein"	ABCB1, ABCB4	ENSG00000085563, ENSG00000005471
Extraction and retention of technetium-99m Q12, technetium-99m sestamibi, and thallium-201 in isolated rat heart during coronary acidemia.	European journal of nuclear medicine	AJ McGoron;MC Gerson;DS Biniakiewicz;NJ Roszell;LC Washburn;RW Millard	9391182	99mTc-sestamibi	0	Pgp	"P-Glycoprotein"	ABCB1, ABCB4	ENSG00000085563, ENSG00000005471
Biphasic accumulation kinetics of [99mTc]-hexakis-2-methoxyisobutyl isonitrile in tumour cells and its modulation by lipophilic P-glycoprotein ligands.	European journal of pharmaceutical sciences : official journal of the European Federation for Pharmaceutical Sciences	T Márián;L Balkay;G Szabó;ZT Krasznai;Z Hernádi;L Galuska;J Szabó-Péli;O Esik;L Trón;Z Krasznai	15911215	99mTc-MIBI	[11C]Rhodamine-123	P-Glycoprotein	"P-Glycoprotein"	ABCB1, ABCB4	ENSG00000085563, ENSG00000005471
[In vitro uptake and release of 201Tl and 99mTc-MIBI in HeLa cell].	Kaku igaku. The Japanese journal of nuclear medicine	T Komori;R Matsui;I Adachi;T Shimizu;K Sueyoshi;I Narabayashi	7674576	99mTc-MIBI	0	Pgp	"P-Glycoprotein"	ABCB1, ABCB4	ENSG00000085563, ENSG00000005471
99mTc-tetrofosmin for functional imaging of P-glycoprotein modulation in vivo.	Journal of clinical pharmacology	JR Ballinger	11452727	99mTc-tetrofosmin	0	Pgp	"P-Glycoprotein"	ABCB1, ABCB4	ENSG00000085563, ENSG00000005471
Detection of nasopharyngeal carcinoma using 99Tcm-methoxyisobutylisonitrile SPECT.	Nuclear medicine communications	CH Kao;SJ Wang;WY Lin;CY Hsu;SQ Liao;SH Yeh	8423934	99Tcm-MIBI	0	Pgp	"P-Glycoprotein"	ABCB1, ABCB4	ENSG00000085563, ENSG00000005471
Multidrug resistance phenotype in leukaemic cells from patients with acute myelocytic leukaemia can be detected with 99Tc(m)-MIBI.	British journal of cancer	A Gruber;I Areström;D Xu;J Liliemark;SA Larsson;H Jacobsson	9667640	99T(c)m-MIBI	0	Pgp	"P-Glycoprotein"	ABCB1, ABCB4	ENSG00000085563, ENSG00000005471
Evaluation of (99m)technetium-mebrofenin and (99m)technetium-sestamibi as specific probes for hepatic transport protein function in rat and human hepatocytes.	Pharmaceutical research	B Swift;W Yue;KL Brouwer	20652625	99mTc-MIBI	0	Pgp	"P-Glycoprotein"	ABCB1, ABCB4	ENSG00000085563, ENSG00000005471
Positron emission tomography studies on binding of central nervous system drugs and P-glycoprotein function in the rodent brain.	Molecular imaging and biology	PH Elsinga;NH Hendrikse;J Bart;A van Waarde;W Vaalburg	15912274	[(11)C]verapamil	0	P-Glycoprotein	"P-Glycoprotein"	ABCB1, ABCB4	ENSG00000085563, ENSG00000005471
Is (99m)Tc-MIBI scintigraphy a predictor of response to pre-operative neoadjuvant chemotherapy in Osteosarcoma?	Asia Oceania journal of nuclear medicine & biology	M Gharehdaghi;VR Dabbagh Kakhki;A Khooei;G Novferesti;A Hootkani;M Farzadnia;R Sadeghi	27408846	(99m)Tc-MIBI	0	Pgp	"P-Glycoprotein"	ABCB1, ABCB4	ENSG00000085563, ENSG00000005471
Extraction and retention of technetium-99m Q12, technetium-99m sestamibi, and thallium-201 in isolated rat heart during coronary acidemia.	European journal of nuclear medicine	AJ McGoron;MC Gerson;DS Biniakiewicz;NJ Roszell;LC Washburn;RW Millard	9391182	99mTc-Q12	0	Pgp	"P-Glycoprotein"	ABCB1, ABCB4	ENSG00000085563, ENSG00000005471
Approaching complete inhibition of P-glycoprotein at the human blood-brain barrier: an (R)-[11C]verapamil PET study.	Journal of cerebral blood flow and metabolism : official journal of the International Society of Cerebral Blood Flow and Metabolism	M Bauer;R Karch;M Zeitlinger;C Philippe;K Römermann;J Stanek;A Maier-Salamon;W Wadsak;W Jäger;M Hacker;M Müller;O Langer	25669913	(R)-[(11)C]verapamil	0	P-Glycoprotein	"P-Glycoprotein"	ABCB1, ABCB4	ENSG00000085563, ENSG00000005471
Assessment of P-glycoprotein in patients with malignant bone and soft-tissue tumors using technetium-99m-MIBI scintigraphy.	Journal of nuclear medicine : official publication, Society of Nuclear Medicine	J Taki;H Sumiya;N Asada;Y Ueda;H Tsuchiya;N Tonami	9669390	99mTc-MIBI	0	Pgp	"P-Glycoprotein"	ABCB1, ABCB4	ENSG00000085563, ENSG00000005471
Locally increased P-glycoprotein function in major depression: a PET study with [11C]verapamil as a probe for P-glycoprotein function in the blood-brain barrier.	The international journal of neuropsychopharmacology	OL de Klerk;AT Willemsen;M Roosink;AL Bartels;NH Hendrikse;FJ Bosker;JA den Boer	19224656	[11C]verapamil	0	P-Glycoprotein	"P-Glycoprotein"	ABCB1, ABCB4	ENSG00000085563, ENSG00000005471
Assessment of the P-glycoprotein expression by 99mTc-MIBI bone marrow imaging in patients with untreated leukaemia.	Nuclear medicine communications	I Ak;V Aslan;E Vardareli;Z Gülbaş	12673168	99mTc-MIBI	0	Pgp	"P-Glycoprotein"	ABCB1, ABCB4	ENSG00000085563, ENSG00000005471
Comparison of the expression of P-glycoprotein, Ki-67, and P-53 to technetium-99m tetrofosmin mammoscintigraphic findings.	Cancer investigation	TJ Liu;SC Tsai;YJ Ho;SS Sun;CH Kao	11901540	technetium-99m tetrofosmin (Tc-TETRO)	0	Pgp	"P-Glycoprotein"	ABCB1, ABCB4	ENSG00000085563, ENSG00000005471
Tc-99m MIBI liver imaging for hepatocellular carcinoma: correlation with P-glycoprotein-multidrug-resistance gene expression.	Hepato-gastroenterology	CS Chang;SS Yang;HZ Yeh;CH Kao;GH Chen	15011866	Tc-99m MIBI	0	Pgp	"P-Glycoprotein"	ABCB1, ABCB4	ENSG00000085563, ENSG00000005471
Measurement of left ventricular ejection fraction from gated technetium-99m sestamibi myocardial images.	European journal of nuclear medicine	S Boonyaprapa;M Ekmahachai;N Thanachaikun;W Jaiprasert;V Sukthomya;N Poramatikul	7556297	99mTc-MIBI	0	Pgp	"P-Glycoprotein"	ABCB1, ABCB4	ENSG00000085563, ENSG00000005471
P-Glycoprotein and multidrug resistance-related protein expressions in relation to technetium-99m methoxyisobutylisonitrile scintimammography findings.	Cancer research	CH Kao;SC Tsai;TJ Liu;YJ Ho;JJ Wang;ST Ho;SP ChangLai	11245443	Tc-MIBI	0	Pgp	"P-Glycoprotein"	ABCB1, ABCB4	ENSG00000085563, ENSG00000005471
(11)C- and (18)F-Labeled Radioligands for P-Glycoprotein Imaging by Positron Emission Tomography.	ChemMedChem	M Cantore;M Benadiba;PH Elsinga;C Kwizera;RA Dierckx;NA Colabufo;G Luurtsema	26563728	2-[2-(2-methyl-((11)C)-5-methoxyphenyl)oxazol-4-ylmethyl]-6,7-dimethoxy-1,2,3,4-tetrahydroisoquinoline ([(11)C]-5)	2-[2-(2-fluoroethyl-((18)F)-5-methoxyphenyl)oxazol-4-ylmethyl]-6,7-dimethoxy-1,2,3,4-tetrahydroisoquinoline ([(18)F]-7)	Pgp	"P-Glycoprotein"	ABCB1, ABCB4	ENSG00000085563, ENSG00000005471
Regional increase in P-glycoprotein function in the blood-brain barrier of patients with chronic schizophrenia: a PET study with [(11)C]verapamil as a probe for P-glycoprotein function.	Psychiatry research	OL de Klerk;AT Willemsen;FJ Bosker;AL Bartels;NH Hendrikse;JA den Boer;RA Dierckx	20620031	[(11)C]verapamil	0	P-Glycoprotein	"P-Glycoprotein"	ABCB1, ABCB4	ENSG00000085563, ENSG00000005471
2'[(18)F]-fluoroethylrhodamine B is a promising radiotracer to measure P-glycoprotein function.	European journal of pharmaceutical sciences : official journal of the European Federation for Pharmaceutical Sciences	G Trencsényi;I Kertész;ZT Krasznai;G Máté;G Szalóki;P Szabó Judit;L Kárpáti;Z Krasznai;T Márián;K Goda	25857708	2'[(18)F]-fluoroethylrhodamine B	0	Pgp	"P-Glycoprotein"	ABCB1, ABCB4	ENSG00000085563, ENSG00000005471
The usefulness of Tc-99m MIBI for evaluating brain tumors: comparative study with Tl-201 and relation with P-glycoprotein	Clinical nuclear medicine	S Nagamachi;S Jinnouchi;T Ohnishi;H Nakahara;L Flores;S Tamura;K Yokogami;H Kawano;S Wakisaka	10512102	Tc-99m MIBI	0	Pgp	"P-Glycoprotein"	ABCB1, ABCB4	ENSG00000085563, ENSG00000005471
Comparative 99mTc-sestamibi and 3H-daunomycin uptake in human carcinoma cells: relation to the MDR phenotype and effects of reversing agents.	Journal of nuclear medicine : official publication, Society of Nuclear Medicine	A Cayre;N Moins;F Finat-Duclos;J Maublant;P Verrelle	10210228	99mTc-MIBI	3H-daunomycin	Pgp	"P-Glycoprotein"	ABCB1, ABCB4	ENSG00000085563, ENSG00000005471
Sympathetic nervous function in patients with hypertrophic cardiomyopathy assessed by [123I]-MIBG: relationship with left ventricular perfusion and function.	The quarterly journal of nuclear medicine and molecular imaging : official publication of the Italian Association of Nuclear Medicine (AIMN) [and] the International Association of Radiopharmacology (IAR), [and] Section of the Society of...	L Pace;S Betocchi;MA Losi;AM Della Morte;Q Ciampi;R Nugnez;M Chiariello;M Salvatore	15195000	(99m)T-MIBI	0	Pgp	"P-Glycoprotein"	ABCB1, ABCB4	ENSG00000085563, ENSG00000005471
Comparison of 99mTc-sestamibi lung/heart ratio, transient ischaemic dilation and perfusion defect size for the identification of severe and extensive coronary artery disease.	European journal of nuclear medicine	M Romanens;C Grädel;H Saner;M Pfisterer	11504088	99mTc-sestamibi	0	Pgp	"P-Glycoprotein"	ABCB1, ABCB4	ENSG00000085563, ENSG00000005471
Comparison of 99mTc-sestamibi lung/heart ratio, transient ischaemic dilation and perfusion defect size for the identification of severe and extensive coronary artery disease.	European journal of nuclear medicine	M Romanens;C Grädel;H Saner;M Pfisterer	11504088	99mTc-sestamibi	0	Pgp	"P-Glycoprotein"	ABCB1, ABCB4	ENSG00000085563, ENSG00000005471
[²⁰¹TI and (99m)Tc-MIBI scintigraphy in evaluation of neoadjuvant chemotherapy for osteosarcoma].	Zhejiang da xue xue bao. Yi xue ban = Journal of Zhejiang University. Medical sciences	ZK Huang;C Lou;GH Shi	22499516	(99m)Tc-MIBI	0	Pgp	"P-Glycoprotein"	ABCB1, ABCB4	ENSG00000085563, ENSG00000005471
Diagnostic value of technetium-99m-MIBI as a myocardial perfusion imaging agent: comparison of long and short intervals between rest and stress injections.	Clinical cardiology	J Magriñà;X Bosch;A Garcia;F Pons;M Moragas;E Roig;F Navarro Lopez;J Setoain	1499174	99mTc-MIBI	0	Pgp	"P-Glycoprotein"	ABCB1, ABCB4	ENSG00000085563, ENSG00000005471
Myocardial perfusion imaging with technetium-99m sestamibi SPECT in the evaluation of coronary artery disease.	Australasian radiology	KH Mak;ES Ang;AS Goh;KX Na;FX Sundram;AT Tan	7605313	99mTc sestamibi	0	Pgp	"P-Glycoprotein"	ABCB1, ABCB4	ENSG00000085563, ENSG00000005471
Evaluation of hepatocyte growth factor plasmid therapeutic effect by 99mTc-hexakis-2-methyoxy-isobutylisonitrile blood flow scintigraphy in a rat model of hind limb ischemia.	Nuclear medicine communications	A Nagano;T Komatsuno;H Kasahara;T Minamizawa;T Yamagami;C Okuyama;T Nishimura	21633313	99mTc-MIBI	0	pgp	"P-Glycoprotein"	ABCB1, ABCB4	ENSG00000085563, ENSG00000005471
Positron emission tomography detects evidence of viability in rest technetium-99m sestamibi defects.	Journal of the American College of Cardiology	SG Sawada;KC Allman;O Muzik;RS Beanlands;ER Wolfe;M Gross;L Fig;M Schwaiger	8277101	technetium-99m sestamibi	0	P-Glycoprotein	"P-Glycoprotein"	ABCB1, ABCB4	ENSG00000085563, ENSG00000005471
99mTc isonitrils biophysical aspects in pulmonary tuberculosis. Part I. In vivo evaluation of 99mTc MIBI and 99mTc Tetrofosmin biophysical localization mechanisms.	Revista medico-chirurgicala a Societatii de Medici si Naturalisti din Iasi	C Stefanescu;V Rusu;D Boişteanu;D Azoicai;M Costin;D Oleniuc;M Hurjui;P Sattish	17438905	99mTc Tetrofosmin	99mTc MIBI	Pgp	"P-Glycoprotein"	ABCB1, ABCB4	ENSG00000085563, ENSG00000005471
No evidence for additional blood-brain barrier P-glycoprotein dysfunction in Alzheimer's disease patients with microbleeds.	Journal of cerebral blood flow and metabolism : official journal of the International Society of Cerebral Blood Flow and Metabolism	DM van Assema;JD Goos;WM van der Flier;M Lubberink;R Boellaard;AD Windhorst;P Scheltens;AA Lammertsma;BN van Berckel	22588188	(R)-[(11)C]verapamil	0	P-Glycoprotein	"P-Glycoprotein"	ABCB1, ABCB4	ENSG00000085563, ENSG00000005471
Clinical validation of the influence of P-glycoprotein on technetium-99m-sestamibi uptake in malignant tumors.	Journal of nuclear medicine : official publication, Society of Nuclear Medicine	L Kostakoglu;N Elahi;P Kïratlï;S Ruacan;I Sayek;E Baltalï;A Sungur;M Hayran;CF Bekdik	9225779	99mTc-sestamibi	0	P-Glycoprotein	"P-Glycoprotein"	ABCB1, ABCB4	ENSG00000085563, ENSG00000005471
Accuracy of left ventricular ejection fraction determined by gated myocardial perfusion SPECT with Tl-201 and Tc-99m sestamibi: comparison with first-pass radionuclide angiography.	Journal of nuclear cardiology : official publication of the American Society of Nuclear Cardiology	ZX He;E Cwajg;JS Preslar;JJ Mahmarian;MS Verani	10461608	Tc-99m sestamibi	0	P-Glycoprotein	"P-Glycoprotein"	ABCB1, ABCB4	ENSG00000085563, ENSG00000005471
Quantification of breast cancer blood flow in absolute units using Gjedde-Rutland-Patlak analysis of 99mTc-MIBI uptake.	Nuclear medicine review. Central & Eastern Europe	WY Ussov;JE Riannel;EM Slonimskaya;SA Velichko;SD Mihailovic;F Scopinaro	14600993	99mTc-MIBI	0	Pgp	"P-Glycoprotein"	ABCB1, ABCB4	ENSG00000085563, ENSG00000005471
Imaging Multidrug Resistance in Hematological Malignancies.	Hematology (Amsterdam, Netherlands)	L Kostakoglu;SJ Goldsmith	27419877	Tc-99m-Sestamibi	0	Pgp	"P-Glycoprotein"	ABCB1, ABCB4	ENSG00000085563, ENSG00000005471
Imaging Multidrug Resistance in Hematological Malignancies.	Hematology (Amsterdam, Netherlands)	L Kostakoglu;SJ Goldsmith	27419877	Tc-99m-Tetrofosmin	0	Pgp	"P-Glycoprotein"	ABCB1, ABCB4	ENSG00000085563, ENSG00000005471
SPET imaging of intracranial tumours with 99Tcm-sestamibi.	Nuclear medicine communications	B Bagni;L Pinna;R Tamarozzi;E Cattaruzzi;MC Marzola;I Bagni;S Ceruti;A Valentini;A Zanasi;L Mavilla	7624106	99Tcm-sestamibi	0	P-Glycoprotein	"P-Glycoprotein"	ABCB1, ABCB4	ENSG00000085563, ENSG00000005471
99mTc-Sestamibi scanning with SDZ PSC 833 as a functional detection method for resistance modulation in patients with solid tumours.	Anticancer research	M Bakker;WT van der Graaf;DA Piers;EJ Franssen;HJ Groen;EF Smit;W Kool;H Hollema;EA Müller;EG De Vries	10472354	99mTc-Sestamibi	0	Pgp	"P-Glycoprotein"	ABCB1, ABCB4	ENSG00000085563, ENSG00000005471
Technetium-99m Sestamibi Scanning Reflects Marrow Activity in a β-Thalassemia Patient Treated with an Allogeneic Bone Marrow Transplant.	Hematology (Amsterdam, Netherlands)	RM Look;HA Koh;SI Hamburg;SW Lim;AD Waxman;MS Jochelson;PK Gupta;MM Fuerst;DA Kusuanco;GN Lawrence;FJ Giles	27406433	technetium-99m sestamibi (MIBI)	0	P-Glycoprotein	"P-Glycoprotein"	ABCB1, ABCB4	ENSG00000085563, ENSG00000005471
A Prediction Method for P-glycoprotein-Mediated Drug-Drug Interactions at the Human Blood-Brain Barrier From Blood Concentration-Time Profiles, Validated With PET Data.	Journal of pharmaceutical sciences	A Matsuda;R Karch;M Bauer;A Traxl;M Zeitlinger;O Langer	28385544	(R)-[11C]verapamil	0	P-Glycoprotein	"P-Glycoprotein"	ABCB1, ABCB4	ENSG00000085563, ENSG00000005471
Evaluation of undifferentiated carcinoma of nasopharyngeal type with thallium-201 and technetium-99m MIBI SPECT.	Otolaryngology--head and neck surgery : official journal of American Academy of Otolaryngology-Head and Neck Surgery	DP Sobic-Saranovic;IP Pendjer;NDj Kozarevic;VM Artiko;AA Mikic;VB Obradovic	17765766	Tc-99m MIBI	0	Pgp	"P-Glycoprotein"	ABCB1, ABCB4	ENSG00000085563, ENSG00000005471
Radiosynthesis and biological evaluation of 68Ga-labeled colchicine conjugates.	Cancer biotherapy & radiopharmaceuticals	D Satpati;A Korde;HD Sarma;S Banerjee	24983126	68Ga-DOTA-desacetylcolchiceine	68Ga-NOTA-desacetylcolchiceine	Pgp	"P-Glycoprotein"	ABCB1, ABCB4	ENSG00000085563, ENSG00000005471
Contribution of 99mTc-anti-carcinoembryonic antigen antibody and 99mTc-sestamibi scintimammography in the evaluation of high risk palpable breast lesions.	Nuclear medicine communications	EE Sanidas;S Koukouraki;A Velidaki;A Manios;E Stathopoulos;E De Bree;M Kafousi;E Kodogiannis;N Karkavitsas;DD Tsiftsis	12612470	Tc-MIBI	0	Pgp	"P-Glycoprotein"	ABCB1, ABCB4	ENSG00000085563, ENSG00000005471
Differentiation of malignant and benign solitary thyroid nodules using 30- and 120-minute tc-99m MIBI scans.	Clinical nuclear medicine	R Sharma;A Mondal;LR Shankar;M Sahoo;P Bhatnagar;K Sawroop;MK Chopra;R Kashyap	15311117	Tc-99m MIBI	0	Pgp	"P-Glycoprotein"	ABCB1, ABCB4	ENSG00000085563, ENSG00000005471
[Evaluation of brain tumor by 99mTc-MIBI: comparison study with 201Tl and predictivity of therapeutic effect].	Kaku igaku. The Japanese journal of nuclear medicine	S Nagamachi;S Jinnouchi;LG Flores;T Kodama;T Ohnishi;H Nakahara;S Futami;S Tamura;K Watanabe;K Yokogami;H Kawano;S Wakisaka	9594487	99mTc-MIBI	0	Pgp	"P-Glycoprotein"	ABCB1, ABCB4	ENSG00000085563, ENSG00000005471
Discrepant uptake between fluorine-18 fluorodeoxy glucose and Tc-99m sestamibi in bronchioloalveolar cell carcinoma.	Annals of nuclear medicine	T Higuchi;S Tagawa;N Yoshida;T Araki;T Tsuchiya;K Higashi;J Taki;S Kinuya;K Nakajima;M Ikeda;M Namura;N Tonami	14575387	Technetium-99m sestamibi	0	Pgp	"P-Glycoprotein"	ABCB1, ABCB4	ENSG00000085563, ENSG00000005471
Interrogation of multidrug resistance (MDR1) P-glycoprotein (ABCB1) expression in human pancreatic carcinoma cells: correlation of 99mTc-Sestamibi uptake with western blot analysis.	Nuclear medicine communications	SE Harpstrite;H Gu;R Natarajan;V Sharma	25036383	Tc-Sestamibi	0	Pgp	"P-Glycoprotein"	ABCB1, ABCB4	ENSG00000085563, ENSG00000005471
Assessment of tumour necrosis and detection of mediastinal lymph node metastasis in bronchial carcinoma with technetium-99m sestamibi imaging: comparison with CT scan.	European journal of nuclear medicine	C Aktolun;H Bayhan;Y Pabuccu;H Bilgic;H Acar;R Koylu	7995292	technetium-99m sestamibi	0	Pgp	"P-Glycoprotein"	ABCB1, ABCB4	ENSG00000085563, ENSG00000005471
Technetium-99m tetrofosmin scintigraphy in pediatric osteogenic sarcoma.	Oncology reports	O Schillaci;A Spanu;F Scopinaro;F Monteleone;S Masala;U Tarantino;G Madeddu;G Simonetti	12684631	Technetium-99m tetrofosmin	0	Pgp	"P-Glycoprotein"	ABCB1, ABCB4	ENSG00000085563, ENSG00000005471
Absolute quantitation of myocardial blood flow with (201)Tl and dynamic SPECT in canine: optimisation and validation of kinetic modelling.	European journal of nuclear medicine and molecular imaging	H Iida;S Eberl;KM Kim;Y Tamura;Y Ono;M Nakazawa;A Sohlberg;T Zeniya;T Hayashi;H Watabe	18202845	99mTc-sestamibi	99mTc-tetrofosmine	Pgp	"P-Glycoprotein"	ABCB1, ABCB4	ENSG00000085563, ENSG00000005471
Parathyroid adenoma localization with 99mTc-sestamibi SPECT/CT: a meta-analysis.	Nuclear medicine communications	KK Wong;LM Fig;MD Gross;BA Dwamena	25642803	99mTc-sestamibI	0	Pgp	"P-Glycoprotein"	ABCB1, ABCB4	ENSG00000085563, ENSG00000005471
Effect of P-glycoprotein and multidrug resistance associated protein gene expression on Tc-99m MIBI imaging in hepatocellular carcinoma.	Nuclear medicine and biology	CS Chang;WT Huang;SS Yang;HZ Yeh;CH Kao;GH Chen	12623109	Tc-99m MIBI	Tc-99m	Pgp and MRP	"P-glycoprotein", "MRP1"	ABCB1, ABCC1	ENSG00000085563,ENSG00000103222
Evaluation of (64)Cu(DO3A-xy-TPEP) as a potential PET radiotracer for monitoring tumor multidrug resistance.	Bioconjugate chemistry	S Liu;YS Kim;S Zhai;J Shi;G Hou	19284752	(99m)Tc-Sestamibi	(64)Cu(DO3A-xy-TPEP)	MRPs	"Multidrug Resistance-Associated Protein"	ABCB1, ABCC1, ABCC2, ABCC3, ABCC4, ABCC5, ABCC6, ABCC8, ABCC9, ABCC10, ABCC11, ABCC12	ENSG00000085563,ENSG00000103222,ENSG00000023839,ENSG00000108846,ENSG00000125257,ENSG00000114770,ENSG00000091262,ENSG00000006071,ENSG00000069431,ENSG00000124574,ENSG00000121270,ENSG00000140798
Inhibition of ABCB1 and ABCG2 at the Mouse Blood-Brain Barrier with Marketed Drugs To Improve Brain Delivery of the Model ABCB1/ABCG2 Substrate [11C]erlotinib.	Molecular pharmaceutics	A Traxl;S Mairinger;T Filip;M Sauberer;J Stanek;S Poschner;W Jäger;V Zoufal;G Novarino;N Tournier;M Bauer;T Wanek;O Langer	30694684	[11C]erlotinib	ABCB1/ABCG2 substrate [11C]erlotinib	P-Glycoprotein (ABCB1) and breast cancer resistance protein (ABCG2)	"P-glycoprotein","ABCG2"	ABCB1, ABCG2	ENSG00000085563,ENSG00000118777
Radiosynthesis and in vivo evaluation of 1-[18F]fluoroelacridar as a positron emission tomography tracer for P-glycoprotein and breast cancer resistance protein.	Bioorganic & medicinal chemistry	B Dörner;C Kuntner;JP Bankstahl;T Wanek;M Bankstahl;J Stanek;J Müllauer;F Bauer;S Mairinger;W Löscher;DW Miller;P Chiba;M Müller;T Erker;O Langer	21419632	1-[18F]fluoroelacridar	0	breast cancer resistance protein	"P-Glycoprotein 1", "Breast Cancer Resistance Protein"	ABCB1, ABCG2	ENSG00000085563, ENSG00000118777
Inhibition of ABCB1 and ABCG2 at the Mouse Blood-Brain Barrier with Marketed Drugs To Improve Brain Delivery of the Model ABCB1/ABCG2 Substrate [11C]erlotinib.	Molecular pharmaceutics	A Traxl;S Mairinger;T Filip;M Sauberer;J Stanek;S Poschner;W Jäger;V Zoufal;G Novarino;N Tournier;M Bauer;T Wanek;O Langer	30694684	[11C]erlotinib	ABCB1/ABCG2 substrate [11C]erlotinib	P-Glycoprotein (ABCB1) and breast cancer resistance protein (ABCG2)	"P-glycoprotein","ABCG2"	ABCB1, ABCG2	ENSG00000085563,ENSG00000118777
Tariquidar and elacridar are dose-dependently transported by P-glycoprotein and Bcrp at the blood-brain barrier: a small-animal positron emission tomography and in vitro study.	Drug metabolism and disposition: the biological fate of chemicals	JP Bankstahl;M Bankstahl;K Römermann;T Wanek;J Stanek;AD Windhorst;M Fedrowitz;T Erker;M Müller;W Löscher;O Langer;C Kuntner	23305710	[(11)C]TQD	[(11)C]ELC	P-glycoprotein	"P-glycoprotein","breast cancer resistance protein"	ABCB1, ABCG2	ENSG00000085563,ENSG00000118777
Transport mechanisms of hepatic uptake and bile excretion in clinical hepatobiliary scintigraphy with 99mTc-N-pyridoxyl-5-methyltryptophan.	Nuclear medicine and biology	M Kobayashi;T Nakanishi;K Nishi;Y Higaki;H Okudaira;M Ono;T Tsujiuchi;A Mizutani;R Nishii;I Tamai;Y Arano;K Kawai	24607436	(99m)Tc-PMT	(99m)Tc-PMT hepatobiliary	MDR1	"MDR1"	ABCB1, SLCO1B1, SLCO1B3, ABCC2	ENSG00000085563, ENSG00000134538, ENSG00000111700, ENSG00000023839
b'P-glycoprotein modulates aldosterone plasma disposition and tissue uptake.'	b'Journal of cardiovascular pharmacology'		b'16424786'	3H-aldosterone		P-gp	ATP binding cassette subfamily B member 5	ABCB5	ENSG00000004846
Imaging of activity of multidrug resistance-associated protein 1 in the lungs.	American journal of respiratory cell and molecular biology	T Okamura;T Kikuchi;M Okada;H Wakizaka;MR Zhang	23596979	[(11)C]methylpurine	0	MRP1	"MRP"	ABCC1	ENSG00000103222
Development of purine-derived 18F-labeled pro-drug tracers for imaging of MRP1 activity with PET.	Journal of medicinal chemistry	E Galante;T Okamura;K Sander;T Kikuchi;M Okada;MR Zhang;M Robson;A Badar;M Lythgoe;M Koepp;E Årstad	24456310	0	18F-fluoroethyl purine	MRP1	"ABCC1"	ABCC1	ENSG00000103222
Influence of Multidrug Resistance-Associated Proteins on the Excretion of the ABCC1 Imaging Probe 6-Bromo-7-[11C]Methylpurine in Mice.	Molecular imaging and biology	V Zoufal;S Mairinger;M Krohn;T Wanek;T Filip;M Sauberer;J Stanek;A Traxl;JD Schuetz;C Kuntner;J Pahnke;O Langer	29942989	6-Bromo-7-[11C]Methylpurine	0	ABCC1	"ABCC1"	ABCC1	ENSG00000103222
Influence of Multidrug Resistance-Associated Proteins on the Excretion of the ABCC1 Imaging Probe 6-Bromo-7-[11C]Methylpurine in Mice.	Molecular imaging and biology	Zoufal|Viktoria|V|;Mairinger|Severin|S|;Krohn|Markus|M|;Wanek|Thomas|T|;Filip|Thomas|T|;Sauberer|Michael|M|;Stanek|Johann|J|;Traxl|Alexander|A|;Schuetz|John D|JD|;Kuntner|Claudia|C|;Pahnke|Jens|J|;Langer|Oliver|O|http://orcid.org/0000-0002-4048-5781	29942989	6-Bromo-7-[11C]Methylpurine	0	ABCC1	"ABCC1"	ABCC1	ENSG00000103222
Glutathione-dependent binding of a photoaffinity analog of agosterol A to the C-terminal half of human multidrug resistance protein.	The Journal of biological chemistry	XQ Ren;T Furukawa;S Aoki;T Nakajima;T Sumizawa;M Haraguchi;ZS Chen;M Kobayashi;S Akiyama	11301332	[(125)I]11-azidophenyl agosterol A	[(125)I]11-azidophenyl agosterol A	MRP1	"MRP1"	ABCC1	ENSG00000103222
Assessing the Activity of Multidrug Resistance-Associated Protein 1 at the Lung Epithelial Barrier.	Journal of nuclear medicine : official publication, Society of Nuclear Medicine	S Mairinger;JA Sake;I Hernandez Lozano;T Filip;M Sauberer;J Stanek;T Wanek;C Ehrhardt;O Langer	32284394	11C-BMP	S-(6-(7-11C-methylpurinyl))glutathione	ABCC1	"ATP Binding Cassette Subfamily C Member 1"	ABCC1	ENSG00000103222
b'Characterization of ABC transporters in human skin.'	b'Drug metabolism and drug interactions'		b'24558228'	3H-LTC4		MRP1	ATP Binding Cassette Subfamily C Member 1	ABCC1	ENSG00000103222
Reactivity of 6-halopurine analogs with glutathione as a radiotracer for assessing function of multidrug resistance-associated protein 1.	Journal of medicinal chemistry	T Okamura;T Kikuchi;K Fukushi;T Irie	19921956	6-bromo-7-[(11)C]methylpurine	6-halo-9-(or 7)-[(14)C]methylpurine	MRP1	"MRP1"	ABCC1	ENSG00000103222
Noninvasive and quantitative assessment of the function of multidrug resistance-associated protein 1 in the living brain.	Journal of cerebral blood flow and metabolism : official journal of the International Society of Cerebral Blood Flow and Metabolism	T Okamura;T Kikuchi;M Okada;C Toramatsu;K Fukushi;M Takei;T Irie	18985052	6-bromo-7-[(11)C]methylpurine	0	MRP1	"MRP"	ABCC1	ENSG00000103222
Visualization of multidrug resistance in vivo.	European journal of nuclear medicine	NH Hendrikse;EJ Franssen;WT van der Graaf;W Vaalburg;EG de Vries	10079321	[11C]verapamil	radioalabelled substrates	MRP2	"MRP2"	ABCC2	ENSG00000023839
Assessment of the in vitro and in vivo properties of a (99m)Tc-labeled inhibitor of the multidrug resistant gene product P-glycoprotein.	Nuclear medicine and biology	R Bergmann;P Brust;M Scheunemann;HJ Pietzsch;S Seifert;F Roux;B Johannsen	10773542	0	(99m)Tc-labeled inhibitor	multidrug resistant gene product P-glycoprotein	"Multidrug Resistance Associated Protein"	ABCC3	ENSG00000108846
b'Transport activity of human MRP3 expressed in Sf9 cells: comparative studies with rat MRP3.'	b'Pharmaceutical research'		b'11837698'	3H-E(2)17 betaG		MRP3	ATP binding cassette subfamily C member 3	ABCC3	ENSG00000108846
Evaluation of (99m)technetium-mebrofenin and (99m)technetium-sestamibi as specific probes for hepatic transport protein function in rat and human hepatocytes.	Pharmaceutical research	B Swift;W Yue;KL Brouwer	20652625	99mTc-MEB	0	MRP, SLCO1B1, SLCO1B3	"MRP, SLCO1B1, SLCO1B3"	ABCC3, SLCO1B1, SLCO1B3, ABCC2	ENSG00000108846, ENSG00000134538, ENSG00000111700, ENSG00000023839
Hepatobiliary function assessed by 99mTc-mebrofenin cholescintigraphy in the evaluation of severity of steatosis in a rat model.	European journal of nuclear medicine and molecular imaging	RL Veteläinen;RJ Bennink;K de Bruin;A van Vliet;TM van Gulik	16738848	99mTc-mebrofenin	0	MRP, SLCO1B1, SLCO1B3	"MRP, SLCO1B1, SLCO1B3"	ABCC3, SLCO1B1, SLCO1B3, ABCC2	ENSG00000108846, ENSG00000134538, ENSG00000111700, ENSG00000023839
186Rhenium-HNK1 monoclonal antibody targets human small cell lung cancer cells in athymic nude mice: rapid screening model for therapy.	Anticancer research	AM Koros;MJ Tobin;MW Epperly;G Levine;JR McGinley	7507652	186Re	186Re MOAB	MOAB	"MOATB"	ABCC4	ENSG00000125257
b'Synthesis and characterization of a novel tritiated KATP channel opener with a benzopyran structure.'	b'British journal of pharmacology'		b'11350864'	3H-PKF217 - 744		SUR2B and SUR2A	ATP Binding Cassette Subfamily C Member 8	ABCC8	ENSG00000006071
Synthesis and in vitro evaluation of (S)-2-([11C]methoxy)-4-[3-methyl-1-(2-piperidine-1-yl-phenyl)-butyl-carbamoyl]-benzoic acid ([11C]methoxy-repaglinide): a potential beta-cell imaging agent.	Bioorganic & medicinal chemistry letters	B Wängler;C Beck;CY Shiue;S Schneider;C Schwanstecher;M Schwanstecher;PJ Feilen;A Alavi;F Rösch;R Schirrmacher	15380228	0	11C-labeled sulfonylurea receptor 1 (SUR1) ligand (S)-2-([11C]methoxy)-4-[3-methyl-1-(2-piperidine-1-yl-phenyl)-butyl-carbamoyl]-benzoic acid	human SUR1 isoform	"ATP Binding Cassette Subfamily C Member 8"	ABCC8	ENSG00000006071
Sulfonylurea receptor as a target for molecular imaging of pancreas beta cells with (99m)Tc-DTPA-glipizide.	Annals of nuclear medicine	CS Oh;S Kohanim;FL Kong;HC Song;N Huynh;R Mendez;M Chanda;E Edmund Kim;DJ Yang	22237676	99mTc-DTPA-glipizide	0	Sulfonylurea receptor	"Sulfonylurea Receptor 1"	ABCC8	ENSG00000006071
Synthesis and evaluation of 18F-labeled mitiglinide derivatives as positron emission tomography tracers for β-cell imaging.	Bioorganic & medicinal chemistry	H Kimura;H Matsuda;H Fujimoto;K Arimitsu;K Toyoda;E Mukai;H Nakamura;Y Ogawa;M Takagi;M Ono;N Inagaki;H Saji	24842616	(+)-(S)-o-[(18)F]FMIT	0	SUR1	"SUR1"	ABCC8	ENSG00000006071
Sulfonylurea receptor as a target for molecular imaging of pancreas beta cells with (99m)Tc-DTPA-glipizide.	Annals of nuclear medicine	CS Oh;S Kohanim;FL Kong;HC Song;N Huynh;R Mendez;M Chanda;E Edmund Kim;DJ Yang	22237676	(99m)Tc-DTPA-GLP	0	Sulfonylurea receptor	"Sulfonylurea receptor"	ABCC8, ABCC9	ENSG00000006071', 'ENSG00000069431
b'S-(4-Nitrobenzyl)-6-thioinosine (NBMPR) is Not a Selective Inhibitor of Equilibrative Nucleoside Transporters but Also Blocks Efflux Activity of Breast Cancer Resistance Protein.'	b'Pharmaceutical research'		b'32086630'	3H-glyburide		ABCG2	ATP binding cassette subfamily G member 2 (Junior blood group)	ABCG2	ENSG00000118777
b'Effect of Subchronic Intravenous Morphine Infusion and Naloxone-Precipitated Morphine Withdrawal on P-gp and Bcrp at the Rat Blood-Brain Barrier.'	b'Journal of pharmaceutical sciences'		b'26554626'	3H-verapamil		P-gp/Bcrp	ATP Binding Cassette Subfamily G Member 2	ABCG2	ENSG00000118777
(67/68)Galmydar: A metalloprobe for monitoring breast cancer resistance protein (BCRP)-mediated functional transport activity.	Nuclear medicine and biology	J Sivapackiam;SE Harpstrite;JL Prior;S Mattingly;V Sharma	26924499	(67/68)Galmydar	0	breast cancer resistance protein	"Breast Cancer Resistance Protein"	ABCG2	ENSG00000118777
(67/68)Galmydar: A metalloprobe for monitoring breast cancer resistance protein (BCRP)-mediated functional transport activity.	Nuclear medicine and biology	J Sivapackiam;SE Harpstrite;JL Prior;S Mattingly;V Sharma	26924499	67Ga-/68Ga-Galmydar	0	breast cancer resistance protein	"Breast Cancer Resistance Protein"	ABCG2	ENSG00000118777
(67/68)Galmydar: A metalloprobe for monitoring breast cancer resistance protein (BCRP)-mediated functional transport activity.	Nuclear medicine and biology	J Sivapackiam;SE Harpstrite;JL Prior;S Mattingly;V Sharma	26924499	(67)Ga-Galmydar	(67)Ga-radiolabeled counterpart	breast cancer resistance protein	"ABCG2"	ABCG2	ENSG00000118777
A novel PET protocol for visualization of breast cancer resistance protein function at the blood-brain barrier.	Journal of cerebral blood flow and metabolism : official journal of the International Society of Cerebral Blood Flow and Metabolism	T Wanek;C Kuntner;JP Bankstahl;S Mairinger;M Bankstahl;J Stanek;M Sauberer;T Filip;T Erker;M Müller;W Löscher;O Langer	22828996	[(11)C]tariquidar	0	BRCP	"ABCG2"	ABCG2	ENSG00000118777
Radiosynthesis of [13N]dantrolene, a positron emission tomography probe for breast cancer resistant protein, using no-carrier-added [13N]ammonia.	Bioorganic & medicinal chemistry	K Kumata;M Ogawa;M Takei;M Fujinaga;Y Yoshida;N Nengaki;T Fukumura;K Suzuki;MR Zhang	22115838	no-carrier-added [13N]ammonia	0	breast cancer resistant protein	"Breast Cancer Resistance Protein"	ABCG2	ENSG00000118777
b'The role of P-glycoprotein in intestinal transport versus the BBB transport of tetraphenylphosphonium.'	b'Molecular pharmaceutics'		b'19722701'	3H-TPP		BCRP	ATP binding cassette subfamily G member 2 (Junior blood group)	ABCG2	ENSG00000118777
Pilot PET Study to Assess the Functional Interplay Between ABCB1 and ABCG2 at the Human Blood-Brain Barrier.	Clinical pharmacology and therapeutics	M Bauer;K Römermann;R Karch;B Wulkersdorfer;J Stanek;C Philippe;A Maier-Salamon;H Haslacher;C Jungbauer;W Wadsak;W Jäger;W Löscher;M Hacker;M Zeitlinger;O Langer	26940368	[(11) C]elacridar	[(11) C]tariquidar	ABCB1 and ABCG2	"ABC2"	ABCG2, ABCB1	ENSG00000118777, ENSG00000085563
A Prediction Method for P-glycoprotein-Mediated Drug-Drug Interactions at the Human Blood-Brain Barrier From Blood Concentration-Time Profiles, Validated With PET Data.	Journal of pharmaceutical sciences	A Matsuda;R Karch;M Bauer;A Traxl;M Zeitlinger;O Langer	28385544	[11C]tariquidar	0	P-Glycoprotein,BRCP	"P-Glycoprotein"	ABCG2, ABCB1	ENSG00000118777, ENSG00000085563
68Ga-Galmydar: A PET imaging tracer for noninvasive detection of Doxorubicin-induced cardiotoxicity.	PloS one	Sivapackiam|Jothilingam|J|0000-0001-7979-1893;Kabra|Shivesh|S|;Speidel|Sylvia|S|;Sharma|Monica|M|;Laforest|Richard|R|;Salter|Amber|A|;Rettig|Michael P|MP|;Sharma|Vijay|V|0000-0002-4985-0044	31120912	68Ga-Galmydar	0	MRP, PGP	"pgp"	ABCG2, ABCB1	ENSG00000118777, ENSG00000085563
68Ga-Galmydar: A PET imaging tracer for noninvasive detection of Doxorubicin-induced cardiotoxicity.	PloS one	J Sivapackiam;S Kabra;S Speidel;M Sharma;R Laforest;A Salter;MP Rettig;V Sharma	31120912	68Ga-Galmydar	0	MRP, PGP	"pgp"	ABCG2, ABCB1	ENSG00000118777, ENSG00000085563
68Ga-Galmydar: A PET imaging tracer for noninvasive detection of Doxorubicin-induced cardiotoxicity.	PloS one	J Sivapackiam;S Kabra;S Speidel;M Sharma;R Laforest;A Salter;MP Rettig;V Sharma	31120912	68Ga-Galmydar	0	MRP, PGP	"pgp"	ABCG2, ABCB1	ENSG00000118777, ENSG00000085563
Imaging the Impact of the P-Glycoprotein (ABCB1) Function on the Brain Kinetics of Metoclopramide.	Journal of nuclear medicine : official publication, Society of Nuclear Medicine	G Pottier;S Marie;S Goutal;S Auvity;MA Peyronneau;S Stute;R Boisgard;F Dollé;I Buvat;F Caillé;N Tournier	26585058	(11)C-metoclopramide	0	BCRP, P-gp	"BCRP"	ABCG2, ABCB1	ENSG00000118777, ENSG00000085563
In vivo evaluation of P-glycoprotein and breast cancer resistance protein modulation in the brain using [(11)C]gefitinib.	Nuclear medicine and biology	K Kawamura;T Yamasaki;J Yui;A Hatori;F Konno;K Kumata;T Irie;T Fukumura;K Suzuki;I Kanno;MR Zhang	19324269	[(11)C]gefitinib	0	BCRP, P-gp	"BCRP"	ABCG2, ABCB1, ABCB4	ENSG00000118777, ENSG00000085563, ENSG00000005471
(124)I-iodopyridopyrimidinone for PET of Abl kinase-expressing tumors in vivo.	Journal of nuclear medicine : official publication, Society of Nuclear Medicine	M Doubrovin;T Kochetkova;E Santos;DR Veach;P Smith-Jones;N Pillarsetty;J Balatoni;W Bornmann;J Gelovani;SM Larson	20048131	(124)I-iodopyridopyrimidinone	0	Abl	"V-Abl"	ABL1	ENSG00000097007
b'2-Arylpyrazolo[1,5-a]pyrimidin-3-yl acetamides. New potent and selective peripheral benzodiazepine receptor ligands.'	b'Bioorganic & medicinal chemistry'		b'11557354'	3H-Ro 15-1788		PBR	acyl-CoA binding domain containing 3	ACBD3	ENSG00000182827
b'[Experimental studies on peripheral-type benzodiazepine receptors in brain in rats with hepatic encephalopathy].'	b'Zhonghua wai ke za zhi [Chinese journal of surgery]'		b'8045200'	3H-PK11195		PBR	acyl-CoA binding domain containing 3	ACBD3	ENSG00000182827
b'Identification and characterization of a high-affinity peripheral-type benzodiazepine receptor in rabbit urinary bladder.'	b'The Journal of urology'		b'8126801'	3H-PK11195		PBR	acyl-CoA binding domain containing 3	ACBD3	ENSG00000182827
b'Decreases in peripheral-type benzodiazepine receptors in postmortem brains of chronic schizophrenics.'	b'Journal of neural transmission (Vienna, Austria : 1996)'		b'9503282'	3H-PK 11195		PBR	acyl-CoA binding domain containing 3	ACBD3	ENSG00000182827
b'Induction of peripheral-type benzodiazepine receptors in mouse brain following thioacetamide-induced acute liver failure.'	b'Life sciences'		b'8786707'	3H-Ro5-4864		PBR	acyl-CoA binding domain containing 3	ACBD3	ENSG00000182827
Radioimmunoimaging of lung vessels: an approach using indium-111-labeled monoclonal antibody to angiotensin-converting enzyme.	Journal of nuclear medicine : official publication, Society of Nuclear Medicine	SM Danilov;AV Martynov;AL Klibanov;MA Slinkin; Sakharov IYu;AG Malov;VB Sergienko; Vedernikov AYu;VR Muzykantov;VP Torchilin	2552048	0	111In-9B9 antibody	angiotensin-converting enzyme	"Angiotensin-Converting Enzyme"	ACE	ENSG00000159640
Synthesis and evaluation of a series of 99mTc(CO)3+ lisinopril complexes for in vivo imaging of angiotensin-converting enzyme expression.	Journal of nuclear medicine : official publication, Society of Nuclear Medicine	FJ Femia;KP Maresca;SM Hillier;CN Zimmerman;JL Joyal;JA Barrett;O Aras;V Dilsizian;WC Eckelman;JW Babich	18483087	0	99mTc(CO)3+ lisinopril complexes	angiotensin-converting enzyme	"Angiotensin-Converting Enzyme"	ACE	ENSG00000159640
Synthesis and evaluation of a series of 99mTc(CO)3+ lisinopril complexes for in vivo imaging of angiotensin-converting enzyme expression.	Journal of nuclear medicine : official publication, Society of Nuclear Medicine	FJ Femia;KP Maresca;SM Hillier;CN Zimmerman;JL Joyal;JA Barrett;O Aras;V Dilsizian;WC Eckelman;JW Babich	18483087	99mTc-[D(C8)lisinopril]	0	angiotensin-converting enzyme (ACE)	"Angiotensin-Converting Enzyme"	ACE	ENSG00000159640
Positron-labeled angiotensin-converting enzyme (ACE) inhibitor: fluorine-18-fluorocaptopril. Probing the ACE activity in vivo by positron emission tomography.	Journal of nuclear medicine : official publication, Society of Nuclear Medicine	DR Hwang;WC Eckelman;CJ Mathias;EW Petrillo;J Lloyd;MJ Welch	1880575	18FCAP	K18F/Kryptofix 222	ACE	"ACE1"	ACE	ENSG00000159640
In vivo studies of acetylcholinesterase activity using a labeled substrate, N-[11C]methylpiperdin-4-yl propionate ([11C]PMP).	Synapse (New York, N.Y.)	MR Kilbourn;SE Snyder;PS Sherman;DE Kuhl	8787128	[11C]PMP	N-[11C]methylpiperdin-4-yl propionate ([11C]PMP)	acetylcholinesterase	"AChE"	ACHE	ENSG00000087085
Synthesis and evaluation of 5,7-dihydro-3-[2-[1-(4-[18F]-fluorobenzyl)-4-piperidinyl]ethyl]-6H-pyrrolo[3,2-f]-1,2-benzisoxazol-6-one for in vivo mapping of acetylcholinesterase.	Nuclear medicine communications	SY Lee;YS Choe;YR Kim;JY Paik;BW Choi;SE Kim;KH Lee;Y Choi;BT Kim	15167519	18F-CP-118,954	0	acetylcholinesterase	"Acetylcholinesterase"	ACHE	ENSG00000087085
Synthesis and evaluation of 5,7-dihydro-3-[2-[1-(4-[18F]-fluorobenzyl)-4-piperidinyl]ethyl]-6H-pyrrolo[3,2-f]-1,2-benzisoxazol-6-one for in vivo mapping of acetylcholinesterase.	Nuclear medicine communications	SY Lee;YS Choe;YR Kim;JY Paik;BW Choi;SE Kim;KH Lee;Y Choi;BT Kim	15167519	5,7-dihydro-3-[2-[1-(4-[18F]-fluorobenzyl)-4-piperidinyl]ethyl]-6H-pyrrolo[3,2-f]-1,2-benzisoxazol-6-one	0	acetylcholinesterase	"Acetylcholinesterase"	ACHE	ENSG00000087085
Synthesis and evaluation of 5,7-dihydro-3-[2-[1-(4-[18F]-fluorobenzyl)-4-piperidinyl]ethyl]-6H-pyrrolo[3,2-f]-1,2-benzisoxazol-6-one for in vivo mapping of acetylcholinesterase.	Nuclear medicine communications	SY Lee;YS Choe;YR Kim;JY Paik;BW Choi;SE Kim;KH Lee;Y Choi;BT Kim	15167519	[F]-1	5,7-dihydro-3-[2-[1-(4-[18F]-fluorobenzyl)-4-piperidinyl]ethyl]-6H-pyrrolo[3,2-f]-1,2-benzisoxazol-6-one	Acetylcholinesterase	"Acetylcholinesterase"	ACHE	ENSG00000087085
Rat brain acetylcholinesterase visualized with [11C]physostigmine.	NeuroImage	AM Planas;C Crouzel;F Hinnen;A Jobert;F Né;L DiGiamberardino;B Tavitian	9343568	[11C]physostigmine	0	AChE	"AChE"	ACHE	ENSG00000087085
Facile synthesis of [11C]edrophonium and its analogues as new potential PET imaging agents for heart acetylcholinesterase.	Bioorganic & medicinal chemistry letters	QH Zheng;X Liu;X Fei;JQ Wang;BH Mock;BE Glick-Wilson;ML Sullivan;GD Hutchins	12729665	[11C]edrophonium	0	heart acetylcholinesterase	"Acetylcholinesterase"	ACHE	ENSG00000087085
No significant effects of single intravenous, single oral and subchronic oral administration of acetylcholinesterase inhibitors on striatal [123I]FP-CIT binding in rats.	European journal of nuclear medicine and molecular imaging	RJ Knol;K de Bruin;BL van Eck-Smit;J Booij	17955237	123I-FP-CIT	0	acetylcholinesterase	"Acetylcholinesterase"	ACHE	ENSG00000087085
In vivo imaging of human acetylcholinesterase density in peripheral organs using 11C-donepezil: dosimetry, biodistribution, and kinetic analyses.	Journal of nuclear medicine : official publication, Society of Nuclear Medicine	T Gjerløff;S Jakobsen;A Nahimi;OL Munk;D Bender;AK Alstrup;KH Vase;SB Hansen;DJ Brooks;P Borghammer	25324520	11C-donepezil	0	human acetylcholinesterase	"Acetylcholinesterase"	ACHE	ENSG00000087085
In vivo studies of acetylcholinesterase activity using a labeled substrate, N-[11C]methylpiperdin-4-yl propionate ([11C]PMP).	Synapse (New York, N.Y.)	MR Kilbourn;SE Snyder;PS Sherman;DE Kuhl	8787128	[11C]PMP	0	acetylcholinesterase	"Acetylcholinesterase"	ACHE	ENSG00000087085
Effect of radiolabeled metabolite elimination from the brain on the accuracy of cerebral enzyme activity estimation using positron emission tomography with substrate tracers.	NeuroImage	T Ohya;T Okamura;Y Nagai;K Fukushi;T Irie;T Suhara;MR Zhang;T Fukumura;T Kikuchi	21324368	[(18)F]FEP-4MA	[(11)C]MP4A	AchE	"AchE"	ACHE	ENSG00000087085
Radiosynthesis and mouse brain distribution studies of [11C] CP-126,998: a PET ligand for in vivo study of acetylcholinesterase.	Nuclear medicine and biology	JL Musachio;JE Flesher;UA Scheffel;P Rauseo;J Hilton;WB Mathews;HT Ravert;RF Dannals;JJ Frost	12088724	0	[11C] CP-126,998	acetylcholinesterase	"Acetylcholinesterase"	ACHE	ENSG00000087085
In vivo studies of acetylcholinesterase activity using a labeled substrate, N-[11C]methylpiperdin-4-yl propionate ([11C]PMP).	Synapse (New York, N.Y.)	MR Kilbourn;SE Snyder;PS Sherman;DE Kuhl	8787128	11C-PMP	0	acetylcholinesterase	"Acetylcholinesterase"	ACHE	ENSG00000087085
Synthesis of 1-[11C]methylpiperidin-4-yl propionate ([11C]PMP) for in vivo measurements of acetylcholinesterase activity.	Nuclear medicine and biology	SE Snyder;L Tluczek;DM Jewett;TB Nguyen;DE Kuhl;MR Kilbourn	9863562	[11C]PMP	1-[11C]methylpiperidin-4-yl propionate	acetylcholinesterase	"Acetylcholinesterase"	ACHE	ENSG00000087085
A 1-methyl-4-piperidinyl cytectrene carboxylate labeled by the technetium 99m, a radiotracer for rat brain acetylcholinesterase activity.	Nuclear medicine and biology	N Mejri;C Barhoumi;M Trabelsi;A Mekni;NM Said;M Saidi	20152713	0	1-methyl-4-piperidinyl cytectrene carboxylate labeled by the technetium 99m	rat brain acetylcholinesterase	"Acetylcholinesterase"	ACHE	ENSG00000087085
Syntheses of carbon-11 labeled piperidine esters as potential in vivo substrates for acetylcholinesterase.	Nuclear medicine and biology	TB Nguyen;SE Snyder;MR Kilbourn	9863564	0	11C-piperidine esters	acetylcholinesterase	"Acetylcholinesterase"	ACHE	ENSG00000087085
Synthesis of 1-[11C]methylpiperidin-4-yl propionate ([11C]PMP) for in vivo measurements of acetylcholinesterase activity.	Nuclear medicine and biology	SE Snyder;L Tluczek;DM Jewett;TB Nguyen;DE Kuhl;MR Kilbourn	9863562	[11C]PMP	1-[11C]methylpiperidin-4-yl propionate	acetylcholinesterase	"Acetylcholinesterase"	ACHE	ENSG00000087085
[Imaging of brain acetylcholinesterase activity in dementias and extrapyramidal disorders].	Rinsho shinkeigaku = Clinical neurology	H Shinotoh	18210807	Carbon-11 labeled N-methylpiperidin-4-yl acetate ([11C]MP4A)	carbon-11 labeled N-methylpiperidin-4-yl propionate ([11C]MP4P)	AChE	"AChE"	ACHE	ENSG00000087085
Evaluation of the binding characteristics of [5-(11)C-methoxy]Donepezil in the rat brain for in vivo visualization of acetylcholinesterase.	Journal of pharmacological sciences	Y Funaki;M Kato;R Iwata;E Sakurai;E Sakurai;M Tashiro;T Ido;K Yanai	12686754	[5-(11)C-methoxy]donepezil	0	AChE	"AChE"	ACHE	ENSG00000087085
Evaluation of the binding characteristics of [5-(11)C-methoxy]Donepezil in the rat brain for in vivo visualization of acetylcholinesterase.	Journal of pharmacological sciences	Y Funaki;M Kato;R Iwata;E Sakurai;E Sakurai;M Tashiro;T Ido;K Yanai	12686754	11C-methoxy]Donepezil	0	acetylcholinesterase	"Acetylcholinesterase"	ACHE	ENSG00000087085
PET probes for imaging brain acetylcholinesterase.	Journal of labelled compounds & radiopharmaceuticals	T Kikuchi;T Okamura;MR Zhang;T Irie	24285323	C]MP4P	[(11)	MP4A	"Acetylcholinesterase"	ACHE	ENSG00000087085
b"Brain acetylcholinesterase activity: validation of a PET tracer in a rat model of Alzheimer's disease."	b'Journal of nuclear medicine : official publication, Society of Nuclear Medicine'		b'8691261'	14C-MP4P		AchE	acetylcholinesterase (Cartwright blood group)	ACHE	ENSG00000087085
Kinetic analysis of [(11)C]MP4A using a high-radioactivity brain region that represents an integrated input function for measurement of cerebral acetylcholinesterase activity without arterial blood sampling.	Journal of cerebral blood flow and metabolism : official journal of the International Society of Cerebral Blood Flow and Metabolism	S Nagatsuka Si;K Fukushi;H Shinotoh;H Namba;M Iyo;N Tanaka;A Aotsuka;T Ota;S Tanada;T Irie	11702050	[(11)C]MP4A	0	cerebral acetylcholinesterase	"Acetylcholinesterase"	ACHE	ENSG00000087085
b"Brain acetylcholinesterase activity: validation of a PET tracer in a rat model of Alzheimer's disease."	b'Journal of nuclear medicine : official publication, Society of Nuclear Medicine'		b'8691261'	14C-MP4A		AchE	acetylcholinesterase (Cartwright blood group)	ACHE	ENSG00000087085
b'Evaluation of phenylmethanesulfonyl fluoride (PMSF) as a tracer candidate mapping acetylcholinesterase in vivo.'	b'Nuclear medicine and biology'		b'8298579'	35S-PMSF		AchE	acetylcholinesterase (Cartwright blood group)	ACHE	ENSG00000087085
b'Quantitative autoradiography of hemicholinium-3 binding sites in human amygdala.'	b'Brain research'		b'1322225'	3H-hemicholinium-3		acetylcholinesterase	acetylcholinesterase (Cartwright blood group)	ACHE	ENSG00000087085
A 1-methyl-4-piperidinyl cytectrene carboxylate labeled by the technetium 99m, a radiotracer for rat brain acetylcholinesterase activity.	Nuclear medicine and biology	N Mejri;C Barhoumi;M Trabelsi;A Mekni;NM Said;M Saidi	20152713	1-methyl-4-piperidinyl cytectrene carboxylate labeled by the technetium 99m	technetium-labelled substrate	AChE.	"AChE"	ACHE	ENSG00000087085
Kinetic analysis of [(11)C]MP4A using a high-radioactivity brain region that represents an integrated input function for measurement of cerebral acetylcholinesterase activity without arterial blood sampling.	Journal of cerebral blood flow and metabolism : official journal of the International Society of Cerebral Blood Flow and Metabolism	S Nagatsuka Si;K Fukushi;H Shinotoh;H Namba;M Iyo;N Tanaka;A Aotsuka;T Ota;S Tanada;T Irie	11702050	[(11)C]MP4A	N -[(11)C]methylpiperidin-4-yl acetate ([(11)C]MP4A)	acetylcholinesterase	"AChE"	ACHE	ENSG00000087085
N-[18F] fluoroethylpiperidin-4ylmethyl acetate, a novel lipophilic acetylcholine analogue for PET measurement of brain acetylcholinesterase activity.	Journal of medicinal chemistry	T Kikuchi;MR Zhang;N Ikota;K Fukushi;T Okamura;K Suzuki;Y Arano;T Irie	15801847	0	N-[18F] fluoroethylpiperidin-4ylmethyl acetate	brain acetylcholinesterase	"Acetylcholinesterase"	ACHE	ENSG00000087085
Synthesis and evaluation of 2-[18F]fluoro-CP-118,954 for the in vivo mapping of acetylcholinesterase.	Nuclear medicine and biology	EK Ryu;YS Choe;EY Park;JY Paik;YR Kim;KH Lee;Y Choi;SE Kim;BT Kim	15721764	2-[18F]fluoro-CP-118,954	0	acetylcholinesterase	"Acetylcholinesterase"	ACHE	ENSG00000087085
Estimation of plasma IC50 of donepezil hydrochloride for brain acetylcholinesterase inhibition in monkey using N-[11C]methylpiperidin-4-yl acetate ([11C]MP4A) and PET.	Neuropsychopharmacology : official publication of the American College of Neuropsychopharmacology	T Shiraishi;T Kikuchi;K Fukushi;H Shinotoh;S Nagatsuka;N Tanaka;T Ota;K Sato;S Hirano;S Tanada;M Iyo;T Irie	15920507	11C-MP4A	0	brain acetylcholinesterase	"Acetylcholinesterase"	ACHE	ENSG00000087085
Estimation of plasma IC50 of donepezil hydrochloride for brain acetylcholinesterase inhibition in monkey using N-[11C]methylpiperidin-4-yl acetate ([11C]MP4A) and PET.	Neuropsychopharmacology : official publication of the American College of Neuropsychopharmacology	T Shiraishi;T Kikuchi;K Fukushi;H Shinotoh;S Nagatsuka;N Tanaka;T Ota;K Sato;S Hirano;S Tanada;M Iyo;T Irie	15920507	N-[11C]methylpiperidin-4-yl acetate ([11C]MP4A)	0	Acetylcholinesterase	"ACHE"	ACHE	ENSG00000087085
Binding of 2-[18F]fluoro-CP-118,954 to mouse acetylcholinesterase: microPET and ex vivo Cerenkov luminescence imaging studies.	Nuclear medicine and biology	DH Kim;YS Choe;JY Choi;KH Lee;BT Kim	21531291	18F-fluoro-CP-118,954	0	Acetylcholinesterase	"Acetylcholinesterase"	ACHE	ENSG00000087085
Synthesis and evaluation of radioiodine-labelled CP-118,954 for the in-vivo imaging of acetylcholinesterase.	Nuclear medicine communications	I Lee;YS Choe;EK Ryu;BW Choi;JY Choi;Y Choi;KH Lee;BT Kim	17538398	0	123I-iodo-CP-118,954	acetylcholinesterase	"Acetylcholinesterase"	ACHE	ENSG00000087085
In-vivo measurements of regional acetylcholine esterase activity in degenerative dementia: comparison with blood flow and glucose metabolism.	Journal of neural transmission (Vienna, Austria : 1996)	K Herholz;B Bauer;K Wienhard;L Kracht;R Mielke;MO Lenz;T Strotmann;WD Heiss	11458998	0	C-11-labeled N-methyl-4-piperidyl-acetate	acetylcholine esterase	"Acetylcholinesterase"	ACHE	ENSG00000087085
N-[18F]fluoroethyl-4-piperidyl acetate ([18F]FEtP4A): A PET tracer for imaging brain acetylcholinesterase in vivo.	Bioorganic & medicinal chemistry	MR Zhang;K Furutsuka;J Maeda;T Kikuchi;T Kida;T Okauchi;T Irie;K Suzuki	12757720	[(11)C]MP4A	0	AchE	"AchE"	ACHE	ENSG00000087085
N-[18F]fluoroethyl-4-piperidyl acetate ([18F]FEtP4A): A PET tracer for imaging brain acetylcholinesterase in vivo.	Bioorganic & medicinal chemistry	MR Zhang;K Furutsuka;J Maeda;T Kikuchi;T Kida;T Okauchi;T Irie;K Suzuki	12757720	18F-FEtP4A	0	brain acetylcholinesterase	"Acetylcholinesterase"	ACHE	ENSG00000087085
Regional effects of donepezil and rivastigmine on cortical acetylcholinesterase activity in Alzheimer's disease.	Journal of clinical psychopharmacology	V Kaasinen;K Någren;T Järvenpää;A Roivainen;M Yu;V Oikonen;T Kurki;JO Rinne	12454562	[methyl-11C]N-methyl-piperidyl-4-acetate	0	acetylcholinesterase	"Acetylcholinesterase"	ACHE	ENSG00000087085
A novel fluorine-18 β-fluoroethoxy organophosphate positron emission tomography imaging tracer targeted to central nervous system acetylcholinesterase.	ACS chemical neuroscience	SL James;SK Ahmed;S Murphy;MR Braden;Y Belabassi;HF VanBrocklin;CM Thompson;JM Gerdes	24716794	fluorine-18 β-fluoroethoxy organophosphate	fluorine-18 labeled organophosphate (OP) inhibitor of acetylcholinesterase (AChE)	acetylcholinesterase	"Acetylcholinesterase"	ACHE	ENSG00000087085
[PET study of cholinergic system in the brain].	Rinsho shinkeigaku = Clinical neurology	H Shinotoh	10377794	carbon-11 labeled N-methyl-4-piperidyl acetate	0	acetylcholinesterase (AChE)	"ACHE"	ACHE	ENSG00000087085
Preliminary studies of acetylcholinesterase activity in the rat brain using N-phenylferrocenecarboxamide labelled by the technetium-99m.	Nuclear medicine and biology	N Mejri;NM Said;S Guizani;I Essouissi;M Saidi	23465564	0	technetium-99m	acetylcholinesterase	"Acetylcholinesterase"	ACHE	ENSG00000087085
Quantitative analysis of donepezil binding to acetylcholinesterase using positron emission tomography and [5-(11)C-methoxy]donepezil.	NeuroImage	K Hiraoka;N Okamura;Y Funaki;S Watanuki;M Tashiro;M Kato;A Hayashi;Y Hosokai;H Yamasaki;T Fujii;E Mori;K Yanai;H Watabe	19286462	11C-methoxy]donepezil	0	acetylcholinesterase	"Acetylcholinesterase"	ACHE	ENSG00000087085
Quantitative analysis of donepezil binding to acetylcholinesterase using positron emission tomography and [5-(11)C-methoxy]donepezil.	NeuroImage	K Hiraoka;N Okamura;Y Funaki;S Watanuki;M Tashiro;M Kato;A Hayashi;Y Hosokai;H Yamasaki;T Fujii;E Mori;K Yanai;H Watabe	19286462	[5-(11)C-methoxy]donepezil	0	acetylcholinesterase	"Acetylcholinesterase"	ACHE	ENSG00000087085
PET measurement of cerebral acetylcholine esterase activity without blood sampling.	European journal of nuclear medicine	K Herholz;M Lercher;K Wienhard;B Bauer;O Lenz;WD Heiss	11357497	carbon-11-labelled N-methyl-4-piperidyl acetate (11C-MP4A)	0	acetylcholine esterase	"Acetylcholinesterase"	ACHE	ENSG00000087085
In vivo imaging of human cerebral acetylcholinesterase.	Journal of neurochemistry	S Pappata;B Tavitian;L Traykov;A Jobert;A Dalger;JF Mangin;C Crouzel;L DiGiamberardino	8764619	[11C]PHY	[11C] PHY	AChE.	"AChE"	ACHE	ENSG00000087085
Synthesis and evaluation of 6-[11C]methoxy-3-[2-[1-(phenylmethyl)-4-piperidinyl]ethyl]-1,2- benzisoxazole as an in vivo radioligand for acetylcholinesterase.	Nuclear medicine and biology	C Brown-Proctor;SE Snyder;PS Sherman;MR Kilbourn	10096508	11C-methoxy-3-[2-[1-(phenylmethyl)-4-piperidinyl]ethyl]-1,2-	0	acetylcholinesterase	"Acetylcholinesterase"	ACHE	ENSG00000087085
Radionuclide brain imaging correlates of cognitive impairment in Parkinson's disease (PD).	Journal of the neurological sciences	F Nobili;S Morbelli;D Arnaldi;M Ferrara;C Campus;A Brugnolo;D Mazzei;N Mehrdad;G Sambuceti;G Rodriguez	21762928	[11C]MP4A	0	acetylcholinesterase	"Acetylcholinesterase"	ACHE	ENSG00000087085
Binding of 2-[18F]fluoro-CP-118,954 to mouse acetylcholinesterase: microPET and ex vivo Cerenkov luminescence imaging studies.	Nuclear medicine and biology	DH Kim;YS Choe;JY Choi;KH Lee;BT Kim	21531291	2-[(18)F]fluoro-CP-118,954	4-[(18)F]fluoro-donepezil	Acetylcholinesterase	"ACHE"	ACHE	ENSG00000087085
Synthesis of carbon-11- and fluorine-18-labeled 1-methyl-4-piperidyl-4'-fluorobenzoate and their biodistribution in mice.	Nuclear medicine and biology	G Bormans;P Sherman;SE Snyder;MR Kilbourn	8832709	1-methyl-4-piperidyl-4'-[18F]fluorobenzoate	1-[11C]methyl-4-piperidyl-4'-fluorobenzoate	acetylcholinesterase	"AChE"	ACHE	ENSG00000087085
Acetylcholinesterase-associated inflammation in patients with giant cell arteritis. Evaluation by histology and 11C-donepezil PET/CT.	Clinical and experimental rheumatology	P Therkildsen;BD Nielsen;IT Hansen;KK Keller;T Steiniche;LC Gormsen;P Borghammer;EM Hauge	31162030	11C-donepezil	0	AchE	"AchE"	ACHE	ENSG00000087085
Acetylcholinesterase-associated inflammation in patients with giant cell arteritis. Evaluation by histology and 11C-donepezil PET/CT.	Clinical and experimental rheumatology	Therkildsen|Philip|P|;Nielsen|Berit Dalsgaard|BD|;Hansen|Ib Tønder|IT|;Keller|Kresten Krarup|KK|;Steiniche|Torben|T|;Gormsen|Lars Christian|LC|;Borghammer|Per|P|;Hauge|Ellen-Margrethe|EM|	31162030	11C-donepezil	0	AchE	"AchE"	ACHE	ENSG00000087085
PET imaging of brain acetylcholinesterase using [11C]CP-126,998, a brain selective enzyme inhibitor.	Synapse (New York, N.Y.)	B Bencherif;CJ Endres;JL Musachio;A Villalobos;J Hilton;U Scheffel;RF Dannals;S Williams;JJ Frost	12112408	11C-CP-126,998	0	brain acetylcholinesterase	"Acetylcholinesterase"	ACHE	ENSG00000087085
White matter hyperintensities and cortical acetylcholinesterase activity in parkinsonian dementia.	Acta neurologica Scandinavica	GA Marshall;E Shchelchkov;DI Kaufer;LS Ivanco;NI Bohnen	16411968	11C-PMP	[11C]methyl-4-piperidinyl propionate	T2 MR	"Acetylcholinesterase (Cartwright Blood Group)3"	ACHE	ENSG00000087085
Synthesis and preliminary evaluation of [18F]FEtP4A, a promising PET tracer for mapping acetylcholinesterase in vivo.	Nuclear medicine and biology	MR Zhang;A Tsuchiyama;T Haradahira;K Furutsuka;Y Yoshida;T Kida;J Noguchi;T Irie;K Suzuki	12031881	'N-[18F]Fluoroethyl-4-piperidyl acetate ([18F]FEtP4A)	[11C]MP4A	AchE	"AchE"	ACHE	ENSG00000087085
Cholinergic deficit and response to donepezil therapy in Parkinson's disease with dementia.	European neurology	K Hiraoka;N Okamura;Y Funaki;A Hayashi;M Tashiro;K Hisanaga;T Fujii;A Takeda;K Yanai;R Iwata;E Mori	22832236	[5-(11)C-methoxy]donepezil-PET	0	acetylcholinesterase	"Acetylcholinesterase"	ACHE	ENSG00000087085
Acetylcholinesterase imaging: its use in therapy evaluation and drug design.	Current pharmaceutical design	H Shinotoh;K Fukushi;S Nagatsuka;T Irie	15134572	[(11)C]MP4P-PET	[(11)C]MP4A	Acetylcholinesterase	"ACHE"	ACHE	ENSG00000087085
Distribution of intravenously administered acetylcholinesterase inhibitor and acetylcholinesterase activity in the adrenal gland: 11C-donepezil PET study in the normal rat.	PloS one	T Watabe;S Naka;H Ikeda;G Horitsugi;Y Kanai;K Isohashi;M Ishibashi;H Kato;E Shimosegawa;H Watabe;J Hatazawa	25225806	11C-donepezil	0	acetylcholinesterase	"Acetylcholinesterase"	ACHE	ENSG00000087085
Cognitive correlates of cortical cholinergic denervation in Parkinson's disease and parkinsonian dementia.	Journal of neurology	NI Bohnen;DI Kaufer;R Hendrickson;LS Ivanco;BJ Lopresti;GM Constantine;ChA Mathis;JG Davis;RY Moore;ST Dekosky	16133720	[(11)C]PMP	N-[(11)C]methyl-piperidin-4-yl propionate	AChE	"AChE"	ACHE	ENSG00000087085
Synthesis and evaluation of 2-[18F]fluoro-CP-118,954 for the in vivo mapping of acetylcholinesterase.	Nuclear medicine and biology	EK Ryu;YS Choe;EY Park;JY Paik;YR Kim;KH Lee;Y Choi;SE Kim;BT Kim	15721764	[18F]1	0	acetylcholinesterase	"AChE"	ACHE	ENSG00000087085
Distribution of intravenously administered acetylcholinesterase inhibitor and acetylcholinesterase activity in the adrenal gland: 11C-donepezil PET study in the normal rat.	PloS one	T Watabe;S Naka;H Ikeda;G Horitsugi;Y Kanai;K Isohashi;M Ishibashi;H Kato;E Shimosegawa;H Watabe;J Hatazawa	25225806	(11)C-DNP	0	Vt	"Acetylcholinesterase (Cartwright Blood Group)"	ACHE	ENSG00000087085
Radionuclide brain imaging correlates of cognitive impairment in Parkinson's disease (PD).	Journal of the neurological sciences	F Nobili;S Morbelli;D Arnaldi;M Ferrara;C Campus;A Brugnolo;D Mazzei;N Mehrdad;G Sambuceti;G Rodriguez	21762928	[11C]MP4A	0	acetylcholinesterase	"Acetylcholinesterase"	ACHE	ENSG00000087085
Synthesis and evaluation of (-)- and (+)-[¹¹C]galanthamine as PET tracers for cerebral acetylcholinesterase imaging.	Bioorganic & medicinal chemistry	H Kimura;T Kawai;Y Hamashima;H Kawashima;K Miura;Y Nakaya;M Hirasawa;K Arimitsu;T Kajimoto;Y Ohmomo;M Ono;M Node;H Saji	24315193	(+)-[¹¹C]galanthamine	0	cerebral acetylcholinesterase	"Acetylcholinesterase"	ACHE	ENSG00000087085
Synthesis and evaluation of (-)- and (+)-[¹¹C]galanthamine as PET tracers for cerebral acetylcholinesterase imaging.	Bioorganic & medicinal chemistry	H Kimura;T Kawai;Y Hamashima;H Kawashima;K Miura;Y Nakaya;M Hirasawa;K Arimitsu;T Kajimoto;Y Ohmomo;M Ono;M Node;H Saji	24315193	(+)-[¹¹C]galanthamine	0	cerebral acetylcholinesterase	"Acetylcholinesterase"	ACHE	ENSG00000087085
In vivo visualization of acetylcholinesterase with positron emission tomography.	Neuroreport	B Tavitian;S Pappata;AM Planas;A Jobert;S Bonnot-Lours;C Crouzel;L DiGiamberardino	8513134	[11C]physostigmine	0	acetylcholinesterase	"Acetylcholinesterase"	ACHE	ENSG00000087085
Synthesis and preliminary evaluation of [18F]FEtP4A, a promising PET tracer for mapping acetylcholinesterase in vivo.	Nuclear medicine and biology	MR Zhang;A Tsuchiyama;T Haradahira;K Furutsuka;Y Yoshida;T Kida;J Noguchi;T Irie;K Suzuki	12031881	18F-FEtP4A	0	acetylcholinesterase	"Acetylcholinesterase"	ACHE	ENSG00000087085
Synthesis and evaluation of 2-[18F]fluoro-CP-118,954 for the in vivo mapping of acetylcholinesterase.	Nuclear medicine and biology	EK Ryu;YS Choe;EY Park;JY Paik;YR Kim;KH Lee;Y Choi;SE Kim;BT Kim	15721764	18F-fluoro-CP-118,954	0	acetylcholinesterase	"Acetylcholinesterase"	ACHE	ENSG00000087085
Facile synthesis of new carbon-11 labeled conformationally restricted rivastigmine analogues as potential PET agents for imaging AChE and BChE enzymes.	Applied radiation and isotopes : including data, instrumentation and methods for use in agriculture, industry and medicine	M Wang;JQ Wang;M Gao;QH Zheng	18155915	0	carbon-11 labeled conformationally restricted rivastigmine analogues	BChE and AChE enzymes	"Acetylcholinesterase", "butyrylcholinesterase"	ACHE, BCHE	ENSG00000087085, ENSG00000114200
Cholinergic PET imaging in infections and inflammation using 11C-donepezil and 18F-FEOBV.	European journal of nuclear medicine and molecular imaging	NP Jørgensen;AK Alstrup;FV Mortensen;K Knudsen;S Jakobsen;LB Madsen;D Bender;P Breining;MS Petersen;MH Schleimann;F Dagnæs-Hansen;LC Gormsen;P Borghammer	27785538	18F-FEOBV	11C-donepezil	sigma-1 receptors	"SIGMAR1"	ACHE, SIGMAR1	ENSG00000087085, ENSG00000147955
Effect of unlabelled monoclonal antibodies on the biodistribution of 111In-labelled anti-prostate-specific acid phosphatase monoclonal antibodies in the mouse model.	Anticancer research	M Peräalä-Heape;P Vihko;R Vihko	1888168	0	111In-labelled anti-PAP-F(ab')2 fragments	prostate-specific acid phosphatase	"Prostatic Acid Phosphotase"	ACP3	ENSG00000014257
Radioimmunological imaging of metastatic prostatic cancer with 111indium-labeled monoclonal antibody PAY 276.	The Journal of urology	RJ Babaian;JL Murray;LM Lamki;TP Haynie;EM Hersh;MG Rosenblum;HJ Glenn;MW Unger;DJ Carlo;AC von Eschenbach	3820371	111indium-labeled monoclonal antibody PAY 276	0	prostatic acid phosphatase	"Prostatic Acid Phosphatase"	ACP3	ENSG00000014257
Pharmacokinetics and dosimetry of [111In] F(ab')2 fragments against prostatic acid phosphatase after intraprostatic injection for immunoscintigraphy in prostate cancer.	Clinical physiology (Oxford, England)	JT Nielsen;J Poulsen;C Flø;J Marqversen;M Rehling	8846667	0	[111In] F(ab')2 fragments	prostatic acid phosphatase	"Prostatic Acid Phosphatase"	ACPP	ENSG00000014257
b'A1 adenosine receptor antagonists as ligands for positron emission tomography (PET) and single-photon emission tomography (SPET).'	b'Journal of medicinal chemistry'		b'9484505'	3H-CPX		A1AR	Adenosine A1 Receptor	ADORA1	ENSG00000163485
b'XH-14 analogues as adenosine antagonists.'	b'Bioorganic & medicinal chemistry'		b'9801823'	3H-CPX		A1 adenosine receptor	adenosine A1 receptor	ADORA1	ENSG00000163485
b'Adenosinergic modulation of ethanol-induced motor incoordination in the rat motor cortex.'	b'Progress in neuro-psychopharmacology & biological psychiatry'		b'9682275'	3H-CHA		A1 receptor	adenosine A1 receptor	ADORA1	ENSG00000163485
b'Binding of the A1-selective adenosine antagonist 8-cyclopentyl-1,3-dipropylxanthine to rat brain membranes.'	b"Naunyn-Schmiedeberg's archives of pharmacology"		b'3574492'	3H-CHA		adenosine A1 receptors	adenosine A1 receptor	ADORA1	ENSG00000163485
b'KW-3902, a selective high affinity antagonist for adenosine A1 receptors.'	b'British journal of pharmacology'		b'8732272'	3H-CHA		A1 receptors	adenosine A1 receptor	ADORA1	ENSG00000163485
b'Doridosine derivatives: binding at adenosine receptors and in vivo effects.'	b'European journal of pharmacology'		b'8276062'	3H-CGS 21680		adenosine A1 receptor	adenosine A1 receptor	ADORA1	ENSG00000163485
b'Specific and potent interactions of carbamazepine with brain adenosine receptors.'	b'European journal of pharmacology'		b'6315450'	3H-diazepam		adenosine receptor	adenosine A1 receptor	ADORA1	ENSG00000163485
b'CNS adenosine A1 receptors are altered after the administration of convulsant 3-mercaptopropionic acid and cyclopentyladenosine: an autoradiographic study.'	b'Neurochemical research'		b'9475512'	3H-CCPA		adenosine A1 receptors	adenosine A1 receptor	ADORA1	ENSG00000163485
b'Binding of the A1-selective adenosine antagonist 8-cyclopentyl-1,3-dipropylxanthine to rat brain membranes.'	b"Naunyn-Schmiedeberg's archives of pharmacology"		b'3574492'	3H-PD 116,948		adenosine A1 receptors	adenosine A1 receptor	ADORA1	ENSG00000163485
b'Adenosine and dopamine receptor antagonist binding in the rat ventral and dorsal striatum: lack of changes after a neonatal bilateral lesion of the ventral hippocampus.'	b'Neurochemistry international'		b'10355490c'	3H-DPCPX		adenosine A1 receptor	adenosine A1 receptor	ADORA1	ENSG00000163485
b'Correlation of adenosine receptor affinities and cardiovascular activity.'	b'Life sciences'		b'3683077'	3H-N6-cyclohexyladenosine	3H-NECA	A1 receptors	Adenosine A1 Receptor	ADORA1	ENSG00000163485
b'2-substituted thioadenine nucleoside and nucleotide analogues: synthesis and receptor subtype binding affinities (1).'	b'Bioconjugate chemistry'		b'7948104'	3H-DPCPX		A1 receptor	adenosine A1 receptor	ADORA1	ENSG00000163485
b'Species differences in brain adenosine A1 receptor pharmacology revealed by use of xanthine and pyrazolopyridine based antagonists.'	b'British journal of pharmacology'		b'9401787'	3H-DPCPX binding sites	3H-CGS 21680	adenosine A1 receptor	adenosine A1 receptor	ADORA1	ENSG00000163485
b'Adenosine antagonist properties of carbamazepine.'	b'Epilepsia'		b'3622414'	3H-DPX		adenosine receptor	adenosine A1 receptor	ADORA1	ENSG00000163485
b'[3H]-8-cyclopentyl-1,3-dipropylxanthine binding to A1 adenosine receptors of intact rat ventricular myocytes.'	b'Circulation research'		b'2842086'	3H-8-cyclopentyl-1,3-dipropylxanthine		A1 receptors	adenosine A1 receptor	ADORA1	ENSG00000163485
b'Synthesis and biological activities of flavonoid derivatives as A3 adenosine receptor antagonists.'	b'Journal of medicinal chemistry'		b'8691424b'	3H-N6-PIA		A1 adenosine receptors	adenosine A1 receptor	ADORA1	ENSG00000163485
b'Localisation of the adenosine uptake site in the human brain: a comparison with the distribution of adenosine A1 receptors.'	b'Brain research'		b'8963681'	3H-NBTI		A1 receptors	adenosine A1 receptor	ADORA1	ENSG00000163485
b'Radioligand binding to adenosine receptors and adenosine uptake sites in different brain regions of normal and narcoleptic dogs.'	b'Pharmacology, biochemistry, and behavior'		b'1901994'	3H-NBTI		A1 receptor	adenosine A1 receptor	ADORA1	ENSG00000163485
b'Identification of adenosine receptor in rat pineal gland: evidence for A-2 selectivity.'	b'Journal of neurochemistry'		b'2760618a'	3H-NECA		A1/A2 adenosine receptor	Adenosine A1 Receptor	ADORA1	ENSG00000163485
b'Substituted 1,3-dipropylxanthines as irreversible antagonists of A1 adenosine receptors.'	b'Journal of medicinal chemistry'		b'8064798'	3H-NECA		A1AR	Adenosine A1 Receptor	ADORA1	ENSG00000163485
b'[3H]CGS 21680, a selective A2 adenosine receptor agonist directly labels A2 receptors in rat brain.'	b'The Journal of pharmacology and experimental therapeutics'		b'2600819'	3H-NECA	3H-CGS 21680	A1 receptor	adenosine A1 receptor	ADORA1	ENSG00000163485
b'The attenuation of kainate-induced neurotoxicity by chlormethiazole and its enhancement by dizocilpine, muscimol, and adenosine receptor agonists.'	b'Experimental neurology'		b'9398454'	3H-PK11195		adenosine A1 receptor	adenosine A1 receptor	ADORA1	ENSG00000163485
b'Autoradiographic localization of adenosine A1 receptors in rat brain using [3H]XCC, a functionalized congener of 1,3-dipropylxanthine.'	b'Neuroscience letters'		b'3696476'	3H-XCC		adenosine A1 receptors	adenosine A1 receptor	ADORA1	ENSG00000163485
b'Autoradiographic localization of adenosine A1 receptors in rat brain using [3H]XCC, a functionalized congener of 1,3-dipropylxanthine.'	b'Neuroscience letters'		b'3696476'	3H-XCC		adenosine A1 receptors	adenosine A1 receptor	ADORA1	ENSG00000163485
b'Biased inhibition by a suramin analogue of A1-adenosine receptor/G protein coupling in fused receptor/G protein tandems: the A1-adenosine receptor is predominantly coupled to Goalpha in human brain.'	b"Naunyn-Schmiedeberg's archives of pharmacology"		b'11862328'	3H-yohimbine		A1-adenosine receptors	adenosine A1 receptor	ADORA1	ENSG00000163485
b'Potential use of DPCPX as probe for in vivo localization of brain A1 adenosine receptors.'	b'Brain research'		b'1493550'	3H-DPCPX		A1 adenosine receptors	adenosine A1 receptor	ADORA1	ENSG00000163485
b'A novel non-xanthine adenosine A1 receptor antagonist.'	b'European journal of pharmacology'		b'7556404'	3H-5'-N-ethylcarboxamideadenosine		adenosine A1 receptor	adenosine A1 receptor	ADORA1	ENSG00000163485
b'A SURVEY OF NONXANTHINE DERIVATIVES AS ADENOSINE RECEPTOR LIGANDS.'	b'Nucleosides & nucleotides'		b'27043138'	125I-AB-MECA	3H-CGS 21680	A1 receptor	adenosine A1 receptor	ADORA1	ENSG00000163485
b'6-phenyl-1,4-dihydropyridine derivatives as potent and selective A3 adenosine receptor antagonists.'	b'Journal of medicinal chemistry'		b'8917655a'	3H-(R)-PIA [[3H]-(R)-N6-(phenylisopropyl)adenosine]		A1 receptors	adenosine A1 receptor	ADORA1	ENSG00000163485
Mapping adenosine A(1) receptors in the cat brain by positron emission tomography with [(11)C]MPDX.	Nuclear medicine and biology	Y Shimada;K Ishiwata;M Kiyosawa;T Nariai;K Oda;H Toyama;F Suzuki;K Ono;M Senda	11786273	11C-MPDX	0	adenosine A(1) receptors	"Adenosine Receptor A1"	ADORA1	ENSG00000163485
Carbon-11-labeled KF15372: a potential central nervous system adenosine A1 receptor ligand.	Journal of nuclear medicine : official publication, Society of Nuclear Medicine	R Furuta;K Ishiwata;M Kiyosawa;S Ishii;N Saito;J Shimada;K Endo;F Suzuki;M Senda	8965199	0	Carbon-11-labeled KF15372	adenosine A1 receptor ligand	"Adenosine A1 Receptor Variant 1"	ADORA1	ENSG00000163485
Photoaffinity labeling adenosine A1 receptors with an antagonist 125I-labeled aryl azide derivative of 8-phenylxanthine.	Journal of medicinal chemistry	CQ Earl;A Patel;RH Craig;SM Daluge;J Linden	3351851	0	125I-N6-(4-azido-3-iodobenzyl)adenosine	adenosine A1 receptors	"Adenosine Receptor A1"	ADORA1	ENSG00000163485
b'Role of the second extracellular loop of adenosine receptors in agonist and antagonist binding. Analysis of chimeric A1/A3 adenosine receptors.'	b'The Journal of biological chemistry'		b'7929142'	3H-1,3-dipropyl-8- cyclopentylxanthine		ARs	Adenosine A1 Receptor	ADORA1	ENSG00000163485
Photoaffinity labeling adenosine A1 receptors with an antagonist 125I-labeled aryl azide derivative of 8-phenylxanthine.	Journal of medicinal chemistry	CQ Earl;A Patel;RH Craig;SM Daluge;J Linden	3351851	[125I]N6-(4-azido-3-iodobenzyl)adenosine	125I-labeled 8-phenylxanthines	adenosine A1 receptors	"Adenosine Receptor A1"	ADORA1	ENSG00000163485
Use of 11C-MPDX and PET to study adenosine A1 receptor occupancy by nonradioactive agonists and antagonists.	Journal of nuclear medicine : official publication, Society of Nuclear Medicine	S Paul;S Khanapur;JW Sijbesma;K Ishiwata;PH Elsinga;P Meerlo;RA Dierckx;A van Waarde	24434292	11C-MPDX	0	adenosine A1 receptor	"Adenosine Receptor A1"	ADORA1	ENSG00000163485
Imaging of adenosine A1 receptors in the human brain by positron emission tomography with [11C]MPDX.	Annals of nuclear medicine	N Fukumitsu;K Ishii;Y Kimura;K Oda;T Sasaki;Y Mori;K Ishiwata	14575390	11C-MPDX	0	adenosine A1 receptors	"Adenosine Receptor A1"	ADORA1	ENSG00000163485
Evaluation of carbon-11 labeled KF15372 and its ethyl and methyl derivatives as a potential CNS adenosine A1 receptor ligand.	Nuclear medicine and biology	J Noguchi;K Ishiwata;R Furuta;J Simada;M Kiyosawa;S Ishii;K Endo;F Suzuki;M Senda	9080475	0	11C-KF15372	CNS adenosine A1 receptor ligand	"Adenosine A1 Receptor Variant 1"	ADORA1	ENSG00000163485
Adenosine A(1) receptors using 8-dicyclopropylmethyl-1-[(11)C]methyl-3-propylxanthine PET in Alzheimer's disease.	Annals of nuclear medicine	N Fukumitsu;K Ishii;Y Kimura;K Oda;M Hashimoto;M Suzuki;K Ishiwata	19142702	[(11)C]MPDX	0	adenosine A1 receptor	"Adenosine A1 Receptor"	ADORA1	ENSG00000163485
Evaluation of 18F-CPFPX, a novel adenosine A1 receptor ligand: in vitro autoradiography and high-resolution small animal PET.	Journal of nuclear medicine : official publication, Society of Nuclear Medicine	A Bauer;MH Holschbach;M Cremer;S Weber;C Boy;NJ Shah;RA Olsson;H Halling;HH Coenen;K Zilles	14530487	18F-CPFPX	0	adenosine A1 receptor ligand	"Adenosine A1 Receptor Variant 1"	ADORA1	ENSG00000163485
Evaluation of 18F-CPFPX, a novel adenosine A1 receptor ligand: in vitro autoradiography and high-resolution small animal PET.	Journal of nuclear medicine : official publication, Society of Nuclear Medicine	A Bauer;MH Holschbach;M Cremer;S Weber;C Boy;NJ Shah;RA Olsson;H Halling;HH Coenen;K Zilles	14530487	(18)F-CPFPX	0	adenosine A(2A) receptor	"Adenosine A1 Receptor"	ADORA1	ENSG00000163485
Evaluation of 18F-CPFPX, a novel adenosine A1 receptor ligand: in vitro autoradiography and high-resolution small animal PET.	Journal of nuclear medicine : official publication, Society of Nuclear Medicine	A Bauer;MH Holschbach;M Cremer;S Weber;C Boy;NJ Shah;RA Olsson;H Halling;HH Coenen;K Zilles	14530487	18F-CPFPX	0	adenosine A1 receptor ligand	"Adenosine A1 Receptor Variant 1"	ADORA1	ENSG00000163485
18F-CPFPX PET identifies changes in cerebral A1 adenosine receptor density caused by glioma invasion.	Journal of nuclear medicine : official publication, Society of Nuclear Medicine	A Bauer;KJ Langen;H Bidmon;MH Holschbach;S Weber;RA Olsson;HH Coenen;K Zilles	15750158	18F-CPFPX	0	cerebral A1 adenosine receptor	"Adenosine A1 Receptor"	ADORA1	ENSG00000163485
18F-CPFPX PET identifies changes in cerebral A1 adenosine receptor density caused by glioma invasion.	Journal of nuclear medicine : official publication, Society of Nuclear Medicine	A Bauer;KJ Langen;H Bidmon;MH Holschbach;S Weber;RA Olsson;HH Coenen;K Zilles	15750158	18F-CPFPX	0	cerebral A1 adenosine receptor	"Adenosine Receptor A1"	ADORA1	ENSG00000163485
Age-Related Decrease in Male Extra-Striatal Adenosine A1 Receptors Measured Using11C-MPDX PET.	Frontiers in pharmacology	M Mishina;Y Kimura;M Sakata;K Ishii;K Oda;J Toyohara;K Kimura;K Ishiwata	29326588	11C-MPDX	0	Adenosine A1 receptors (A1Rs)	"Adenosine A1 Receptor"	ADORA1	ENSG00000163485
A1 adenosine receptor PET using [18F]CPFPX: displacement studies in humans.	NeuroImage	PT Meyer;D Elmenhorst;A Matusch;O Winz;K Zilles;A Bauer	16806981	[18F]CPFPX	0	A1 adenosine receptor PET	"Adenosine A1 Receptor"	ADORA1	ENSG00000163485
Reproducibility of non-invasive a1 adenosine receptor quantification in the rat brain using [(18)F]CPFPX and positron emission tomography.	Molecular imaging and biology	T Kroll;D Elmenhorst;A Weisshaupt;S Beer;A Bauer	24595700	18F-CPFPX	0	a1 adenosine receptor	"Adenosine Receptor A1"	ADORA1	ENSG00000163485
Synthesis of the main metabolite in human blood of the A1 adenosine receptor ligand [18F]CPFPX.	Organic letters	MH Holschbach;D Bier;W Wutz;S Willbold;RA Olsson	19725521	[(18)F]CPFPX	0	adenosine A1 receptors	"Adenosine Receptor A1"	ADORA1	ENSG00000163485
Synthesis of the main metabolite in human blood of the A1 adenosine receptor ligand [18F]CPFPX.	Organic letters	MH Holschbach;D Bier;W Wutz;S Willbold;RA Olsson	19725521	18F-CPFPX	0	A1 adenosine receptor ligand	"Adenosine Receptor A1"	ADORA1	ENSG00000163485
Quantification of cerebral A1 adenosine receptors in humans using [18F]CPFPX and PET.	Journal of cerebral blood flow and metabolism : official journal of the International Society of Cerebral Blood Flow and Metabolism	PT Meyer;D Bier;MH Holschbach;C Boy;RA Olsson;HH Coenen;K Zilles;A Bauer	15091113	18F-CPFPX	0	cerebral A1 adenosine receptors	"Adenosine Receptor A1"	ADORA1	ENSG00000163485
Synthesis and evaluation of [11C]FR194921 as a nonxanthine-type PET tracer for adenosine A1 receptors in the brain.	Nuclear medicine and biology	T Matsuya;H Takamatsu;Y Murakami;A Noda;R Ichise;Y Awaga;S Nishimura	16253808	[11C]FR194921	0	adenosine A1 receptors	"Adenosine Receptor A1"	ADORA1	ENSG00000163485
Mapping adenosine A(1) receptors in the cat brain by positron emission tomography with [(11)C]MPDX.	Nuclear medicine and biology	Y Shimada;K Ishiwata;M Kiyosawa;T Nariai;K Oda;H Toyama;F Suzuki;K Ono;M Senda	11786273	[(11)C]MPDX	0	adenosine A1 receptors	"Adenosine Receptor A1"	ADORA1	ENSG00000163485
Adenosine A1 receptors measured with 11 C-MPDX PET in early Parkinson's disease.	Synapse (New York, N.Y.)	M Mishina;K Ishii;Y Kimura;M Suzuki;S Kitamura;K Ishibashi;M Sakata;K Oda;S Kobayashi;K Kimura;K Ishiwata	28407307	0	11 C-2-β-carbomethoxy-3-β-(4-fluorophenyl)-tropane	A1 Rs	"Adenosine A1 Receptor"	ADORA1	ENSG00000163485
b"Further studies on pyrazolo[1',5':1,6]pyrimido[4,5-d]pyridazin-4(3H)-ones as potent and selective human A1 adenosine receptor antagonists."	b'European journal of medicinal chemistry'		b'25462223'	pyrazolo[1',5':1,6]pyrimido[4,5-d]pyridazin-4(3H)-ones		A1 adenosine receptors	adenosine A1 receptor	ADORA1	ENSG00000163485
Quantification of cerebral A1 adenosine receptors in humans using [18F]CPFPX and PET: an equilibrium approach.	NeuroImage	PT Meyer;D Elmenhorst;D Bier;MH Holschbach;A Matusch;HH Coenen;K Zilles;A Bauer	15670697	18F-CPFPX	0	cerebral A1 adenosine receptors	"Adenosine Receptor A1"	ADORA1	ENSG00000163485
b'Pyrido[2,1-f]purine-2,4-dione derivatives as a novel class of highly potent human A(3) adenosine receptor antagonists.'	b'Journal of medicinal chemistry'		b'12139445'	1H,3H-Pyrido[2,1-f]purine-2,4-diones		adenosine receptor	adenosine A1 receptor	ADORA1	ENSG00000163485
Quantitative analysis of adenosine A1 receptors in human brain using positron emission tomography and [1-methyl-11C]8-dicyclopropylmethyl-1-methyl-3-propylxanthine.	Nuclear medicine and biology	Y Kimura;K Ishii;N Fukumitsu;K Oda;T Sasaki;K Kawamura;K Ishiwata	15607479	(11)C-MPDX	0	adenosine A1 receptors	"Adenosine Receptor A1"	ADORA1	ENSG00000163485
In vivo kinetic and steady-state quantification of 18F-CPFPX binding to rat cerebral A1 adenosine receptors: validation by displacement and autoradiographic experiments.	Journal of nuclear medicine : official publication, Society of Nuclear Medicine	D Elmenhorst;T Kroll;F Wedekind;A Weisshaupt;S Beer;A Bauer	23740103	18F-CPFPX	0	rat cerebral A1 adenosine receptor	"Adenosine Receptor A1"	ADORA1	ENSG00000163485
b'6-phenyl-1,4-dihydropyridine derivatives as potent and selective A3 adenosine receptor antagonists.'	b'Journal of medicinal chemistry'		b'8917655'	125I-AB-MECA		A1 receptors	adenosine A1 receptor	ADORA1	ENSG00000163485
b'Novel adenosine receptors in rat hippocampus. Identification and characterization.'	b'Life sciences'		b'2984508'	2-Chloro-3H-adenosine		central purinergic receptor	adenosine A1 receptor	ADORA1	ENSG00000163485
Test-retest stability of cerebral A1 adenosine receptor quantification using [18F]CPFPX and PET.	European journal of nuclear medicine and molecular imaging	D Elmenhorst;PT Meyer;A Matusch;OH Winz;K Zilles;A Bauer	17242921	18F-CPFPX	0	cerebral A1 adenosine receptor	"Adenosine Receptor A1"	ADORA1	ENSG00000163485
Increased adenosine A1 receptor levels in hemianopia patients after cerebral injury: an application of PET using 11C-8-dicyclopropylmethyl-1-methyl-3-propylxanthine.	Clinical nuclear medicine	Y Suzuki;T Nariai;M Kiyosawa;M Mochizuki;Y Kimura;K Oda;K Ishii;K Ishiwata	23154471	11C-8-dicyclopropylmethyl-1-methyl-3-propylxanthine	0	adenosine A1 receptor	"Adenosine Receptor A1"	ADORA1	ENSG00000163485
Quantitative analysis of adenosine A1 receptors in human brain using positron emission tomography and [1-methyl-11C]8-dicyclopropylmethyl-1-methyl-3-propylxanthine.	Nuclear medicine and biology	Y Kimura;K Ishii;N Fukumitsu;K Oda;T Sasaki;K Kawamura;K Ishiwata	15607479	11C-MPDX	0	adenosine A1 receptors	"Adenosine Receptor A1"	ADORA1	ENSG00000163485
Preclinical studies on [11C]MPDX for mapping adenosine A1 receptors by positron emission tomography.	Annals of nuclear medicine	K Ishiwata;T Nariai;Y Kimura;K Oda;K Kawamura;K Ishii;M Senda;S Wakabayashi;J Shimada	12416575	[11C]MPDX	0	adenosine A1 receptors	"Adenosine Receptor A1"	ADORA1	ENSG00000163485
Preclinical studies on [11C]MPDX for mapping adenosine A1 receptors by positron emission tomography.	Annals of nuclear medicine	K Ishiwata;T Nariai;Y Kimura;K Oda;K Kawamura;K Ishii;M Senda;S Wakabayashi;J Shimada	12416575	11C-MPDX	0	adenosine A1 receptors	"Adenosine Receptor A1"	ADORA1	ENSG00000163485
Synthesis and preliminary evaluation of [11C]KF15372, a selective adenosine A1 antagonist.	Applied radiation and isotopes : including data, instrumentation and methods for use in agriculture, industry and medicine	K Ishiwata;R Furuta;J Shimada;S Ishii;K Endo;F Suzuki;M Senda	7496369	[11C]KF15372	[11C]methyl iodide	adenosine A1 receptors	"Adenosine A1 Receptor"	ADORA1	ENSG00000163485
			15195766b	[11C]TMSX	[11C]methyl iodide	adenosine A2A receptors	"Adenosine Receptor A1"	ADORA1	ENSG00000163485
A PET study of adenosine A1 receptor in anesthetized monkey brain.	Nuclear medicine and biology	S Wakabayashi;T Nariai;K Ishiwata;T Nagaoka;K Hirakawa;K Oda;Y Sakiyama;S Shumiya;H Toyama;F Suzuki;M Senda	10938476	[(11)C]KF15372	0	adenosine A1 receptors	"Adenosine Receptor A1"	ADORA1	ENSG00000163485
b'6-phenyl-1,4-dihydropyridine derivatives as potent and selective A3 adenosine receptor antagonists.'	b'Journal of medicinal chemistry'		b'8917655'	3H-(R)-N6-(phenylisopropyl)adenosine		A1 receptors	adenosine A1 receptor	ADORA1	ENSG00000163485
[125I] N6-p-Hydroxyphenylisopropyladenosine, a new ligand for Ri adenosine receptors.	Naunyn-Schmiedeberg's archives of pharmacology	U Schwabe;V Lenschow;D Ukena;DR Ferry;H Glossmann	6292745	[125I]HPIA	0	adenosine receptors	"Adenosine Receptor"	ADORA1, ADORA2A	ENSG00000163485, ENSG00000128271
[The [18F]-FNECA serves as a suitable radioligand for PET investigation of purinergic receptor expression].	Orvosi hetilap	T Márián;S Lehel;Z Lengyel;L Balkay;G Horváth;P Mikecz;T Miklovicz;I Fekete;AJ Szentmiklósi	12077928	[18F]-FNECA	0	adenosine receptor	"Adenosine Receptor"	ADORA1, ADORA2A	ENSG00000163485, ENSG00000128271
Labelling of Ri adenosine receptors in rat fat cell membranes with (-)-[125iodo]N6-hydroxyphenylisopropyladenosine.	Naunyn-Schmiedeberg's archives of pharmacology	D Ukena;R Furler;MJ Lohse;G Engel;U Schwabe	6089004	(-)-[125iodo]N6-hydroxyphenylisopropyladenosine	0	Ri adenosine receptors	"Adenosine Receptor"	ADORA1, ADORA2A, ADORA2B, ADORA3	ENSG00000163485,ENSG00000128271,ENSG00000170425,ENSG00000282608
b'A [3H]amine congener of 1,3-dipropyl-8-phenylxanthine. A new radioligand for A2 adenosine receptors of human platelets.'	b'FEBS letters'		b'3009222'	3H-XAC		A2 adenosine receptors	adenosine A2a receptor	ADORA2A	ENSG00000128271
b'Characterization of [3H]ZM 241385 binding in wild-type and adenosine A2A receptor knockout mice.'	b'European journal of pharmacology'		b'15507221a'	3H-ZM 241385		adenosine A(2A) receptor	Adenosine A2a Receptor	ADORA2A	ENSG00000128271
b'Differential regulation of adenosine A(1) and A(2A) receptors in serotonin transporter and monoamine oxidase A-deficient mice.'	b'European neuropsychopharmacology : the journal of the European College of Neuropsychopharmacology'		b'11115739'	3H-8-cyclopentyl-1,3-dipropylxanthine	3H-CGS 21680	adenosine A(2A) receptors	Adenosine A2a Receptor	ADORA2A	ENSG00000128271
b'In vivo labelling of the adenosine A2A receptor in mouse brain using the selective antagonist [3H]SCH 58261.'	b'The European journal of neuroscience'		b'11722618'	3H-SCH 58261		A2A receptors	adenosine A2a receptor	ADORA2A	ENSG00000128271
b'Binding of the radioligand [3H]-SCH 58261, a new non-xanthine A2A adenosine receptor antagonist, to rat striatal membranes.'	b'British journal of pharmacology'		b'8730729'	3H-SCH 58261		A2A adenosine receptor	adenosine A2a receptor	ADORA2A	ENSG00000128271
b'Adenosine and dopamine receptor antagonist binding in the rat ventral and dorsal striatum: lack of changes after a neonatal bilateral lesion of the ventral hippocampus.'	b'Neurochemistry international'		b'10355490d'	3H-SCH 58261		adenosine A2A receptor	adenosine A2a receptor	ADORA2A	ENSG00000128271
b'Synthesis and biological activities of flavonoid derivatives as A3 adenosine receptor antagonists.'	b'Journal of medicinal chemistry'		b'8691424c'	3H-CGS21680		A2a adenosine receptors	adenosine A2a receptor	ADORA2A	ENSG00000128271
b'Further characterization of [3H]-CGS 21680 binding sites in the rat striatum and cortex.'	b'British journal of pharmacology'		b'7881753'	3H-CGS 21680		striatal A2A receptor	Adenosine A2a Receptor	ADORA2A	ENSG00000128271
b'Effects of adenosine A(2A) receptor stimulation in vivo on dopamine D3 receptor agonist binding in the rat brain.'	b'Biochemical pharmacology'		b'10591151'	3H-PD		adenosine A2A receptor	adenosine A2a receptor	ADORA2A	ENSG00000128271
b'ZM241385 is an antagonist of the facilitatory responses produced by the A2A adenosine receptor agonists CGS21680 and HENECA in the rat hippocampus.'	b'British journal of pharmacology'		b'9421273'	3H-CGS21680		A2A adenosine receptor	adenosine A2a receptor	ADORA2A	ENSG00000128271
b'Novel 8-(furan-2-yl)-3-benzyl thiazolo [5,4-e][1,2,4] triazolo [1,5-c] pyrimidine-2(3H)-thione as selective adenosine A(2A) receptor antagonist.'	b'Neuroscience letters'		b'20708066'	[1,5-c] pyrimidine-2-(3H)-thione		Adenosine A(2A) receptor	adenosine A2a receptor	ADORA2A	ENSG00000128271
b'Identification of adenosine receptor in rat pineal gland: evidence for A-2 selectivity.'	b'Journal of neurochemistry'		b'2760618b'	3H-NECA		A1/A2 adenosine receptor	Adenosine A2a Receptor	ADORA2A	ENSG00000128271
b'KF17837 ((E)-8-(3,4-dimethoxystyryl)-1,3-dipropyl-7-methylxanthine), a potent and selective adenosine A2 receptor antagonist.'	b'European journal of pharmacology'		b'8088373'	3H-CGS21680		adenosine A2A receptor	adenosine A2a receptor	ADORA2A	ENSG00000128271
b'Correlation of adenosine receptor affinities and cardiovascular activity.'	b'Life sciences'		b'3683077'	3H-N6-cyclohexyladenosine	3H-NECA	A2 receptors	Adenosine A2a Receptor	ADORA2A	ENSG00000128271
b'Evidence for high-affinity binding sites for the adenosine A2A receptor agonist [3H] CGS 21680 in the rat hippocampus and cerebral cortex that are different from striatal A2A receptors.'	b"Naunyn-Schmiedeberg's archives of pharmacology"		b'8692280'	3H-CHA		classic A2A adenosine receptor	adenosine A2a receptor	ADORA2A	ENSG00000128271
b'Evidence for high-affinity binding sites for the adenosine A2A receptor agonist [3H] CGS 21680 in the rat hippocampus and cerebral cortex that are different from striatal A2A receptors.'	b"Naunyn-Schmiedeberg's archives of pharmacology"		b'8692280'	3H-CGS 21680		classic A2A adenosine receptor	adenosine A2a receptor	ADORA2A	ENSG00000128271
b'Distribution of adenosine receptors in the postmortem human brain: an extended autoradiographic study.'	b'Synapse (New York, N.Y.)'		b'9372555'	3H-CGS	3H-SCH 58261	adenosine A2A receptors	adenosine A2a receptor	ADORA2A	ENSG00000128271
b'Binding of [3H]KF17837S, a selective adenosine A2 receptor antagonist, to rat brain membranes.'	b'Molecular pharmacology'		b'7969067'	3H-KF17837S	3H-KF17837S	adenosine A2A receptor	adenosine A2a receptor	ADORA2A	ENSG00000128271
b'Study of the novel non-xanthine heterocyclic compound GU285 as a potent non-selective adenosine receptor antagonist in the rat.'	b'Arzneimittel-Forschung'		b'11963644'	[3H]-2-[p-(2-carboxyethyl)- phenethylamino]-5'-N-ethylcarboxamidoadenosine		adenosine receptor A2A	adenosine A2a receptor	ADORA2A	ENSG00000128271
[(3)H]ZM241385--an antagonist radioligand for adenosine A(2A) receptors in rat brain.	European journal of pharmacology	SP Alexander;PJ Millns	11164377	[(3)H]ZM241385	[2-(3)H]-4-(2-[7-amino-2-(2-furyl)(1,2,4)triazolo(2,3-a)(1,3,5,)triazin-5-yl amino]ethyl)phenol	adenosine A(2A) receptors	"Adenosine A2a Receptor"	ADORA2A	ENSG00000128271
[In vivo investigation of the A2A adenosine receptor distribution using the [11C]-CSC radioligand].	Orvosi hetilap	I Boros;Z Lengyel;L Balkay;G Horváth;AJ Szentmiklósi;I Fekete;T Márián	12077927	0	11C-CSC	A2A adenosine receptor	"Adenosine A2A Receptor"	ADORA2A	ENSG00000128271
[In vivo investigation of the A2A adenosine receptor distribution using the [11C]-CSC radioligand].	Orvosi hetilap	I Boros;Z Lengyel;L Balkay;G Horváth;AJ Szentmiklósi;I Fekete;T Márián	12077927	(E)-8-(3-chlorostyryl)-1,3-dimethyl-7-[11C]-methylxanthine [(11C)-CSC]	0	adenosine A2A receptors	"A2A Receptor"	ADORA2A	ENSG00000128271
Further characterization of a CNS adenosine A2a receptor ligand [11C]KF18446 with in vitro autoradiography and in vivo tissue uptake.	Annals of nuclear medicine	K Ishiwata;N Ogi;J Shimada;H Nonaka;A Tanaka;F Suzuki;M Senda	10830524	11C-KF18446	0	CNS adenosine A2a receptor ligand	"Adenosine A2a Receptor"	ADORA2A	ENSG00000128271
Further characterization of a CNS adenosine A2a receptor ligand [11C]KF18446 with in vitro autoradiography and in vivo tissue uptake.	Annals of nuclear medicine	K Ishiwata;N Ogi;J Shimada;H Nonaka;A Tanaka;F Suzuki;M Senda	10830524	[11C]KF18446	[3H]SCH 58261	adenosine A2a receptor ligand	"Adenosine A2a Receptor"	ADORA2A	ENSG00000128271
Initial Evaluation of an Adenosine A2A Receptor Ligand, 11C-Preladenant, in Healthy Human Subjects.	Journal of nuclear medicine : official publication, Society of Nuclear Medicine	M Sakata;K Ishibashi;M Imai;K Wagatsuma;K Ishii;X Zhou;EFJ de Vries;PH Elsinga;K Ishiwata;J Toyohara	28280214	11C-Preladenant	0	Adenosine A2A Receptor Ligand	"Adenosine A2A Receptor"	ADORA2A	ENSG00000128271
Initial Evaluation of an Adenosine A2A Receptor Ligand, 11C-Preladenant, in Healthy Human Subjects.	Journal of nuclear medicine : official publication, Society of Nuclear Medicine	M Sakata;K Ishibashi;M Imai;K Wagatsuma;K Ishii;X Zhou;EFJ de Vries;PH Elsinga;K Ishiwata;J Toyohara	28280214	11C-preladenat	0	adenosine A2A receptors	"A2A Receptor"	ADORA2A	ENSG00000128271
Regulation of human brown adipose tissue by adenosine and A2A receptors - studies with [15O]H2O and [11C]TMSX PET/CT.	European journal of nuclear medicine and molecular imaging	Lahesmaa|Minna|M|;Oikonen|Vesa|V|;Helin|Semi|S|;Luoto|Pauliina|P|;U Din|Mueez|M|;Pfeifer|Alexander|A|;Nuutila|Pirjo|P|;Virtanen|Kirsi A|KA|	30105585	[11C]TMSX	0	adenosine A2A receptors	"A2A Receptor"	ADORA2A	ENSG00000128271
Regulation of human brown adipose tissue by adenosine and A2A receptors - studies with [15O]H2O and [11C]TMSX PET/CT.	European journal of nuclear medicine and molecular imaging	M Lahesmaa;V Oikonen;S Helin;P Luoto;M U Din;A Pfeifer;P Nuutila;KA Virtanen	30105585	[11C]TMSX	0	adenosine A2A receptors	"A2A Receptor"	ADORA2A	ENSG00000128271
In vivo evaluation of [(123)I]MNI-420: a novel single photon emission computed tomography radiotracer for imaging of adenosine 2A receptors in brain.	Nuclear medicine and biology	AA Tavares;J Batis;O Barret;D Alagille;C Vala;G Kudej;A Koren;KP Cosgrove;K Nice;JH Kordower;J Seibyl;GD Tamagnan	23332393	[(123)I]MNI-420	0	adenosine 2A receptors	"Adenosine Receptor A1"	ADORA2A	ENSG00000128271
Development of [18F]-labeled pyrazolo[4,3-e]-1,2,4- triazolo[1,5-c]pyrimidine (SCH442416) analogs for the imaging of cerebral adenosine A2A receptors with positron emission tomography.	Journal of medicinal chemistry	S Khanapur;S Paul;A Shah;S Vatakuti;MJ Koole;R Zijlma;RA Dierckx;G Luurtsema;P Garg;A van Waarde;PH Elsinga	25061687	0	18F-SCH442416	cerebral adenosine A2A receptor	"Adenosine A2A Receptor"	ADORA2A	ENSG00000128271
Evidence for high-affinity binding sites for the adenosine A2A receptor agonist [3H] CGS 21680 in the rat hippocampus and cerebral cortex that are different from striatal A2A receptors.	Naunyn-Schmiedeberg's archives of pharmacology	RA Cunha;B Johansson;MD Constantino;AM Sebastião;BB Fredholm	8692280	0	[3H] CGS 21680	A2A	"Adenosine Receptor A2a"	ADORA2A	ENSG00000128271
[Adenosine receptor--relation to dopaminergic system].	Rinsho shinkeigaku = Clinical neurology	M Mishina;K Ishii;K Ishiwata	18210811	[11C]TMSX	[11C] TMSX	adenosine A2A receptors	"A2A Receptor"	ADORA2A	ENSG00000128271
Potential of an adenosine A2A receptor antagonist [11C]TMSX for myocardial imaging by positron emission tomography: a first human study.	Annals of nuclear medicine	K Ishiwata;K Kawamura;Y Kimura;K Oda;K Ishii	14575379	11C-TMSX	0	adenosine A2A receptor	"Adenosine A2a Receptor"	ADORA2A	ENSG00000128271
Further characterization of the binding of the adenosine receptor agonist [3H]CGS 21680 to rat brain using autoradiography.	Neuropharmacology	B Johansson;BB Fredholm	7566470	2-[p-(2-carboxyethyl)-phenylethylamino]-5'-N-ethylcarboxamidoadeno	[3H]CGS 21680	adenosine A2A receptors	"A2aR"	ADORA2A	ENSG00000128271
Preparation and primary evaluation of [11C]CSC as a possible tracer for mapping adenosine A2A receptors by PET.	Applied radiation and isotopes : including data, instrumentation and methods for use in agriculture, industry and medicine	T Márián;I Boros;Z Lengyel;L Balkay;G Horváth;M Emri;E Sarkadi;AJ Szentmiklósi;I Fekete;L Trón	10214707	11C-CSC	0	adenosine A2A receptors	"Adenosine A2A Receptor"	ADORA2A	ENSG00000128271
125I-4-(2-[7-amino-2-[2-furyl][1,2,4]triazolo[2,3-a][1,3,5] triazin-5-yl-amino]ethyl)phenol, a high affinity antagonist radioligand selective for the A2a adenosine receptor.	Molecular pharmacology	TM Palmer;SM Poucher;KA Jacobson;GL Stiles	8848012	125I-4-(2-[7-amino-2-[2-furyl][1,2,4]triazolo[2,3-a][1,3,5	0	A2a adenosine receptor	"Adenosine Receptor A2"	ADORA2A	ENSG00000128271
125I-4-(2-[7-amino-2-[2-furyl][1,2,4]triazolo[2,3-a][1,3,5] triazin-5-yl-amino]ethyl)phenol, a high affinity antagonist radioligand selective for the A2a adenosine receptor.	Molecular pharmacology	TM Palmer;SM Poucher;KA Jacobson;GL Stiles	8848012	125I-ZM214385	125I-4-(2-[7-amino-2-[2-furyl][1,2,4]triazolo[2,3-a][1,3,5] triazin-5-yl-amino]ethyl)phenol	A2a adenosine receptor	"A2aR"	ADORA2A	ENSG00000128271
125I-4-(2-[7-amino-2-[2-furyl][1,2,4]triazolo[2,3-a][1,3,5] triazin-5-yl-amino]ethyl)phenol, a high affinity antagonist radioligand selective for the A2a adenosine receptor.	Molecular pharmacology	TM Palmer;SM Poucher;KA Jacobson;GL Stiles	8848012	125I-4-(2-[7-amino-2-[2-furyl][1,2,4]triazolo[2,3-a][1,3,5	0	A2a adenosine receptor	"Adenosine Receptor A2a"	ADORA2A	ENSG00000128271
Evaluation of iodinated and brominated [11C]styrylxanthine derivatives as in vivo radioligands mapping adenosine A2A receptor in the central nervous system.	Annals of nuclear medicine	K Ishiwata;J Shimada;WF Wang;H Harakawa;S Ishii;M Kiyosawa;F Suzuki;M Senda	11023024	[11C]BS-DMPX	0	adenosine A2A receptors	"A2A Receptor"	ADORA2A	ENSG00000128271
Evaluation of iodinated and brominated [11C]styrylxanthine derivatives as in vivo radioligands mapping adenosine A2A receptor in the central nervous system.	Annals of nuclear medicine	K Ishiwata;J Shimada;WF Wang;H Harakawa;S Ishii;M Kiyosawa;F Suzuki;M Senda	11023024	11C-styrylxanthine	0	adenosine A2A receptor	"Adenosine A2A Receptor"	ADORA2A	ENSG00000128271
Potential of [11C]TMSX for the evaluation of adenosine A2A receptors in the skeletal muscle by positron emission tomography.	Nuclear medicine and biology	K Ishiwata;M Mizuno;Y Kimura;K Kawamura;K Oda;T Sasaki;Y Nakamura;I Muraoka;K Ishii	15464397	11C-TMSX	0	adenosine A2A receptors	"Adenosine A2A Receptor"	ADORA2A	ENSG00000128271
[(3)H]ZM241385--an antagonist radioligand for adenosine A(2A) receptors in rat brain.	European journal of pharmacology	SP Alexander;PJ Millns	11164377	0	3H-ZM241385--an	adenosine A(2A) receptors	"Adenosine A2a Receptor"	ADORA2A	ENSG00000128271
Adenosine A2A receptor imaging with [11C]KF18446 PET in the rat brain after quinolinic acid lesion: comparison with the dopamine receptor imaging.	Annals of nuclear medicine	K Ishiwata;N Ogi;N Hayakawa;K Oda;T Nagaoka;H Toyama;F Suzuki;K Endo;A Tanaka;M Senda	12508837	[11C]KF18446	0	adenosine A2a receptors	"A2A Receptor"	ADORA2A	ENSG00000128271
Adenosine A2A receptor imaging with [11C]KF18446 PET in the rat brain after quinolinic acid lesion: comparison with the dopamine receptor imaging.	Annals of nuclear medicine	K Ishiwata;N Ogi;N Hayakawa;K Oda;T Nagaoka;H Toyama;F Suzuki;K Endo;A Tanaka;M Senda	12508837	11C-KF18446	0	Adenosine A2A receptor	"Adenosine A2A Receptor"	ADORA2A	ENSG00000128271
Potential of an adenosine A2A receptor antagonist [11C]TMSX for myocardial imaging by positron emission tomography: a first human study.	Annals of nuclear medicine	K Ishiwata;K Kawamura;Y Kimura;K Oda;K Ishii	14575379	[11C]TMSX	[7-methyl-11C]-(E)-8-(3,4,5-trimethoxystyryl)- 1,3,7-trimethylxanthine	adenosine A2A receptors	"Adenosine A2a Receptor"	ADORA2A	ENSG00000128271
Greater adenosine A(2A) receptor densities in cardiac and skeletal muscle in endurance-trained men: a [11C]TMSX PET study.	Nuclear medicine and biology	M Mizuno;Y Kimura;K Tokizawa;K Ishii;K Oda;T Sasaki;Y Nakamura;I Muraoka;K Ishiwata	16253807	11C-TMSX	0	adenosine A(2A) receptor	"Adenosine A2A Receptor"	ADORA2A	ENSG00000128271
An increase in [3H] CGS21680 binding in the striatum of postmortem brains of chronic schizophrenics.	Brain research	A Kurumaji;M Toru	9767181	[3H] CGS21680	0	adenosine A2A receptors	"Adenosine Receptor A2a"	ADORA2A	ENSG00000128271
Adenosine 2A receptor availability in dyskinetic and nondyskinetic patients with Parkinson disease.	Neurology	AF Ramlackhansingh;SK Bose;I Ahmed;FE Turkheimer;N Pavese;DJ Brooks	21606452	[¹¹C]SCH442416	0	A2A receptor	"Adenosine A2a Receptor"	ADORA2A	ENSG00000128271
PET Imaging of the Adenosine A2A Receptor in the Rotenone-Based Mouse Model of Parkinson's Disease with [18F]FESCH Synthesized by a Simplified Two-Step One-Pot Radiolabeling Strategy.	Molecules (Basel, Switzerland)	S Schröder;TH Lai;M Toussaint;M Kranz;A Chovsepian;Q Shang;S Dukić-Stefanović;W Deuther-Conrad;R Teodoro;B Wenzel;RP Moldovan;F Pan-Montojo;P Brust	32252340	[18F]FESCH	0	Adenosine A2A Receptor	"Adenosine Receptor A2"	ADORA2A	ENSG00000128271
PET Imaging of the Adenosine A2A Receptor in the Rotenone-Based Mouse Model of Parkinson's Disease with [18F]FESCH Synthesized by a Simplified Two-Step One-Pot Radiolabeling Strategy.	Molecules (Basel, Switzerland)	Schröder|Susann|S|0000-0001-6440-1362;Lai|Thu Hang|TH|0000-0001-8157-8979;Toussaint|Magali|M|;Kranz|Mathias|M|;Chovsepian|Alexandra|A|;Shang|Qi|Q|;Dukić-Stefanović|Sladjana|S|;Deuther-Conrad|Winnie|W|;Teodoro|Rodrigo|R|0000-0002-1425-0567;Wenzel|Barbara|B|0000-0001-7390-3575;Moldovan|Rareş-Petru|RP|0000-0003-3119-7945;Pan-Montojo|Francisco|F|;Brust|Peter|P|0000-0001-5555-7058	32252340	[18F]FESCH	0	Adenosine A2A Receptor	"Adenosine Receptor A2"	ADORA2A	ENSG00000128271
PET Imaging of the Adenosine A2A Receptor in the Rotenone-Based Mouse Model of Parkinson's Disease with [18F]FESCH Synthesized by a Simplified Two-Step One-Pot Radiolabeling Strategy.	Molecules (Basel, Switzerland)	Schröder|Susann|S|0000-0001-6440-1362;Lai|Thu Hang|TH|0000-0001-8157-8979;Toussaint|Magali|M|;Kranz|Mathias|M|;Chovsepian|Alexandra|A|;Shang|Qi|Q|;Dukić-Stefanović|Sladjana|S|;Deuther-Conrad|Winnie|W|;Teodoro|Rodrigo|R|0000-0002-1425-0567;Wenzel|Barbara|B|0000-0001-7390-3575;Moldovan|Rareş-Petru|RP|0000-0003-3119-7945;Pan-Montojo|Francisco|F|;Brust|Peter|P|0000-0001-5555-7058	32252340	18F-FESCH	0	Adenosine A2A Receptor	"Adenosine A2A Receptor"	ADORA2A	ENSG00000128271
PET Imaging of the Adenosine A2A Receptor in the Rotenone-Based Mouse Model of Parkinson's Disease with [18F]FESCH Synthesized by a Simplified Two-Step One-Pot Radiolabeling Strategy.	Molecules (Basel, Switzerland)	S Schröder;TH Lai;M Toussaint;M Kranz;A Chovsepian;Q Shang;S Dukić-Stefanović;W Deuther-Conrad;R Teodoro;B Wenzel;RP Moldovan;F Pan-Montojo;P Brust	32252340	[18F]FESCH	0	Adenosine A2A Receptor	"Adenosine Receptor A2"	ADORA2A	ENSG00000128271
PET Imaging of the Adenosine A2A Receptor in the Rotenone-Based Mouse Model of Parkinson's Disease with [18F]FESCH Synthesized by a Simplified Two-Step One-Pot Radiolabeling Strategy.	Molecules (Basel, Switzerland)	S Schröder;TH Lai;M Toussaint;M Kranz;A Chovsepian;Q Shang;S Dukić-Stefanović;W Deuther-Conrad;R Teodoro;B Wenzel;RP Moldovan;F Pan-Montojo;P Brust	32252340	18F-FESCH	0	Adenosine A2A Receptor	"Adenosine A2A Receptor"	ADORA2A	ENSG00000128271
In vivo evaluation of [11C]preladenant positron emission tomography for quantification of adenosine A2A receptors in the rat brain.	Journal of cerebral blood flow and metabolism : official journal of the International Society of Cerebral Blood Flow and Metabolism	X Zhou;S Khanapur;JR de Jong;AT Willemsen;RA Dierckx;PH Elsinga;EF de Vries	26917190	[11C]preladenant	0	adenosine A2A receptors	"A2A Receptor"	ADORA2A	ENSG00000128271
In vivo evaluation of [11C]preladenant positron emission tomography for quantification of adenosine A2A receptors in the rat brain.	Journal of cerebral blood flow and metabolism : official journal of the International Society of Cerebral Blood Flow and Metabolism	X Zhou;S Khanapur;JR de Jong;AT Willemsen;RA Dierckx;PH Elsinga;EF de Vries	26917190	11C-preladenant	0	adenosine A2A receptors	"Adenosine A2A Receptor"	ADORA2A	ENSG00000128271
Quantification of adenosine A2A receptors in the human brain using [11C]TMSX and positron emission tomography.	European journal of nuclear medicine and molecular imaging	M Naganawa;Y Kimura;M Mishina;Y Manabe;K Chihara;K Oda;K Ishii;K Ishiwata	17171358	11C-TMSX	0	adenosine A2A receptors	"Adenosine A2A Receptor"	ADORA2A	ENSG00000128271
[3H]CGS 21680, a selective A2 adenosine receptor agonist directly labels A2 receptors in rat brain.	The Journal of pharmacology and experimental therapeutics	MF Jarvis;R Schulz;AJ Hutchison;UH Do;MA Sills;M Williams	2600819	[3H]CGS 21680	0	adenosine A2A receptors	"A2A Receptor"	ADORA2A	ENSG00000128271
Synthesis and in vivo Evaluation of Fluorine-18 and Iodine-123 Pyrazolo[4,3-e]-1,2,4-triazolo[1,5-c]pyrimidine Derivatives as PET and SPECT Radiotracers for Mapping A2A Receptors.	ChemMedChem	C Vala;TJ Morley;X Zhang;C Papin;AA Tavares;HS Lee;C Constantinescu;O Barret;VM Carroll;RM Baldwin;GD Tamagnan;D Alagille	27407017	Fluorine-18	123I-MNI-420, 18F-MNI-444	adenosine A2A receptors	"Adenosine A2A Receptor"	ADORA2A	ENSG00000128271
Synthesis and in vivo Evaluation of Fluorine-18 and Iodine-123 Pyrazolo[4,3-e]-1,2,4-triazolo[1,5-c]pyrimidine Derivatives as PET and SPECT Radiotracers for Mapping A2A Receptors.	ChemMedChem	C Vala;TJ Morley;X Zhang;C Papin;AA Tavares;HS Lee;C Constantinescu;O Barret;VM Carroll;RM Baldwin;GD Tamagnan;D Alagille	27407017	[(18) F]MNI-444	[(123) I]MNI-420	adenosine A2A receptors	"A2A Receptor"	ADORA2A	ENSG00000128271
Preclinical Evaluation and Quantification of 18F-Fluoroethyl and 18F-Fluoropropyl Analogs of SCH442416 as Radioligands for PET Imaging of the Adenosine A2A Receptor in Rat Brain.	Journal of nuclear medicine : official publication, Society of Nuclear Medicine	S Khanapur;A van Waarde;RA Dierckx;PH Elsinga;MJ Koole	27789720	18F-FESCH	18F-FPSCH	adenosine A2A receptors	"A2A Receptor"	ADORA2A	ENSG00000128271
Preclinical Evaluation and Quantification of 18F-Fluoroethyl and 18F-Fluoropropyl Analogs of SCH442416 as Radioligands for PET Imaging of the Adenosine A2A Receptor in Rat Brain.	Journal of nuclear medicine : official publication, Society of Nuclear Medicine	S Khanapur;A van Waarde;RA Dierckx;PH Elsinga;MJ Koole	27789720	18F-Fluoroethyl, 18F-Fluoropropyl Analogs	0	Adenosine A2A Receptor	"Adenosine A2A Receptor"	ADORA2A	ENSG00000128271
A New Class of Fluorinated A2A Adenosine Receptor Agonist with Application to Last-Step Enzymatic [18 F]Fluorination for PET Imaging.	Chembiochem : a European journal of chemical biology	PT Lowe;S Dall'Angelo;T Mulder-Krieger;AP IJzerman;M Zanda;D O'Hagan	28851015	FDA-PP1	[18F]-FDA-PP1	A2A adenosine receptor	"A2aR"	ADORA2A	ENSG00000128271
Characterization in humans of 18F-MNI-444, a PET radiotracer for brain adenosine 2A receptors.	Journal of nuclear medicine : official publication, Society of Nuclear Medicine	O Barret;J Hannestad;C Vala;D Alagille;A Tavares;M Laruelle;D Jennings;K Marek;D Russell;J Seibyl;G Tamagnan	25698783	18F-MNI-444	0	brain adenosine 2A receptors	"Adenosine Receptor A2a"	ADORA2A	ENSG00000128271
Occupancy of adenosine A2A receptors by istradefylline in patients with Parkinson's disease using 11C-preladenant PET.	Neuropharmacology	K Ishibashi;Y Miura;K Wagatsuma;J Toyohara;K Ishiwata;K Ishii	30253174	11C-preladenant	0	adenosine A2A receptors	"Adenosine A2A Receptor"	ADORA2A	ENSG00000128271
11C-labeled KF18446: a potential central nervous system adenosine A2a receptor ligand.	Journal of nuclear medicine : official publication, Society of Nuclear Medicine	K Ishiwata;J Noguchi;S Wakabayashi;J Shimada;N Ogi;T Nariai;A Tanaka;K Endo;F Suzuki;M Senda	10688121	0	11C-KF18446	adenosine A2a receptor ligand	"Adenosine A2A Receptor"	ADORA2A	ENSG00000128271
In Vivo Evaluation of 11C-Preladenant for PET Imaging of Adenosine A2A Receptors in the Conscious Monkey.	Journal of nuclear medicine : official publication, Society of Nuclear Medicine	X Zhou;R Boellaard;K Ishiwata;M Sakata;RAJO Dierckx;JR de Jong;S Nishiyama;H Ohba;H Tsukada;EFJ de Vries;PH Elsinga	28062599	11C-Preladenant	0	Adenosine A2A Receptors	"Adenosine A2a Receptor"	ADORA2A	ENSG00000128271
Evaluation of distribution of adenosine A2A receptors in normal human brain measured with [11C]TMSX PET.	Synapse (New York, N.Y.)	M Mishina;K Ishiwata;Y Kimura;M Naganawa;K Oda;S Kobayashi;Y Katayama;K Ishii	17568431	[11C]TMSX PET	0	adenosine A2A receptors	"Adenosine Receptor A2a"	ADORA2A	ENSG00000128271
In vivo biodistribution of [N-11C-methyl]KF 17837 using 3-D-PET: evaluation as a ligand for the study of adenosine A2A receptors.	Nuclear medicine and biology	S Stone-Elander;JO Thorell;L Eriksson;BB Fredholm;M Ingvar	9089711	[N-11C-methyl]KF 17837	0	adenosine A2A receptors	"Adenosine A2a Receptor"	ADORA2A	ENSG00000128271
In vivo biodistribution of [N-11C-methyl]KF 17837 using 3-D-PET: evaluation as a ligand for the study of adenosine A2A receptors.	Nuclear medicine and biology	S Stone-Elander;JO Thorell;L Eriksson;BB Fredholm;M Ingvar	9089711	[N-11C-methyl]KF 17837	0	adenosine A2A receptors	"Adenosine Receptor A2"	ADORA2A	ENSG00000128271
Direct autoradiographic localization of adenosine A2 receptors in the rat brain using the A2-selective agonist, [3H]CGS 21680.	European journal of pharmacology	MF Jarvis;M Williams	2558026	[3H]CGS 21680	0	adenosine A2A receptors	"A2A Receptor"	ADORA2A	ENSG00000128271
Evaluation of carbon-11-labeled KF17837: a potential CNS adenosine A2a receptor ligand.	Journal of nuclear medicine : official publication, Society of Nuclear Medicine	J Noguchi;K Ishiwata;S Wakabayashi;T Nariai;S Shumiya;S Ishii;H Toyama;K Endo;F Suzuki;M Senda	9529299	0	11C-KF17837	CNS adenosine A2a receptor ligand	"Adenosine A2A Receptor"	ADORA2A	ENSG00000128271
Evaluation of carbon-11-labeled KF17837: a potential CNS adenosine A2a receptor ligand.	Journal of nuclear medicine : official publication, Society of Nuclear Medicine	J Noguchi;K Ishiwata;S Wakabayashi;T Nariai;S Shumiya;S Ishii;H Toyama;K Endo;F Suzuki;M Senda	9529299	[11C]KF17837	0	adenosine A2a receptors	"A2A Receptor"	ADORA2A	ENSG00000128271
Synthesis and preliminary evaluation of [11C]KF17837, a selective adenosine A2A antagonist.	Applied radiation and isotopes : including data, instrumentation and methods for use in agriculture, industry and medicine	K Ishiwata;J Noguchi;H Toyama;Y Sakiyama;N Koike;S Ishii;K Oda;K Endo;F Suzuki;M Senda	8673072	[11C]KF17837	[11C]methyl iodide	adenosine A2A receptors	"A2A Receptor"	ADORA2A	ENSG00000128271
			15195766c	[11C]TMSX	[11C]methyl iodide	adenosine A2A receptors	"Adenosine Receptor A2"	ADORA2A	ENSG00000128271
b'Further characterization of a CNS adenosine A2a receptor ligand [11C]KF18446 with in vitro autoradiography and in vivo tissue uptake.'	b'Annals of nuclear medicine'		b'10830524'	11C-KF18446	3H-SCH 58261	adenosine A2a receptor	adenosine A2a receptor	ADORA2A	ENSG00000128271
PET Imaging of the Adenosine A2A Receptor in the Rotenone-Based Mouse Model of Parkinson's Disease with [18F]FESCH Synthesized by a Simplified Two-Step One-Pot Radiolabeling Strategy.	Molecules (Basel, Switzerland)	S Schröder;TH Lai;M Toussaint;M Kranz;A Chovsepian;Q Shang;S Dukić-Stefanović;W Deuther-Conrad;R Teodoro;B Wenzel;RP Moldovan;F Pan-Montojo;P Brust	32252340	18F-FESCH	0	Adenosine A2A Receptor	"Adenosine A2A Receptor"	ADORA2A	ENSG00000128271
Carbon-11-labeled KF21213: a highly selective ligand for mapping CNS adenosine A(2A) receptors with positron emission tomography.	Nuclear medicine and biology	WF Wang;K Ishiwata;H Nonaka;S Ishii;M Kiyosawa;J Shimada;F Suzuki;M Senda	11056367	0	Carbon-11-labeled KF21213	CNS adenosine A(2A) receptors	"Adenosine A2a Receptor"	ADORA2A	ENSG00000128271
Positron emission tomography analysis of [11C]KW-6002 binding to human and rat adenosine A2A receptors in the brain.	Synapse (New York, N.Y.)	DJ Brooks;M Doder;S Osman;SK Luthra;E Hirani;S Hume;H Kase;J Kilborn;S Martindill;A Mori	18566974	11C-KW-6002	0	human and rat adenosine A2A receptors	"Adenosine A2A Receptor"	ADORA2A	ENSG00000128271
b'Characterization of [3H]ZM 241385 binding in wild-type and adenosine A2A receptor knockout mice.'	b'European journal of pharmacology'		b'15507221b'	3H-ZM 241385		adenosine A(2A) receptor	Adenosine A2b Receptor	ADORA2B	ENSG00000170425
b'Tritium-labeled agonists as tools for studying adenosine A2B receptors.'	b'Purinergic signalling'		b'29752618'	3H-NECA		A2BAR	Adenosine A2b Receptor	ADORA2B	ENSG00000170425
Toward PET imaging of A2B adenosine receptors: a carbon-11 labeled triazinobenzimidazole tracer: Synthesis and imaging of a new A2B PET tracer.	Nuclear medicine and biology	D Petroni;C Giacomelli;S Taliani;E Barresi;M Robello;S Daniele;A Bartoli;S Burchielli;S Pardini;PA Salvadori;F Da Settimo;C Martini;ML Trincavelli;L Menichetti	27150034	[(11)C]-4	1-[(11)C]methyl-3-phenyl triazino[4,3-a]benzimidazol-4(1H)-one	A2B AR	"Adenosine A2b Receptor"	ADORA2B	ENSG00000170425
b'Identification of adenosine receptor in rat pineal gland: evidence for A-2 selectivity.'	b'Journal of neurochemistry'		b'2760618c'	3H-NECA		A1/A2 adenosine receptor	Adenosine A2b Receptor	ADORA2B	ENSG00000170425
Radiosynthesis and in vivo evaluation of a fluorine-18 labeled pyrazine based radioligand for PET imaging of the adenosine A2B receptor.	Bioorganic & medicinal chemistry	M Lindemann;S Hinz;W Deuther-Conrad;V Namasivayam;S Dukic-Stefanovic;R Teodoro;M Toussaint;M Kranz;C Juhl;J Steinbach;P Brust;CE Müller;B Wenzel	30104122	0	fluorine-18 labeled pyrazine	adenosine A2B receptor	"Adenosine Receptor A2b"	ADORA2B	ENSG00000170425
Radiosynthesis and in vivo evaluation of a fluorine-18 labeled pyrazine based radioligand for PET imaging of the adenosine A2B receptor.	Bioorganic & medicinal chemistry	M Lindemann;S Hinz;W Deuther-Conrad;V Namasivayam;S Dukic-Stefanovic;R Teodoro;M Toussaint;M Kranz;C Juhl;J Steinbach;P Brust;CE Müller;B Wenzel	30104122	[18F]7a	fluorine-18 labeled pyrazine based radioligand	adenosine A2B receptor	"Adenosine A2b Receptor"	ADORA2B	ENSG00000170425
Toward PET imaging of A2B adenosine receptors: a carbon-11 labeled triazinobenzimidazole tracer: Synthesis and imaging of a new A2B PET tracer.	Nuclear medicine and biology	D Petroni;C Giacomelli;S Taliani;E Barresi;M Robello;S Daniele;A Bartoli;S Burchielli;S Pardini;PA Salvadori;F Da Settimo;C Martini;ML Trincavelli;L Menichetti	27150034	11C-methyl-3-phenyl triazino[4,3-a]benzimidazol-4(1H)-one	0	A2B adenosine receptors	"Adenosine Receptor A2B"	ADORA2B	ENSG00000170425
b'Correlation of adenosine receptor affinities and cardiovascular activity.'	b'Life sciences'		b'3683077'	3H-N6-cyclohexyladenosine	3H-NECA	A2 receptors	Adenosine A2b Receptor	ADORA2B	ENSG00000170425
b'Comparison of CGS 15943, ZM 241385 and SCH 58261 as antagonists at human adenosine receptors.'	b"Naunyn-Schmiedeberg's archives of pharmacology"		b'9933143'	125I-AB-MECA	3H-SCH 58261	A2B receptors	adenosine A2b receptor	ADORA2B	ENSG00000170425
b'[3H]OSIP339391, a selective, novel, and high affinity antagonist radioligand for adenosine A2B receptors.'	b'Biochemical pharmacology'		b'15194002'	3H-OSIP339391		adenosine A(2B) receptor	Adenosine A2b Receptor	ADORA2B	ENSG00000170425
b'Protective effect of cyclohexyladenosine on adenosine A1-receptors, guanine nucleotide and forskolin binding sites following transient brain ischemia: a quantitative autoradiographic study.'	b'Brain research'		b'2504437'	3H-forskolin)		adenosine receptors	adenosine A3 receptor	ADORA3	ENSG00000282608
b'Synthesis and biological activities of flavonoid derivatives as A3 adenosine receptor antagonists.'	b'Journal of medicinal chemistry'		b'8691424'	3H-CGS21680		A3 receptors	adenosine A3 receptor	ADORA3	ENSG00000282608
b'Structure-activity relationships of 1,3-dialkylxanthine derivatives at rat A3 adenosine receptors.'	b'Journal of medicinal chemistry'		b'7932565'	3H-CGS 21680		A3 receptors	adenosine A3 receptor	ADORA3	ENSG00000282608
b"RADIOLABELING AND EFFICIENT SYNTHESIS OF TRITIATED 2-CHLORO-N6-(3-IODOBENZYL)ADENOSINE-5'-N-METHYLURON-AMIDE, A POTENT, SELECTIVE A3 ADENOSINE RECEPTOR AGONIST."	b'Journal of labelled compounds & radiopharmaceuticals'		b'23598401'	3H-2-CI-IB-MECA		A3 adenosine receptors	adenosine A3 receptor	ADORA3	ENSG00000282608
b'Protective effect of cyclohexyladenosine on adenosine A1-receptors, guanine nucleotide and forskolin binding sites following transient brain ischemia: a quantitative autoradiographic study.'	b'Brain research'		b'2504437'	3H-CHA		adenosine receptors	adenosine A3 receptor	ADORA3	ENSG00000282608
[18F]FE@SUPPY: a suitable PET tracer for the adenosine A3 receptor? An in vivo study in rodents.	European journal of nuclear medicine and molecular imaging	D Haeusler;C Kuntner;L Nics;M Savli;M Zeilinger;T Wanek;P Karagiannis;RR Lanzenberger;O Langer;K Shanab;H Spreitzer;W Wadsak;M Hacker;M Mitterhauser	25601336	[18F]FE@SUPPY	0	adenosine A3 receptor	"Adenosine Receptor A3"	ADORA3	ENSG00000282608
b'Synthesis and biological activities of flavonoid derivatives as A3 adenosine receptor antagonists.'	b'Journal of medicinal chemistry'		b'8691424a'	125I-AB-MECA		A3 adenosine receptors	adenosine A3 receptor	ADORA3	ENSG00000282608
125I-4-aminobenzyl-5'-N-methylcarboxamidoadenosine, a high affinity radioligand for the rat A3 adenosine receptor.	Molecular pharmacology	ME Olah;C Gallo-Rodriguez;KA Jacobson;GL Stiles	8190112	125I-AB-MECA	0	rat A3 adenosine receptor	"Adenosine Receptor A3"	ADORA3	ENSG00000282608
125I-4-aminobenzyl-5'-N-methylcarboxamidoadenosine, a high affinity radioligand for the rat A3 adenosine receptor.	Molecular pharmacology	ME Olah;C Gallo-Rodriguez;KA Jacobson;GL Stiles	8190112	125I-4-aminobenzyl-5'-N-methylcarboxamidoadenosine	0	rat A3 adenosine receptor	"Adenosine A3 Receptor"	ADORA3	ENSG00000282608
b'Pharmacological and biochemical characterization of A3 adenosine receptors in Jurkat T cells.'	b'British journal of pharmacology'		b'11522603'	3H-DPCPX	3H-MRE 3008F20	A3 receptors	adenosine A3 receptor	ADORA3	ENSG00000282608
b'Pharmacological and biochemical characterization of adenosine receptors in the human malignant melanoma A375 cell line.'	b'British journal of pharmacology'		b'11704641'	3H-DPCPX	3H-SCH 58261	A3 receptor	adenosine A3 receptor	ADORA3	ENSG00000282608
Preparation and first evaluation of [(18)F]FE@SUPPY: a new PET tracer for the adenosine A(3) receptor.	Nuclear medicine and biology	W Wadsak;LK Mien;K Shanab;DE Ettlinger;D Haeusler;K Sindelar;RR Lanzenberger;H Spreitzer;H Viernstein;BK Keppler;R Dudczak;K Kletter;M Mitterhauser	18158944	[(18)F]FE@SUPPY	0	adenosine A(3) receptor	"Adenosine A3 Receptor"	ADORA3	ENSG00000282608
Synthesis and pharmacological characterization of [(125)I]MRS1898, a high-affinity, selective radioligand for the rat A(3) adenosine receptor.	Purinergic signalling	ZG Gao;B Teng;H Wu;BV Joshi;GL Griffiths;KA Jacobson	18528782	[(125)I]MRS1898	0	A(3)AR	"A3AR"	ADORA3	ENSG00000282608
b'Autoradiographic localization of mouse brain adenosine receptors with an antagonist ([3H]xanthine amine congener) ligand probe.'	b'Neuroscience letters'		b'3368115'	3H-XAC		adenosine receptors	adenosine A3 receptor	ADORA3	ENSG00000282608
Simple synthesis of new carbon-11-labeled 1,2,4-triazolo[4,3-a]quinoxalin-1-one derivatives for PET imaging of A₃ adenosine receptor.	Applied radiation and isotopes : including data, instrumentation and methods for use in agriculture, industry and medicine	M Gao;AC Gao;M Wang;QH Zheng	24908190	0	11C-1,2,4-triazolo[4,3-a]quinoxalin-1-one derivatives	adenosine receptor A3	"Adenosine Receptor A3"	ADORA3	ENSG00000282608
Synthesis and pharmacological characterization of [(125)I]MRS1898, a high-affinity, selective radioligand for the rat A(3) adenosine receptor.	Purinergic signalling	ZG Gao;B Teng;H Wu;BV Joshi;GL Griffiths;KA Jacobson	18528782	125I-MRS1898	0	A(3) adenosine receptor	"Adenosine Receptor A3"	ADORA3	ENSG00000282608
b'Interaction of 1,4-dihydropyridine and pyridine derivatives with adenosine receptors: selectivity for A3 receptors.'	b'Journal of medicinal chemistry'		b'8709132'	3H-isradipine		adenosine receptors	adenosine A3 receptor	ADORA3	ENSG00000282608
b'Synthesis and preliminary biological evaluation of [3H]-MRE 3008-F20: the first high affinity radioligand antagonist for the human A3 adenosine receptors.'	b'Bioorganic & medicinal chemistry letters'		b'10698437'	3H-MRE 3008-F20		A3 adenosine receptor	adenosine A3 receptor	ADORA3	ENSG00000282608
b'Characterization of adenosine receptors in intact cultured heart cells.'	b'Biochemical pharmacology'		b'8080445'	3H-CPX		adenosine receptors	adenosine A3 receptor	ADORA3	ENSG00000282608
b'Derivatives of the triazoloquinazoline adenosine antagonist (CGS15943) are selective for the human A3 receptor subtype.'	b'Journal of medicinal chemistry'		b'8863790'	3H-2-[[4-(2-carboxy ethyl)phenyl]ethylaminol]-5'-(N- ethyl- carbamoyl)adenosine)		A3 receptors	adenosine A3 receptor	ADORA3	ENSG00000282608
Synthesis and pharmacological characterization of [(125)I]MRS5127, a high affinity, selective agonist radioligand for the A3 adenosine receptor.	Biochemical pharmacology	JA Auchampach;ET Gizewski;TC Wan;S de Castro;GG Brown;KA Jacobson	19917269	[(125)I]MRS5127	0	A3 adenosine receptor	"Adenosine A3 Receptor"	ADORA3	ENSG00000282608
b'Selective human adenosine A3 antagonists based on pyrido[2,1-f]purine-2,4-diones: novel features of hA3 antagonist binding.'	b'ChemMedChem'		b'18000937'	3-cyclopropylmethyl-8-methoxy-1-(4-methylbenzyl)-1H,3H-pyrido[2,1-f]purine-2,4-dione		adenosine receptors	adenosine A3 receptor	ADORA3	ENSG00000282608
b'6-phenyl-1,4-dihydropyridine derivatives as potent and selective A3 adenosine receptor antagonists.'	b'Journal of medicinal chemistry'		b'8917655c'	125I-AB-MECA [N6-(4-amino-3-iodobenzyl)-5'-(N-ethylcarbamoyl)-adenosine]		A3 receptors	adenosine A3 receptor	ADORA3	ENSG00000282608
b'Identification of the alpha1L-adrenoceptor in rat cerebral cortex and possible relationship between alpha1L- and alpha1A-adrenoceptors.'	b'British journal of pharmacology'		b'18223667a'	3H-prazosin	3H-silodosin	adrenoceptors	adrenoceptor alpha 1A	ADRA1A	ENSG00000120907
b'Pharmacokinetics of NS-49, a phenethylamine class alpha 1A-adrenoceptor agonist. 1st communication: absorption and excretion in rats after a single administration of 14C-NS-49.'	b'Arzneimittel-Forschung'		b'10367106a'	14C-NS-49		ADRA1A, ADRA1B and ADRA1D	adrenoceptor alpha 1A	ADRA1A	ENSG00000120907
b'Decreased alpha1-adrenergic receptor binding in the cerebral cortex and brain stem during pancreatic regeneration in rats.'	b'Neurochemical research'		b'16791475a'	3H-prazosin		central alpha1-adrenergic receptors	adrenoceptor alpha 1A	ADRA1A	ENSG00000120907
b'Two distinct alpha 1-adrenoceptor subtypes in rabbit liver: a binding study.'	b'British journal of pharmacology'		b'8590975a'	3H-prazosin		alpha 1A and putative alpha 1L	adrenoceptor alpha 1A	ADRA1A	ENSG00000120907
b'Electroconvulsive shock differentially increases binding to alpha-1 adrenergic receptor subtypes in discrete regions of rat brain.'	b'The Journal of neuroscience : the official journal of the Society for Neuroscience'		b'1974919a'	3H-prazosin	3H-WB4 101	alpha-1 receptor	Alpha-1 adrenergic receptors	ADRA1A	ENSG00000120907
b'Characterization of alpha 1 D-adrenoceptor subtype in rat myocardium, aorta and other tissues.'	b'British journal of pharmacology'		b'8886408a'	3H-prazosin		alpha 1A-adrenoceptors	adrenoceptor alpha 1A	ADRA1A	ENSG00000120907
b"Alpha 1-adrenoceptor reagents. Synthesis of some 5,6,11,11a-tetrahydro-1H-imidazo[1',5':1,6]pyrido and 5,6,11,11b-tetrahydro-1H-imidazo[1',5':1,2]pyrido[3,4-b]indole-1,3(2H) -diones."	b'Chemical & pharmaceutical bulletin'		b'7641312a'	3H-prazosin		alpha1 adrenoceptor	adrenoceptor alpha 1A	ADRA1A	ENSG00000120907
b'In vivo measurement by [3H]Tamsulosin of alpha1 adrenoceptors in rat tissues in relation to the pharmacokinetics.'	b'The Journal of pharmacology and experimental therapeutics'		b'10336555a'	3H-tamsulosin		alpha1 adrenoceptors	adrenoceptor alpha 1A	ADRA1A	ENSG00000120907
b'Pharmacological characterization of [3H]-JTH-601, a novel alpha1-adrenoceptor antagonist: binding to recombinant human alpha1-adrenoceptors and human prostates.'	b'Life sciences'		b'11065167a'	3H-JTH-601		alpha1-adrenoceptor	adrenoceptor alpha 1A	ADRA1A	ENSG00000120907
b'[Interaction of prazosin with cardiac membranes. Method of studying the peripheral action of alpha-adrenergic agents].'	b'Archives des maladies du coeur et des vaisseaux'		b'6117263a'	3H-prazosin		alpha-1-adrenoceptors	adrenoceptor alpha 1A	ADRA1A	ENSG00000120907
b'Neurochemical evidence for antagonism by olanzapine of dopamine, serotonin, alpha 1-adrenergic and muscarinic receptors in vivo in rats.'	b'Psychopharmacology'		b'8935803a'	3H-pirenzepine		alpha 1-adrenergic receptors	adrenoceptor alpha 1A	ADRA1A	ENSG00000120907
b'Phenothiazine drug metabolites: dopamine D2 receptor, alpha 1- and alpha 2-adrenoceptor binding.'	b'European journal of pharmacology'		b'2874041a'	3H-yohimbine		alpha 1-adrenoceptor	adrenoceptor alpha 1A	ADRA1A	ENSG00000120907
b'[3H]ketanserin labels serotonin 5-HT2 and alpha 1-adrenergic receptors in human brain cortex.'	b'Journal of cardiovascular pharmacology'		b'2446070a'	3H-ketanserin	125I-BE 2254	5-HT2 and alpha 1-adrenergic receptors	adrenoceptor alpha 1A	ADRA1A	ENSG00000120907
b'Comparison of [3H]tamsulosin and [3H]prazosin binding to wild-type and constitutively active alpha1B-adrenoceptors.'	b'Life sciences'		b'10993115a'	3H-prazosin	3H-tamsulosin	alpha1A-adrenoceptors	adrenoceptor alpha 1A	ADRA1A	ENSG00000120907
b'Alpha1-adrenoceptor subtypes on rat afferent arterioles assessed by radioligand binding and RT-PCR.'	b'American journal of physiology. Renal physiology'		b'11399658a'	3H-prazosin		alpha1A-adrenoceptors	adrenoceptor alpha 1A	ADRA1A	ENSG00000120907
b'Internalization and distribution of three alpha1-adrenoceptor subtypes in HEK293A cells before and after agonist stimulation.'	b'Acta pharmacologica Sinica'		b'17302998a'	3H-prazosin		3 alpha1-AR	adrenoceptor alpha 1A	ADRA1A	ENSG00000120907
b'Alpha 1D-adrenoceptors do not contribute to inotropic responses of neonatal rat myocardium.'	b'Journal of cardiovascular pharmacology'		b'9007671a'	3H-prazosin		alpha 1DARs	adrenoceptor alpha 1A	ADRA1A	ENSG00000120907
b'The effects of SB 216469, an antagonist which discriminates between the alpha 1A-adrenoceptor and the human prostatic alpha 1-adrenoceptor.'	b'British journal of pharmacology'		b'8937710a'	3H-prazosin		α1-adrenergic receptor	adrenoceptor alpha 1A	ADRA1A	ENSG00000120907
b'Alpha 1-adrenoceptor subtype in the rat prostate is preferentially the alpha 1A type.'	b'Japanese journal of pharmacology'		b'8105125a'	3H-YM617		alpha 1-Adrenoceptors	adrenoceptor alpha 1A	ADRA1A	ENSG00000120907
(11)C-CUMI-101, a PET radioligand, behaves as a serotonin 1A receptor antagonist and also binds to α(1) adrenoceptors in brain.	Journal of nuclear medicine : official publication, Society of Nuclear Medicine	SS Shrestha;JS Liow;S Lu;K Jenko;RL Gladding;P Svenningsson;CL Morse;SS Zoghbi;VW Pike;RB Innis	24385311	(11)C-CUMI-101	0	α(1) adrenoceptors	"Alpha-1 Adrenoceptor"	ADRA1A, ADRA1B, ADRA1D	ENSG00000120907, ENSG00000170214, ENSG00000171873
b'Internalization and distribution of three alpha1-adrenoceptor subtypes in HEK293A cells before and after agonist stimulation.'	b'Acta pharmacologica Sinica'		b'17302998b'	3H-prazosin		3 alpha1-AR	adrenoceptor alpha 1B	ADRA1B	ENSG00000170214
b'Alpha1-adrenoceptor subtypes on rat afferent arterioles assessed by radioligand binding and RT-PCR.'	b'American journal of physiology. Renal physiology'		b'11399658b'	3H-prazosin		alpha1B-adrenoceptors	adrenoceptor alpha 1B	ADRA1B	ENSG00000170214
b'Neurochemical evidence for antagonism by olanzapine of dopamine, serotonin, alpha 1-adrenergic and muscarinic receptors in vivo in rats.'	b'Psychopharmacology'		b'8935803b'	3H-pirenzepine		alpha 1-adrenergic receptors	adrenoceptor alpha 1B	ADRA1B	ENSG00000170214
b'Characterization of alpha 1 D-adrenoceptor subtype in rat myocardium, aorta and other tissues.'	b'British journal of pharmacology'		b'8886408b'	3H-prazosin		alpha 1B-adrenoceptors	adrenoceptor alpha 1B	ADRA1B	ENSG00000170214
b'Phenothiazine drug metabolites: dopamine D2 receptor, alpha 1- and alpha 2-adrenoceptor binding.'	b'European journal of pharmacology'		b'2874041b'	3H-yohimbine		alpha 1-adrenoceptor	adrenoceptor alpha 1B	ADRA1B	ENSG00000170214
b'Identification of the alpha1L-adrenoceptor in rat cerebral cortex and possible relationship between alpha1L- and alpha1A-adrenoceptors.'	b'British journal of pharmacology'		b'18223667b'	3H-prazosin	3H-silodosin	adrenoceptors	adrenoceptor alpha 1B	ADRA1B	ENSG00000170214
b'Alpha 1-adrenoceptor subtype in the rat prostate is preferentially the alpha 1A type.'	b'Japanese journal of pharmacology'		b'8105125b'	3H-YM617		alpha 1-Adrenoceptors	adrenoceptor alpha 1B	ADRA1B	ENSG00000170214
b'In vivo measurement by [3H]Tamsulosin of alpha1 adrenoceptors in rat tissues in relation to the pharmacokinetics.'	b'The Journal of pharmacology and experimental therapeutics'		b'10336555b'	3H-tamsulosin		alpha1 adrenoceptors	adrenoceptor alpha 1B	ADRA1B	ENSG00000170214
b'Pharmacokinetics of NS-49, a phenethylamine class alpha 1A-adrenoceptor agonist. 1st communication: absorption and excretion in rats after a single administration of 14C-NS-49.'	b'Arzneimittel-Forschung'		b'10367106b'	14C-NS-49		ADRA1A, ADRA1B and ADRA1D	adrenoceptor alpha 1B	ADRA1B	ENSG00000170214
b'Alpha 1D-adrenoceptors do not contribute to inotropic responses of neonatal rat myocardium.'	b'Journal of cardiovascular pharmacology'		b'9007671b'	3H-prazosin		alpha 1DARs	adrenoceptor alpha 1B	ADRA1B	ENSG00000170214
b'[3H]ketanserin labels serotonin 5-HT2 and alpha 1-adrenergic receptors in human brain cortex.'	b'Journal of cardiovascular pharmacology'		b'2446070b'	3H-ketanserin	125I-BE 2254	5-HT2 and alpha 1-adrenergic receptors	adrenoceptor alpha 1B	ADRA1B	ENSG00000170214
b'Comparison of [3H]tamsulosin and [3H]prazosin binding to wild-type and constitutively active alpha1B-adrenoceptors.'	b'Life sciences'		b'10993115b'	3H-prazosin	3H-tamsulosin	alpha1B-adrenoceptors	adrenoceptor alpha 1B	ADRA1B	ENSG00000170214
b'The effects of SB 216469, an antagonist which discriminates between the alpha 1A-adrenoceptor and the human prostatic alpha 1-adrenoceptor.'	b'British journal of pharmacology'		b'8937710b'	3H-prazosin		α1-adrenergic receptor	adrenoceptor alpha 1B	ADRA1B	ENSG00000170214
b'Electroconvulsive shock differentially increases binding to alpha-1 adrenergic receptor subtypes in discrete regions of rat brain.'	b'The Journal of neuroscience : the official journal of the Society for Neuroscience'		b'1974919b'	3H-prazosin	3H-WB4 101	alpha-1 receptor	Alpha-1 adrenergic receptors	ADRA1B	ENSG00000170214
b"Alpha 1-adrenoceptor reagents. Synthesis of some 5,6,11,11a-tetrahydro-1H-imidazo[1',5':1,6]pyrido and 5,6,11,11b-tetrahydro-1H-imidazo[1',5':1,2]pyrido[3,4-b]indole-1,3(2H) -diones."	b'Chemical & pharmaceutical bulletin'		b'7641312b'	3H-prazosin		alpha1 adrenoceptor	adrenoceptor alpha 1B	ADRA1B	ENSG00000170214
b'Pharmacological characterization of [3H]-JTH-601, a novel alpha1-adrenoceptor antagonist: binding to recombinant human alpha1-adrenoceptors and human prostates.'	b'Life sciences'		b'11065167b'	3H-JTH-601		alpha1-adrenoceptor	adrenoceptor alpha 1B	ADRA1B	ENSG00000170214
b'[Interaction of prazosin with cardiac membranes. Method of studying the peripheral action of alpha-adrenergic agents].'	b'Archives des maladies du coeur et des vaisseaux'		b'6117263b'	3H-prazosin		alpha-1-adrenoceptors	adrenoceptor alpha 1B	ADRA1B	ENSG00000170214
b'Two distinct alpha 1-adrenoceptor subtypes in rabbit liver: a binding study.'	b'British journal of pharmacology'		b'8590975b'	3H-prazosin		alpha 1A and putative alpha 1L	adrenoceptor alpha 1B	ADRA1B	ENSG00000170214
b'Decreased alpha1-adrenergic receptor binding in the cerebral cortex and brain stem during pancreatic regeneration in rats.'	b'Neurochemical research'		b'16791475b'	3H-prazosin		central alpha1-adrenergic receptors	adrenoceptor alpha 1B	ADRA1B	ENSG00000170214
Evaluation in rat of RS-79948-197 as a potential PET ligand for central alpha 2-adrenoceptors.	European journal of pharmacology	SP Hume;S Ashworth;AA Lammertsma;J Opacka-Juffry;MP Law;JA McCarron;RD Clark;DJ Nutt;VW Pike	8982721	[ethyl-3H]RS-79948-197	[3H]RX 821002	alpha 1-adrenoceptor	"Alpha-1D Adrenoceptor"	ADRA1D	ENSG00000171873
b'Pharmacological characterization of [3H]-JTH-601, a novel alpha1-adrenoceptor antagonist: binding to recombinant human alpha1-adrenoceptors and human prostates.'	b'Life sciences'		b'11065167c'	3H-JTH-601		alpha1-adrenoceptor	adrenoceptor alpha 1D	ADRA1D	ENSG00000171873
b'Two distinct alpha 1-adrenoceptor subtypes in rabbit liver: a binding study.'	b'British journal of pharmacology'		b'8590975c'	3H-prazosin		alpha 1A and putative alpha 1L	adrenoceptor alpha 1D	ADRA1D	ENSG00000171873
b'Alpha 1-adrenoceptor subtype in the rat prostate is preferentially the alpha 1A type.'	b'Japanese journal of pharmacology'		b'8105125c'	3H-YM617		alpha 1-Adrenoceptors	adrenoceptor alpha 1D	ADRA1D	ENSG00000171873
b'Phenothiazine drug metabolites: dopamine D2 receptor, alpha 1- and alpha 2-adrenoceptor binding.'	b'European journal of pharmacology'		b'2874041c'	3H-yohimbine		alpha 1-adrenoceptor	adrenoceptor alpha 1D	ADRA1D	ENSG00000171873
b'Electroconvulsive shock differentially increases binding to alpha-1 adrenergic receptor subtypes in discrete regions of rat brain.'	b'The Journal of neuroscience : the official journal of the Society for Neuroscience'		b'1974919c'	3H-prazosin	3H-WB4 101	alpha-1 receptor	Alpha-1 adrenergic receptors	ADRA1D	ENSG00000171873
b'[3H]ketanserin labels serotonin 5-HT2 and alpha 1-adrenergic receptors in human brain cortex.'	b'Journal of cardiovascular pharmacology'		b'2446070c'	3H-ketanserin	125I-BE 2254	5-HT2 and alpha 1-adrenergic receptors	adrenoceptor alpha 1D	ADRA1D	ENSG00000171873
b"Alpha 1-adrenoceptor reagents. Synthesis of some 5,6,11,11a-tetrahydro-1H-imidazo[1',5':1,6]pyrido and 5,6,11,11b-tetrahydro-1H-imidazo[1',5':1,2]pyrido[3,4-b]indole-1,3(2H) -diones."	b'Chemical & pharmaceutical bulletin'		b'7641312c'	3H-prazosin		alpha1 adrenoceptor	adrenoceptor alpha 1D	ADRA1D	ENSG00000171873
b'Alpha1-adrenoceptor subtypes on rat afferent arterioles assessed by radioligand binding and RT-PCR.'	b'American journal of physiology. Renal physiology'		b'11399658c'	3H-prazosin		alpha1D-adrenoceptors	adrenoceptor alpha 1D	ADRA1D	ENSG00000171873
b'Internalization and distribution of three alpha1-adrenoceptor subtypes in HEK293A cells before and after agonist stimulation.'	b'Acta pharmacologica Sinica'		b'17302998c'	3H-prazosin		3 alpha1-AR	adrenoceptor alpha 1D	ADRA1D	ENSG00000171873
b'Pharmacokinetics of NS-49, a phenethylamine class alpha 1A-adrenoceptor agonist. 1st communication: absorption and excretion in rats after a single administration of 14C-NS-49.'	b'Arzneimittel-Forschung'		b'10367106c'	14C-NS-49		ADRA1A, ADRA1B and ADRA1D	adrenoceptor alpha 1D	ADRA1D	ENSG00000171873
b'Decreased alpha1-adrenergic receptor binding in the cerebral cortex and brain stem during pancreatic regeneration in rats.'	b'Neurochemical research'		b'16791475c'	3H-prazosin		central alpha1-adrenergic receptors	adrenoceptor alpha 1D	ADRA1D	ENSG00000171873
b'High affinity ligands and potent antagonists for the \xce\xb11D-adrenergic receptor. Novel 3,8-disubstituted [1]benzothieno[3,2-d]pyrimidine derivatives.'	b'European journal of medicinal chemistry'		b'24992070'	3H-RX18		α1D-adrenergic receptor	adrenoceptor alpha 1D	ADRA1D	ENSG00000171873
b'Comparison of [3H]tamsulosin and [3H]prazosin binding to wild-type and constitutively active alpha1B-adrenoceptors.'	b'Life sciences'		b'10993115c'	3H-prazosin	3H-tamsulosin	alpha1D-adrenoceptors	adrenoceptor alpha 1D	ADRA1D	ENSG00000171873
b'The effects of SB 216469, an antagonist which discriminates between the alpha 1A-adrenoceptor and the human prostatic alpha 1-adrenoceptor.'	b'British journal of pharmacology'		b'8937710c'	3H-prazosin		α1-adrenergic receptor	adrenoceptor alpha 1D	ADRA1D	ENSG00000171873
b'Irreversible binding to proteins after single and repeated daily oral administration of 4-(2,2-diphenylethyl) imidazole (SC-46264) to the Cynomolgus monkey.'	b'European journal of drug metabolism and pharmacokinetics'		b'7908630'	14C-SC-46264		alpha 2-adrenergic receptor	adrenoceptor alpha 1D	ADRA1D	ENSG00000171873
b'Alpha 1D-adrenoceptors do not contribute to inotropic responses of neonatal rat myocardium.'	b'Journal of cardiovascular pharmacology'		b'9007671c'	3H-prazosin		alpha 1DARs	adrenoceptor alpha 1D	ADRA1D	ENSG00000171873
b'Identification of the alpha1L-adrenoceptor in rat cerebral cortex and possible relationship between alpha1L- and alpha1A-adrenoceptors.'	b'British journal of pharmacology'		b'18223667c'	3H-prazosin	3H-silodosin	adrenoceptors	adrenoceptor alpha 1D	ADRA1D	ENSG00000171873
b'Characterization of alpha 1 D-adrenoceptor subtype in rat myocardium, aorta and other tissues.'	b'British journal of pharmacology'		b'8886408c'	3H-prazosin		alpha 1D-adrenoceptors	adrenoceptor alpha 1D	ADRA1D	ENSG00000171873
b'In vivo measurement by [3H]Tamsulosin of alpha1 adrenoceptors in rat tissues in relation to the pharmacokinetics.'	b'The Journal of pharmacology and experimental therapeutics'		b'10336555c'	3H-tamsulosin		alpha1 adrenoceptors	adrenoceptor alpha 1D	ADRA1D	ENSG00000171873
b'[Interaction of prazosin with cardiac membranes. Method of studying the peripheral action of alpha-adrenergic agents].'	b'Archives des maladies du coeur et des vaisseaux'		b'6117263c'	3H-prazosin		alpha-1-adrenoceptors	adrenoceptor alpha 1D	ADRA1D	ENSG00000171873
b'Neurochemical evidence for antagonism by olanzapine of dopamine, serotonin, alpha 1-adrenergic and muscarinic receptors in vivo in rats.'	b'Psychopharmacology'		b'8935803c'	3H-pirenzepine		alpha 1-adrenergic receptors	adrenoceptor alpha 1D	ADRA1D	ENSG00000171873
Photoaffinity cross-linking of a radioiodinated probe, 125I-A55453, into alpha 1-adrenergic receptors.	Molecular pharmacology	KE Dickinson;LM Leeb-Lundberg;SL Heald;JE Wikberg;JF DeBernardis;MG Caron;RJ Lefkowitz	6090880	125I-A55453	0	alpha 1-adrenergic receptors	"Alpha-1A Adrenergic Receptor"	ADRA1D, ADRA1A	ENSG00000171873
b'Quantification of alpha2A and alpha2C adrenoceptors in the rat striatum and in different regions of the spinal cord.'	b'Acta physiologica Scandinavica'		b'9338523a'	3H-MK912		alpha2A and alpha2C adrenoceptors	Adrenoceptor Alpha 2A	ADRA2A	ENSG00000150594
b'Alpha 2 adrenergic receptors in hyperplastic human prostate: identification and characterization using [3H] rauwolscine.'	b'The Journal of urology'		b'2421018a'	3H-Ra		alpha 2 adrenergic receptors	Adrenoceptor Alpha 2A	ADRA2A	ENSG00000150594
b'Alpha-2A and alpha-2B adrenergic receptor subtypes: antagonist binding in tissues and cell lines containing only one subtype.'	b'The Journal of pharmacology and experimental therapeutics'		b'2835476a'	3H-rauwolscine	3H-yohimbine	alpha-2 adrenergic receptors	Adrenoceptor Alpha 2A	ADRA2A	ENSG00000150594
b'Differential localization of alpha 2-adrenergic receptor subtypes in brain.'	b'Pharmacology, biochemistry, and behavior'		b'1349434a'	3H-rauwolscine		alpha 2 receptor	Adrenoceptor Alpha 2A	ADRA2A	ENSG00000150594
b'3-[(Aryl)(4-fluorobenzyloxy)methyl]piperidine derivatives: high-affinity ligands for the serotonin transporter.'	b'The Journal of pharmacy and pharmacology'		b'17910821a'	3H-rauwolscine		alpha2-adrenoceptors	Adrenoceptor Alpha 2A	ADRA2A	ENSG00000150594
b'Synthesis of 3a,4-dihydro-3H-[1]benzopyrano[4,3-c]isoxazoles, displaying combined 5-HT uptake inhibiting and alpha2-adrenoceptor antagonistic activities. Part 2: Further exploration on the cinnamyl moiety.'	b'Bioorganic & medicinal chemistry letters'		b'15125959'	3-piperazinylmethyl-3a,4-dihydro-3H-[1]benzopyrano[4,3-c]isoxazoles		alpha2-adrenoceptor	Adrenoceptor Alpha 2A	ADRA2A	ENSG00000150594
b'Characterization of [3H]RX821002 binding to alpha-2 adrenergic receptor subtypes.'	b'The Journal of pharmacology and experimental therapeutics'		b'7908054a'	3H-rauwolscine	3H-RX821002	alpha-2 adrenergic receptor	Adrenoceptor Alpha 2A	ADRA2A	ENSG00000150594
b'Non-adrenergic binding of [3H]atipamezole in rat kidney--regional distribution and comparison to alpha2-adrenoceptors.'	b'British journal of pharmacology'		b'10578134a'	3H-RX821002		MAOs	Adrenoceptor Alpha 2A	ADRA2A	ENSG00000150594
b'Comparison of opioid and alpha-2 adrenergic receptor binding in horse and dog brain using radioligand autoradiography.'	b'Veterinary anaesthesia and analgesia'		b'14498849a'	3H-RX821002		alpha-2 adrenergic receptors	Adrenoceptor Alpha 2A	ADRA2A	ENSG00000150594
b'Alpha-2 adrenoceptor in rat jejunum epithelial cells: characterization with [3H]RX821002 and distribution along the villus-crypt axis.'	b'The Journal of pharmacology and experimental therapeutics'		b'1975626a'	3H-RX821002	3H-rauwolscine	alpha-2 adrenergic receptor	Adrenoceptor Alpha 2A	ADRA2A	ENSG00000150594
b'Ontogenesis of mRNA levels and binding sites of hepatic alpha-adrenoceptors in young cattle.'	b'Domestic animal endocrinology'		b'16182505a'	3H-RX821002		alpha2-AR	Adrenoceptor Alpha 2A	ADRA2A	ENSG00000150594
b'Investigation of the subtypes of alpha2-adrenoceptor mediating prejunctional inhibition in rat atrium and cerebral cortex.'	b"Naunyn-Schmiedeberg's archives of pharmacology"		b'9686939a'	3H-yohimbine		alpha2A-adrenoceptor	Adrenoceptor Alpha 2A	ADRA2A	ENSG00000150594
b'Alpha 2C-adrenoceptors mediate contractile responses to noradrenaline in the human saphenous vein.'	b"Naunyn-Schmiedeberg's archives of pharmacology"		b'9089673a'	3H-yohimbine		alpha 2-adrenoceptors	Adrenoceptor Alpha 2A	ADRA2A	ENSG00000150594
b'Antagonistic effect of N-methyltyramine on alpha2-adrenoceptor in mice.'	b'Japanese journal of pharmacology'		b'10622222a'	3H-p-aminoclonidine		alpha2-adrenoceptor	Adrenoceptor Alpha 2A	ADRA2A	ENSG00000150594
b'Alpha 2-adrenergic receptors of the alpha 2c subtype mediate inhibition of norepinephrine release in human kidney cortex.'	b'Molecular pharmacology'		b'7912816a'	3H-norepinephrine		alpha 2-adrenergic receptors	Adrenoceptor Alpha 2A	ADRA2A	ENSG00000150594
b'[3H]RX821002: a new tool for the identification of alpha 2A-adrenoceptors.'	b'European journal of pharmacology'		b'2570706'	3H-yohimbine		alpha 2A-adrenoceptors	adrenoceptor alpha 2A	ADRA2A	ENSG00000150594
b'Neurochemical studies of human narcolepsy: alpha-adrenergic receptor autoradiography of human narcoleptic brain and brainstem.'	b'Sleep'		b'7846457a'	3H-rauwolscine		alpha-2 receptor	Adrenoceptor Alpha 2A	ADRA2A	ENSG00000150594
b'Inverse agonism at alpha(2)-adrenoceptors in native tissue.'	b'European journal of pharmacology'		b'10854829a'	3H-RX821002		alpha(2)-adrenoceptors	Adrenoceptor Alpha 2A	ADRA2A	ENSG00000150594
b'Characterisation and localisation of [3H]2-(2-benzofuranyl)-2-imidazoline binding in rat brain: a selective ligand for imidazoline I2 receptors.'	b'European journal of pharmacology'		b'9721049a'	3H-idazoxan		Adrenoceptor Alpha 2	Adrenoceptor Alpha 2A	ADRA2A	ENSG00000150594
b'Relationships between structure and alpha-adrenergic receptor affinity of clonidine and some related cyclic amidines.'	b'European journal of pharmacology'		b'6258944a'	3H-Clonidine		alpha 2-adrenergic receptor	Adrenoceptor Alpha 2A	ADRA2A	ENSG00000150594
b'Alpha 2-adrenoceptors in the brain of suicide victims: increased receptor density associated with major depression.'	b'Biological psychiatry'		b'1349830'	3H-clonidine		alpha 2A-adrenoceptors	adrenoceptor alpha 2A	ADRA2A	ENSG00000150594
b'Effect of some antiarrhythmics on [3H]clonidine binding to alpha 2-adrenergic receptors.'	b'European journal of pharmacology'		b'6249628a'	3H-clonidine		alpha 2 receptor	Adrenoceptor Alpha 2A	ADRA2A	ENSG00000150594
b'RS-45041-190: a selective, high-affinity ligand for I2 imidazoline receptors.'	b'British journal of pharmacology'		b'8528553a'	3H-idazoxan		Adrenoceptor Alpha 2	Adrenoceptor Alpha 2A	ADRA2A	ENSG00000150594
Synthesis and in vivo evaluation of [11C]MPTQ: a potential PET tracer for alpha2A-adrenergic receptors.	Bioorganic & medicinal chemistry letters	J Prabhakaran;VJ Majo;MS Milak;P Mali;L Savenkova;JJ Mann;RV Parsey;JS Kumar	20529687	11C-MPTQ	0	alpha2A-adrenergic receptors	" Alpha-2A-Adrenergic Receptor"	ADRA2A	ENSG00000150594
Synthesis and in vivo evaluation of [11C]MPTQ: a potential PET tracer for alpha2A-adrenergic receptors.	Bioorganic & medicinal chemistry letters	J Prabhakaran;VJ Majo;MS Milak;P Mali;L Savenkova;JJ Mann;RV Parsey;JS Kumar	20529687	[11C]MPTQ	[N-methyl-(11)C] 5-methyl-3-[4-(3-phenylallyl)-piperazin-1-ylmethyl]-3,3a,4,5-tetrahydroisoxazolo[4,3-c]quinoline	alpha2A-adrenergic receptors	" Alpha-2A-Adrenergic Receptor"	ADRA2A	ENSG00000150594
b'Alpha 2-adrenoceptors in the brain of suicide victims: increased receptor density associated with major depression.'	b'Biological psychiatry'		b'1349830'	3H-UK 14304		alpha 2A-adrenoceptors	adrenoceptor alpha 2A	ADRA2A	ENSG00000150594
b'Autoradiographic quantification of adrenergic receptors in rat kidney.'	b'Kidney international'		b'2385085a'	3H-dihydroalprenolol		alpha 2 receptors	Adrenoceptor Alpha 2A	ADRA2A	ENSG00000150594
Synthesis and biological evaluation of [11C]MK-912 as an alpha2-adrenergic receptor radioligand for PET studies.	Nuclear medicine and biology	C Shiue;RC Pleus;GG Shiue;JA Rysavy;JJ Sunderland;KG Cornish;SD Young;DB Bylund	9468027	[11C]MK-912	0	alpha2-adrenergic receptor	"Adrenoceptor Alpha 2"	ADRA2A, ADRA2B, ADRA2C	ENSG00000150594, ENSG00000274286,ENSG00000184160
Synthesis and biodistribution of [11C]R107474, a new radiolabeled alpha2-adrenoceptor antagonist.	Bioorganic & medicinal chemistry	M Van der Mey;AD Windhorst;RP Klok;JD Herscheid;LE Kennis;F Bischoff;M Bakker;X Langlois;L Heylen;M Jurzak;JE Leysen	16517171	[(11)C]R107474	0	alpha2-adrenoceptors	"Alpha-2A Adrenoceptor"	ADRA2A, ADRA2B, ADRA2C	ENSG00000150594, ENSG00000274286, ENSG00000184160
Mapping α2 adrenoceptors of the human brain with 11C-yohimbine.	Journal of nuclear medicine : official publication, Society of Nuclear Medicine	A Nahimi;S Jakobsen;OL Munk;K Vang;JA Phan;A Rodell;A Gjedde	25635132	(11)C-yohimbine	0	alpha2-adrenoceptors	"Alpha-2A Adrenoceptor"	ADRA2A, ADRA2B, ADRA2C	ENSG00000150594, ENSG00000274286, ENSG00000184160
[3H]RS79948-197 binding to human, rat, guinea pig and pig alpha2A-, alpha2B- and alpha2C-adrenoceptors. Comparison with MK912, RX821002, rauwolscine and yohimbine.	European journal of pharmacology	S Uhlén;M Dambrova;J Näsman;HB Schiöth;Y Gu;A Wikberg-Matsson;JE Wikberg	9551719	[3H]RS79948-197	0	alpha2-adrenoceptors	"Alpha-2A Adrenoceptor"	ADRA2A, ADRA2B, ADRA2C	ENSG00000150594, ENSG00000274286, ENSG00000184160
b'Ontogenesis of mRNA levels and binding sites of hepatic alpha-adrenoceptors in young cattle.'	b'Domestic animal endocrinology'		b'16182505b'	3H-RX821002		alpha2-AR	Adrenoceptor Alpha 2B	ADRA2B	ENSG00000274286
b'Alpha-2 adrenoceptor in rat jejunum epithelial cells: characterization with [3H]RX821002 and distribution along the villus-crypt axis.'	b'The Journal of pharmacology and experimental therapeutics'		b'1975626b'	3H-RX821002	3H-rauwolscine	alpha-2 adrenergic receptor	Adrenoceptor Alpha 2B	ADRA2B	ENSG00000274286
b'Comparison of opioid and alpha-2 adrenergic receptor binding in horse and dog brain using radioligand autoradiography.'	b'Veterinary anaesthesia and analgesia'		b'14498849b'	3H-RX821002		alpha-2 adrenergic receptors	Adrenoceptor Alpha 2B	ADRA2B	ENSG00000274286
b'Non-adrenergic binding of [3H]atipamezole in rat kidney--regional distribution and comparison to alpha2-adrenoceptors.'	b'British journal of pharmacology'		b'10578134b'	3H-RX821002		MAOs	Adrenoceptor Alpha 2B	ADRA2B	ENSG00000274286
b'Neurochemical studies of human narcolepsy: alpha-adrenergic receptor autoradiography of human narcoleptic brain and brainstem.'	b'Sleep'		b'7846457b'	3H-rauwolscine		alpha-2 receptor	Adrenoceptor Alpha 2B	ADRA2B	ENSG00000274286
b'[3H]R-terazosin binds selectively to alpha1-adrenoceptors over alpha2-adrenoceptors - comparison with racemic [3H]terazosin and [3H]prazosin.'	b'European journal of pharmacology'		b'9185839'	3H-R-terazosin		alpha2B-adrenoceptors	Adrenoceptor Alpha 2B	ADRA2B	ENSG00000274286
b'Characterization of [3H]RX821002 binding to alpha-2 adrenergic receptor subtypes.'	b'The Journal of pharmacology and experimental therapeutics'		b'7908054b'	3H-rauwolscine	3H-RX821002	alpha-2 adrenergic receptor	Adrenoceptor Alpha 2B	ADRA2B	ENSG00000274286
b'3-[(Aryl)(4-fluorobenzyloxy)methyl]piperidine derivatives: high-affinity ligands for the serotonin transporter.'	b'The Journal of pharmacy and pharmacology'		b'17910821b'	3H-rauwolscine		alpha2-adrenoceptors	Adrenoceptor Alpha 2B	ADRA2B	ENSG00000274286
b'Differential localization of alpha 2-adrenergic receptor subtypes in brain.'	b'Pharmacology, biochemistry, and behavior'		b'1349434b'	3H-rauwolscine		alpha 2 receptor	Adrenoceptor Alpha 2B	ADRA2B	ENSG00000274286
b'Alpha-2A and alpha-2B adrenergic receptor subtypes: antagonist binding in tissues and cell lines containing only one subtype.'	b'The Journal of pharmacology and experimental therapeutics'		b'2835476b'	3H-rauwolscine	3H-yohimbine	alpha-2 adrenergic receptors	Adrenoceptor Alpha 2B	ADRA2B	ENSG00000274286
b'Inverse agonism at alpha(2)-adrenoceptors in native tissue.'	b'European journal of pharmacology'		b'10854829b'	3H-RX821002		alpha(2)-adrenoceptors	Adrenoceptor Alpha 2B	ADRA2B	ENSG00000274286
b'Relationships between structure and alpha-adrenergic receptor affinity of clonidine and some related cyclic amidines.'	b'European journal of pharmacology'		b'6258944b'	3H-Clonidine		alpha 2-adrenergic receptor	Adrenoceptor Alpha 2B	ADRA2B	ENSG00000274286
b'Alpha 2 adrenergic receptors in hyperplastic human prostate: identification and characterization using [3H] rauwolscine.'	b'The Journal of urology'		b'2421018b'	3H-Ra		alpha 2 adrenergic receptors	Adrenoceptor Alpha 2B	ADRA2B	ENSG00000274286
b'Synthesis of 3a,4-dihydro-3H-[1]benzopyrano[4,3-c]isoxazoles, displaying combined 5-HT uptake inhibiting and alpha2-adrenoceptor antagonistic activities. Part 2: Further exploration on the cinnamyl moiety.'	b'Bioorganic & medicinal chemistry letters'		b'15125959'	3-piperazinylmethyl-3a,4-dihydro-3H-[1]benzopyrano[4,3-c]isoxazoles		alpha2-adrenoceptor	Adrenoceptor Alpha 2B	ADRA2B	ENSG00000274286
b'[3H]-MRE 2029-F20, a selective antagonist radioligand for the human A2B adenosine receptors.'	b'Bioorganic & medicinal chemistry letters'		b'15177484'	3H-MRE2029-F20		human A2B adenosine receptor	Adrenoceptor Alpha 2B	ADRA2B	ENSG00000274286
b'Characterisation and localisation of [3H]2-(2-benzofuranyl)-2-imidazoline binding in rat brain: a selective ligand for imidazoline I2 receptors.'	b'European journal of pharmacology'		b'9721049b'	3H-idazoxan		Adrenoceptor Alpha 2	Adrenoceptor Alpha 2B	ADRA2B	ENSG00000274286
b'Alpha 2C-adrenoceptors mediate contractile responses to noradrenaline in the human saphenous vein.'	b"Naunyn-Schmiedeberg's archives of pharmacology"		b'9089673b'	3H-yohimbine		alpha 2-adrenoceptors	Adrenoceptor Alpha 2B	ADRA2B	ENSG00000274286
b'Antagonistic effect of N-methyltyramine on alpha2-adrenoceptor in mice.'	b'Japanese journal of pharmacology'		b'10622222b'	3H-p-aminoclonidine		alpha2-adrenoceptor	Adrenoceptor Alpha 2B	ADRA2B	ENSG00000274286
b'Effect of some antiarrhythmics on [3H]clonidine binding to alpha 2-adrenergic receptors.'	b'European journal of pharmacology'		b'6249628b'	3H-clonidine		alpha 2 receptor	Adrenoceptor Alpha 2B	ADRA2B	ENSG00000274286
b'RS-45041-190: a selective, high-affinity ligand for I2 imidazoline receptors.'	b'British journal of pharmacology'		b'8528553b'	3H-idazoxan		Adrenoceptor Alpha 2	Adrenoceptor Alpha 2B	ADRA2B	ENSG00000274286
b'Autoradiographic quantification of adrenergic receptors in rat kidney.'	b'Kidney international'		b'2385085b'	3H-dihydroalprenolol		alpha 2 receptors	Adrenoceptor Alpha 2B	ADRA2B	ENSG00000274286
b'Alpha 2-adrenergic receptors of the alpha 2c subtype mediate inhibition of norepinephrine release in human kidney cortex.'	b'Molecular pharmacology'		b'7912816b'	3H-norepinephrine		alpha 2-adrenergic receptors	Adrenoceptor Alpha 2B	ADRA2B	ENSG00000274286
b'Investigation of the subtypes of alpha2-adrenoceptor mediating prejunctional inhibition in rat atrium and cerebral cortex.'	b"Naunyn-Schmiedeberg's archives of pharmacology"		b'9686939b'	3H-yohimbine		alpha2B-adrenoceptor	Adrenoceptor Alpha 2B	ADRA2B	ENSG00000274286
b'Differential localization of alpha 2-adrenergic receptor subtypes in brain.'	b'Pharmacology, biochemistry, and behavior'		b'1349434c'	3H-rauwolscine		alpha 2 receptor	Adrenoceptor Alpha 2C	ADRA2C	ENSG00000184160
b'3-[(Aryl)(4-fluorobenzyloxy)methyl]piperidine derivatives: high-affinity ligands for the serotonin transporter.'	b'The Journal of pharmacy and pharmacology'		b'17910821c'	3H-rauwolscine		alpha2-adrenoceptors	Adrenoceptor Alpha 2C	ADRA2C	ENSG00000184160
Test-retest reliability of (11)C-ORM-13070 in PET imaging of α2C-adrenoceptors in vivo in the human brain.	European journal of nuclear medicine and molecular imaging	J Lehto;JR Virta;V Oikonen;A Roivainen;P Luoto;E Arponen;S Helin;J Hietamäki;A Holopainen;M Kailajärvi;JM Peltonen;J Rouru;J Sallinen;K Virtanen;I Volanen;M Scheinin;JO Rinne	25201008	(11)C-ORM-13070	0	α2C-adrenoceptors	"Alpha-2C Adrenoceptor"	ADRA2C	ENSG00000184160
b'Neurochemical studies of human narcolepsy: alpha-adrenergic receptor autoradiography of human narcoleptic brain and brainstem.'	b'Sleep'		b'7846457c'	3H-rauwolscine		alpha-2 receptor	Adrenoceptor Alpha 2C	ADRA2C	ENSG00000184160
b'Characterization of [3H]RX821002 binding to alpha-2 adrenergic receptor subtypes.'	b'The Journal of pharmacology and experimental therapeutics'		b'7908054c'	3H-rauwolscine	3H-RX821002	alpha-2 adrenergic receptor	Adrenoceptor Alpha 2C	ADRA2C	ENSG00000184160
b'[3H]RS79948-197 binding to human, rat, guinea pig and pig alpha2A-, alpha2B- and alpha2C-adrenoceptors. Comparison with MK912, RX821002, rauwolscine and yohimbine.'	b'European journal of pharmacology'		b'9551719'	3H-RS79948-197		alpha2C adrenoceptors	adrenoceptor alpha 2C	ADRA2C	ENSG00000184160
b'Inverse agonism at alpha(2)-adrenoceptors in native tissue.'	b'European journal of pharmacology'		b'10854829c'	3H-RX821002		alpha(2)-adrenoceptors	Adrenoceptor Alpha 2C	ADRA2C	ENSG00000184160
b'Ontogenesis of mRNA levels and binding sites of hepatic alpha-adrenoceptors in young cattle.'	b'Domestic animal endocrinology'		b'16182505c'	3H-RX821002		alpha2-AR	Adrenoceptor Alpha 2C	ADRA2C	ENSG00000184160
b'Non-adrenergic binding of [3H]atipamezole in rat kidney--regional distribution and comparison to alpha2-adrenoceptors.'	b'British journal of pharmacology'		b'10578134c'	3H-RX821002		MAOs	Adrenoceptor Alpha 2C	ADRA2C	ENSG00000184160
b'Investigation of the subtypes of alpha2-adrenoceptor mediating prejunctional inhibition in rat atrium and cerebral cortex.'	b"Naunyn-Schmiedeberg's archives of pharmacology"		b'9686939c'	3H-yohimbine		alpha2C-adrenoceptor	Adrenoceptor Alpha 2C	ADRA2C	ENSG00000184160
b'Comparison of opioid and alpha-2 adrenergic receptor binding in horse and dog brain using radioligand autoradiography.'	b'Veterinary anaesthesia and analgesia'		b'14498849c'	3H-RX821002		alpha-2 adrenergic receptors	Adrenoceptor Alpha 2C	ADRA2C	ENSG00000184160
b'Reduced expression of alpha2C-adrenoceptors in rat striatum following antisense oligodeoxynucleotide infusion.'	b'Brain research. Molecular brain research'		b'9221925'	3H-RX821002		alpha2C adrenoceptors	adrenoceptor alpha 2C	ADRA2C	ENSG00000184160
b'Selective increase of alpha2A-adrenoceptor agonist binding sites in brains of depressed suicide victims.'	b'Journal of neurochemistry'		b'9489732'	3H-RX821002		alpha2A-adrenoceptors	adrenoceptor alpha 2C	ADRA2C	ENSG00000184160
¹¹C-ORM-13070, a novel PET ligand for brain α₂C-adrenoceptors: radiometabolism, plasma pharmacokinetics, whole-body distribution and radiation dosimetry in healthy men.	European journal of nuclear medicine and molecular imaging	P Luoto;S Suilamo;V Oikonen;E Arponen;S Helin;J Herttuainen;J Hietamäki;A Holopainen;M Kailajärvi;JM Peltonen;J Rouru;J Sallinen;M Scheinin;J Virta;K Virtanen;I Volanen;A Roivainen;JO Rinne	24838249	(11)C-ORM-13070	0	adrenoceptors	"ADR"	ADRA2C	ENSG00000184160
b'Alpha-2 adrenoceptor in rat jejunum epithelial cells: characterization with [3H]RX821002 and distribution along the villus-crypt axis.'	b'The Journal of pharmacology and experimental therapeutics'		b'1975626c'	3H-RX821002	3H-rauwolscine	alpha-2 adrenergic receptor	Adrenoceptor Alpha 2C	ADRA2C	ENSG00000184160
b'Alpha 2C-adrenoceptors mediate contractile responses to noradrenaline in the human saphenous vein.'	b"Naunyn-Schmiedeberg's archives of pharmacology"		b'9089673c'	3H-yohimbine		alpha 2-adrenoceptors	Adrenoceptor Alpha 2C	ADRA2C	ENSG00000184160
b'Alpha 2 adrenergic receptors in hyperplastic human prostate: identification and characterization using [3H] rauwolscine.'	b'The Journal of urology'		b'2421018c'	3H-Ra		alpha 2 adrenergic receptors	Adrenoceptor Alpha 2C	ADRA2C	ENSG00000184160
In vivo evaluation of limiting brain penetration of probes for α(2C)-adrenoceptor using small-animal positron emission tomography.	ACS chemical neuroscience	K Kawamura;M Akiyama;J Yui;T Yamasaki;A Hatori;K Kumata;H Wakizaka;M Takei;N Nengaki;K Yanamoto;T Fukumura;MR Zhang	22778842	[(11)C]JP-1302	(11)C-labeled selective α(2C)-AR antagonists 4-(6,7-dimethoxy-1,2,3,4-tetrahydroisoquinolin-2-yl)methyl-2-aryl-7-methoxybenzofuran	α(2C)-adrenoceptor	"Adrenoceptor Alpha 2C"	ADRA2C	ENSG00000184160
b'Quantification of alpha2A and alpha2C adrenoceptors in the rat striatum and in different regions of the spinal cord.'	b'Acta physiologica Scandinavica'		b'9338523b'	3H-MK912		alpha2A and alpha2C adrenoceptors	Adrenoceptor Alpha 2C	ADRA2C	ENSG00000184160
b'Alpha-2A and alpha-2B adrenergic receptor subtypes: antagonist binding in tissues and cell lines containing only one subtype.'	b'The Journal of pharmacology and experimental therapeutics'		b'2835476c'	3H-rauwolscine	3H-yohimbine	alpha-2 adrenergic receptors	Adrenoceptor Alpha 2C	ADRA2C	ENSG00000184160
b'Relationships between structure and alpha-adrenergic receptor affinity of clonidine and some related cyclic amidines.'	b'European journal of pharmacology'		b'6258944c'	3H-Clonidine		alpha 2-adrenergic receptor	Adrenoceptor Alpha 2C	ADRA2C	ENSG00000184160
b'Alpha 2-adrenergic receptors of the alpha 2c subtype mediate inhibition of norepinephrine release in human kidney cortex.'	b'Molecular pharmacology'		b'7912816c'	3H-norepinephrine		alpha 2-adrenergic receptors	Adrenoceptor Alpha 2C	ADRA2C	ENSG00000184160
b'Effect of some antiarrhythmics on [3H]clonidine binding to alpha 2-adrenergic receptors.'	b'European journal of pharmacology'		b'6249628c'	3H-clonidine		alpha 2 receptor	Adrenoceptor Alpha 2C	ADRA2C	ENSG00000184160
b'Synthesis of 3a,4-dihydro-3H-[1]benzopyrano[4,3-c]isoxazoles, displaying combined 5-HT uptake inhibiting and alpha2-adrenoceptor antagonistic activities. Part 2: Further exploration on the cinnamyl moiety.'	b'Bioorganic & medicinal chemistry letters'		b'15125959'	3-piperazinylmethyl-3a,4-dihydro-3H-[1]benzopyrano[4,3-c]isoxazoles		alpha2-adrenoceptor	Adrenoceptor Alpha 2C	ADRA2C	ENSG00000184160
b'Autoradiographic quantification of adrenergic receptors in rat kidney.'	b'Kidney international'		b'2385085c'	3H-dihydroalprenolol		alpha 2 receptors	Adrenoceptor Alpha 2C	ADRA2C	ENSG00000184160
b'Antagonistic effect of N-methyltyramine on alpha2-adrenoceptor in mice.'	b'Japanese journal of pharmacology'		b'10622222c'	3H-p-aminoclonidine		alpha2-adrenoceptor	Adrenoceptor Alpha 2C	ADRA2C	ENSG00000184160
b'RS-45041-190: a selective, high-affinity ligand for I2 imidazoline receptors.'	b'British journal of pharmacology'		b'8528553c'	3H-idazoxan		Adrenoceptor Alpha 2	Adrenoceptor Alpha 2C	ADRA2C	ENSG00000184160
b'Characterisation and localisation of [3H]2-(2-benzofuranyl)-2-imidazoline binding in rat brain: a selective ligand for imidazoline I2 receptors.'	b'European journal of pharmacology'		b'9721049c'	3H-idazoxan		Adrenoceptor Alpha 2	Adrenoceptor Alpha 2C	ADRA2C	ENSG00000184160
b'Modification of beta-adrenergic receptor binding in rat brain following thyroxine administration.'	b'Neuroscience letters'		b'6090999a'	3H-dihydroalprenolol		beta-adrenergic receptors	Adrenoceptor Beta 1	ADRB1	ENSG00000043591
Radiolabelling and PET brain imaging of the α₁-adrenoceptor antagonist Lu AE43936.	Nuclear medicine and biology	R Risgaard;A Ettrup;T Balle;A Dyssegaard;HD Hansen;S Lehel;J Madsen;H Pedersen;A Püschl;L Badolo;B Bang-Andersen;GM Knudsen;JL Kristensen	23165140	(R)-[¹¹C]-1	[¹¹C] radiolabelled	α₁-adrenoceptors	"Beta-1 Adrenoceptor"	ADRB1	ENSG00000043591
Binding of 125I-cyanopindolol to beta-1-adrenoceptors in a high and low affinity state.	Journal of receptor research	D Hoyer;G Engel	6304308	125I-cyanopindolol	0	beta-1-adrenoceptors	"Beta-1 Adrenoceptor"	ADRB1	ENSG00000043591
Design of new beta1-selective adrenoceptor ligands as potential radioligands for in vivo imaging.	Bioorganic & medicinal chemistry	K Kopka;S Wagner;B Riemann;MP Law;C Puke;SK Luthra;VW Pike;T Wichter;W Schmitz;O Schober;M Schäfers	12878144	[(125)I]iodocyanopindolol ([(125)I]ICYP)	0	beta(1)-adrenoceptors (beta(1)-ARs)	"Adrenoceptor Beta 1"	ADRB1	ENSG00000043591
Are [O-methyl-11C]derivatives of ICI 89,406 beta1-adrenoceptor selective radioligands suitable for PET?	European journal of nuclear medicine and molecular imaging	MP Law;S Wagner;K Kopka;VW Pike;O Schober;M Schäfers	17906860	(S)-[(11)C]ICI-OMe	0	beta1-adrenoceptors	"ADRB1"	ADRB1	ENSG00000043591
Binding of 125I-cyanopindolol to beta-1-adrenoceptors in a high and low affinity state.	Journal of receptor research	D Hoyer;G Engel	6304308	125I-cyanopindolol	0	beta-1-adrenoceptors	"Beta-1 Adrenoceptor"	ADRB1	ENSG00000043591
Synthesis and preliminary evaluation of (S)-[11C]-exaprolol, a novel beta-adrenoceptor ligand for PET.	Neurochemistry international	A van Waarde;J Doorduin;JR de Jong;RA Dierckx;PH Elsinga	17961850	(S)-[(11)C]-exaprolol	0	sub-nM	"Adrenoceptor Beta 1"	ADRB1	ENSG00000043591
Preparation and in vivo binding of [11C]carazolol, a radiotracer for the beta-adrenergic receptor.	International journal of radiation applications and instrumentation. Part B, Nuclear medicine and biology	MS Berridge;EH Cassidy;AH Terris;JM Vesselle	1356952	[11C]carazolol	0	beta-adrenergic receptor	" Adrenergic Receptor Beta"	ADRB1, ADRB2, ADRB3	ENSG00000043591,ENSG00000169252,ENSG00000188778
Density and binding characteristics of beta-adrenoceptors in the normal and failing equine myocardium.	Equine veterinary journal	J Horn;S Bailey;Y Berhane;CM Marr;J Elliott	12117116	[3H]-CGP12177	0	beta-adrenoceptor	" Adrenergic Receptor Beta"	ADRB1, ADRB2, ADRB3	ENSG00000043591,ENSG00000169252,ENSG00000188778
Synthesis and preliminary evaluation of [(18)F]-fluoro-(2S)-Exaprolol for imaging cerebral beta-adrenergic receptors with PET.	Neurochemistry international	KA Stephenson;EM van Oosten;AA Wilson;JH Meyer;S Houle;N Vasdev	18675864	[(18)F]-fluoro-(2S)-Exaprolol	0	cerebral beta-adrenergic receptors	" Adrenergic Receptor Beta"	ADRB1, ADRB2, ADRB3	ENSG00000043591,ENSG00000169252,ENSG00000188778
A novel beta-adrenoceptor ligand for positron emission tomography: evaluation in experimental animals.	European journal of pharmacology	A van Waarde;PH Elsinga;P Doze;M Heldoorn;KA Jaeggi;W Vaalburg	9570478	S-[11C]CGP-12388	S-[11C]CGP-12177	S-[11C]CGP-12388	" Adrenergic Receptor Beta"	ADRB1, ADRB2, ADRB3	ENSG00000043591,ENSG00000169252,ENSG00000188778
Enhanced cerebral uptake of receptor ligands by modulation of P-glycoprotein function in the blood-brain barrier.	Synapse (New York, N.Y.)	P Doze;A Van Waarde;PH Elsinga;NH Hendrikse;W Vaalburg	10700027	[(11)C]-carazolol	0	β-Adrenergic Receptors	" Adrenergic Receptor Beta"	ADRB1, ADRB2, ADRB3	ENSG00000043591,ENSG00000169252,ENSG00000188778
(-)[125I]iodopindolol binding to beta-adrenergic receptors in tissues of the rat with particular reference to the characterization in liver.	Journal of receptor research	EM Dax;JS Partilla;KL Jackson;RI Gregerman	2873244	(-)[125I]iodopindolol	0	beta-adrenergic receptors	" Adrenergic Receptor Beta"	ADRB1, ADRB2, ADRB3	ENSG00000043591,ENSG00000169252,ENSG00000188778
Synthesis and biodistribution of R- and S-isomers of [18F]-fluoropropranolol, a lipophilic ligand for the beta-adrenergic receptor.	Nuclear medicine and biology	TJ Tewson;S Stekhova;B Kinsey;L Chen;L Wiens;R Barber	10708302	[18F]-fluoropropranolol	0	beta-adrenergic receptor	"Beta-1 Adrenergic Receptor"	ADRB1, ADRB2, ADRB3	ENSG00000043591, ENSG00000169252, ENSG00000188778
Investigation of cardiac beta-adrenoceptors using 125I-labelled 1-(4-iodophenoxy)-3-isopropylaminopropan-2-ol.	European journal of pharmacology	EA Woodcock;A Bobik;JW Funder;CI Johnston	26576	125I-IIP	0	beta-adrenoceptors	"Beta Adrenoceptor"	ADRB1, ADRB2, ADRB3	ENSG00000043591', 'ENSG00000169252', 'ENSG00000188778
delta 9-Tetrahydrocannabinol-induced changes in beta-adrenergic receptor binding in mouse cerebral cortex.	Brain research	CJ Hillard;AS Bloom	6329417	3H-DHA	0	beta-adrenoceptors	"Beta Adrenoceptor"	ADRB1, ADRB2, ADRB3	ENSG00000043591', 'ENSG00000169252', 'ENSG00000188778
Synthesis and preliminary evaluation of (R,R)(S,S) 5-(2-(2-[4-(2-[(18)F]fluoroethoxy)phenyl]-1-methylethylamino)-1-hydroxyethyl)-benzene-1,3-diol ([(18)F]FEFE) for the in vivo visualisation and quantification of the beta2-adrenergic receptor status in lung.	Bioorganic & medicinal chemistry letters	E Schirrmacher;R Schirrmacher;O Thews;W Dillenburg;A Helisch;I Wessler;R Buhl;S Höhnemann;HG Buchholz;P Bartenstein;HJ Machulla;F Rösch	12873495	[(18)F]FEFE	(R,R)(S,S) 5-(2-(2-[4-(2-[(18)F]fluoroethoxy)phenyl]-1-methylethylamino)-1-hydroxyethyl)-benzene-1,3-diol	beta2-adrenergic receptor	"Beta-1 Adrenergic Receptor"	ADRB2	ENSG00000169252
Characterisation of beta2-adrenoceptors, using the agonist [11C]formoterol and positron emission tomography.	European journal of pharmacology	TJ Visser;A van Waarde;P Doze;PH Elsinga;TW van der Mark;J Kraan;K Ensing;W Vaalburg	9851539	[11C]Formoterol	(+/-)-(2-hydroxy-5-[2-((2-hydroxy-3-(4-((1-methyl-4-trifluoromethyl)1H-i midazol-2-yl-)phenoxy)propyl)amino)ethoxy]benzamide)monomethane sulfonate	beta2-adrenoceptors	"Beta-2 Adrenoceptor"	ADRB2	ENSG00000169252
b'Specific changes in beta2-adrenoceptor trafficking kinetics and intracellular sorting during downregulation.'	b'European journal of pharmacology'		b'10204689'	3H-CGP12177		beta2 adrenoceptor	Adrenoceptor Beta 2	ADRB2	ENSG00000169252
b'Abediterol (LAS100977), an inhaled long-acting \xce\xb22-adrenoceptor agonist, has a fast association rate and long residence time at receptor.'	b'European journal of pharmacology'		b'29183838'	3H-CGP12177		β2-adrenoceptors	Adrenoceptor Beta 2	ADRB2	ENSG00000169252
b'Tiotidine, a histamine H2 receptor inverse agonist that binds with high affinity to an inactive G-protein-coupled form of the receptor. Experimental support for the cubic ternary complex model.'	b'Molecular pharmacology'		b'12869657'	3H-Tiotidine		beta2-adrenoreceptor	Adrenoceptor Beta 2	ADRB2	ENSG00000169252
b'Modification of beta-adrenergic receptor binding in rat brain following thyroxine administration.'	b'Neuroscience letters'		b'6090999b'	3H-dihydroalprenolol		beta-adrenergic receptors	Adrenoceptor Beta 2	ADRB2	ENSG00000169252
Synthesis and preliminary evaluation of (R,R)(S,S) 5-(2-(2-[4-(2-[(18)F]fluoroethoxy)phenyl]-1-methylethylamino)-1-hydroxyethyl)-benzene-1,3-diol ([(18)F]FEFE) for the in vivo visualisation and quantification of the beta2-adrenergic receptor status in lung.	Bioorganic & medicinal chemistry letters	E Schirrmacher;R Schirrmacher;O Thews;W Dillenburg;A Helisch;I Wessler;R Buhl;S Höhnemann;HG Buchholz;P Bartenstein;HJ Machulla;F Rösch	12873495	0	(18)F-labeled beta2-adrenergic receptor ligand (R,R)(S,S) 5-(2-(2-[4-(2-[(18)F]fluoroethoxy)phenyl]-1-methylethylamino)-1-hydroxyethyl)-benzene-1,3-diol	beta2-receptor	"Adrenoceptor Beta 2"	ADRB2	ENSG00000169252
Visualization of beta-Adrenoceptors Using PET.	Clinical positron imaging : official journal of the Institute for Clinical P.E.T	PH Elsinga;A van Waarde;TJ Visser;W Vaalburg	14516596	[(11)C]formoterol	[(11)C]CGP 12388	PET-research	"Adrenoceptor Beta 2 "	ADRB2	ENSG00000169252
Synthesis of high-specific-radioactivity 4- and 6-[18F]fluorometaraminol-PET tracers for the adrenergic nervous system of the heart.	Bioorganic & medicinal chemistry	O Langer;F Dollé;H Valette;C Halldin;F Vaufrey;C Fuseau;C Coulon;M Ottaviani;K Någren;M Bottlaender;B Maziére;C Crouzel	11310603	1R,2S)-2-amino-1-(4-[18F]fluoro-3-hydroxyphenyl)-1-propanol	1R,2S)-2-amino-1-(2-[18F]fluoro-5-hydroxyphenyl)-1-propanol	adrenoceptors	"ADR"	ADRB2, ADRB1, ADRA1A, ADRA2A, ADRB3, ADRA2C, ADRA1B, ADRA2B, ADRA1D	ENSG00000169252, ENSG00000043591, ENSG00000120907, ENSG00000150594, ENSG00000188778, ENSG00000184160, ENSG00000170214, ENSG00000274286, ENSG00000171873
Synthesis, binding properties, and 18F labeling of fluorocarazolol, a high-affinity beta-adrenergic receptor antagonist.	Journal of medicinal chemistry	L Zheng;MS Berridge;P Ernsberger	7932549	(S)-(-)-[18F]fluorocarazolol	0	beta-adrenergic receptors	"Beta Adrenoceptor"	ADRB2, ADRB1, ADRB3	ENSG00000169252, ENSG00000043591, ENSG00000188778
Positron emission tomography studies on binding of central nervous system drugs and P-glycoprotein function in the rodent brain.	Molecular imaging and biology	PH Elsinga;NH Hendrikse;J Bart;A van Waarde;W Vaalburg	15912274	[(11)C]carazolol	[(18)F]fluorocarazolol	beta-adrenergic receptors	"Beta Adrenoceptor"	ADRB2, ADRB1, ADRB3	ENSG00000169252, ENSG00000043591, ENSG00000188778
Asymmetric synthesis of a precursor for the automated radiosynthesis of S-(3'-t-butylamino-2'-hydroxypropoxy)-benzimidazol-2-[11C]one (S-[11C]CGP 12177) as a preferred radioligand for beta-adrenergic receptors.	International journal of radiation applications and instrumentation. Part A, Applied radiation and isotopes	F Brady;SK Luthra;HJ Tochon-Danguy;CJ Steel;SL Waters;MJ Kensett;P Landais;F Shah;KA Jaeggi;A Drake	1685153	S-(3'-t-butylamino-2'-hydroxypropoxy)-benzimidazol-2-[11C]one (S-[11C]CGP 12177)	0	beta-adrenergic receptors	"Beta Adrenoceptor"	ADRB2, ADRB1, ADRB3	ENSG00000169252, ENSG00000043591, ENSG00000188778
[(18)F]-(fluoromethoxy)ethoxy)methyl)-1H-1,2,3-triazol-1-yl)propan-2-ol ([(18)F FPTC) a novel PET-ligand for cerebral beta-adrenoceptors.	Nuclear medicine and biology	L Mirfeizi;AA Rybczynska;A van Waarde;L Campbell-Verduyn;BL Feringa;RA Dierckx;PH Elsinga	24480269	[(18)F]-(fluoromethoxy)ethoxy)methyl)-1H-1,2,3-triazol-1-yl)propan-2-ol ([(18)F FPTC)	0	beta-adrenergic receptors	"Beta Adrenoceptor"	ADRB2, ADRB1, ADRB3	ENSG00000169252, ENSG00000043591, ENSG00000188778
Reduced CGP12177 binding to cardiac β-adrenoceptors in hyperglycemic high-fat-diet-fed, streptozotocin-induced diabetic rats.	Nuclear medicine and biology	JT Thackeray;M Parsa-Nezhad;M Kenk;SL Thorn;M Kolajova;RS Beanlands;JN DaSilva	21831645	[(11)C]CGP12177	0	beta-adrenergic receptors	"Beta Adrenoceptor"	ADRB2, ADRB1, ADRB3	ENSG00000169252, ENSG00000043591, ENSG00000188778
Labelling of rat brain beta-adrenoceptors: (3H)CGP-12177 or (125I)iodocyanopindolol?	Journal of receptor research	D Morin;R Zini;S Urien;R Sapena;JP Tillement	1354747	(3H)CGP-12177	(125I)iodocyanopindolol	beta-adrenoceptors	"ADR"	ADRB2, ADRB1, ADRB3	ENSG00000169252, ENSG00000150594, ENSG00000188778
Autoradiographic localization of beta-adrenergic receptors in rat kidney slices using [125I]iodocyanopindolol.	The American journal of physiology	PA Münzel;DP Healy;PA Insel	6320680	[125I]iodocyanopindolol [( 125I]-ICYP)	0	beta-adrenergic receptors	"Beta Adrenoceptor"	ADRB2, ADRB1, ADRB3	ENSG00000169252, ENSG00000043591, ENSG00000188778
Synthesis and evaluation of (S)-4-(3-(2'-[11C]isopropylamino)-2-hydroxypropoxy) -2H-benzimidazol -2-one ((S)-[11C]CGP 12388) and (S)-4-(3-((1'-[18F]-fluoroisopropyl)amino)-2-hydroxypropoxy) -2H- benzimidazol-2-one ((S)-[18F]fluoro-CGP 12388) for visualization of beta-adrenoceptors with positron emission tomography.	Journal of medicinal chemistry	PH Elsinga;A van Waarde;KA Jaeggi;G Schreiber;M Heldoorn;W Vaalburg	9371248	(S)-[18F]fluoro-CGP 12388	(S)-[11C]CGP 12388	beta-adrenergic receptors	"Beta Adrenoceptor"	ADRB2, ADRB1, ADRB3	ENSG00000169252, ENSG00000043591, ENSG00000188778
b'Modification of beta-adrenergic receptor binding in rat brain following thyroxine administration.'	b'Neuroscience letters'		b'6090999c'	3H-dihydroalprenolol		beta-adrenergic receptors	Adrenoceptor Beta 3	ADRB3	ENSG00000188778
b'Acute ethanol intoxication may not alter alpha 2-adrenoceptors in the human brain.'	b'Psychopharmacology'		b'1350348'	3H-bromoxidine		beta-adrenoceptor	adrenoceptor beta 3	ADRB3	ENSG00000188778
b'Acute ethanol intoxication may not alter alpha 2-adrenoceptors in the human brain.'	b'Psychopharmacology'		b'1350348'	3H-clonidine		beta-adrenoceptor	adrenoceptor beta 3	ADRB3	ENSG00000188778
Effect of DTPA conjugation on the antigen binding activity and biodistribution of monoclonal antibodies against alpha-fetoprotein.	Journal of nuclear medicine : official publication, Society of Nuclear Medicine	H Sakahara;K Endo;T Nakashima;M Koizumi;H Ohta;K Torizuka;T Furukawa;Y Ohmomo;A Yokoyama;K Okada	2409251	(111In) labeled monoclonal against human alpha-fetoprotein	0	alpha-fetoprotein	"AFP"	AFP	ENSG00000081051
Imaging of primary and metastatic liver cancer with 131I monoclonal and polyclonal antibodies against alphafetoprotein.	Journal of clinical oncology : official journal of the American Society of Clinical Oncology	DM Goldenberg;H Goldenberg;E Higginbotham-Ford;D Shochat;E Ruoslahti	2445933	0	131I monoclonal	alphafetoprotein	"Alpha-Fetoprotein"	AFP	ENSG00000081051
Immunoscintigraphy of xenotransplanted hepatoblastoma with iodine 131-labeled anti-alpha-fetoprotein monoclonal antibody.	Journal of pediatric surgery	J Fuchs;KF Gratz;G Habild;P Gielow;D von Schweinitz;RP Baum	10507433	131I-labeled anti-alpha-fetoprotein	0	HBs	"Alpha Fetoprotein"	AFP	ENSG00000081051
Expression, purification and fluorine-18 radiolabeling of recombinant S100 proteins--potential probes for molecular imaging of receptor for advanced glycation endproducts (RAGE) in vivo.	Protein expression and purification	S Hoppmann;C Haase;S Richter;J Pietzsch	18039581	[(18)F]SFB	(18)F-S100 proteins	RAGE	"RAGE"	AGER	ENSG00000204305
Synthesis and Evaluation of [(18)F]RAGER: A First Generation Small-Molecule PET Radioligand Targeting the Receptor for Advanced Glycation Endproducts.	ACS chemical neuroscience	BP Cary;AF Brooks;MV Fawaz;LR Drake;TJ Desmond;P Sherman;CA Quesada;PJ Scott	26771209	[(18)F]RAGER	[(18)F]RAGER microPET	RAGE	"RAGE"	AGER	ENSG00000204305
Expression, purification and fluorine-18 radiolabeling of recombinant S100A4: a potential probe for molecular imaging of receptor for advanced glycation endproducts in vivo?	Amino acids	S Wolf;C Haase-Kohn;J Lenk;S Hoppmann;R Bergmann;J Steinbach;J Pietzsch	21153848	[(18)F]fluorobenzoyl-S100A4	0	receptor for advanced glycation endproducts (RAGE)	"Advanced Glycosylation End-Product Specific Receptor"	AGER	ENSG00000204305
b'Angiotensin-induced changes in the apparent size of rat liver angiotensin receptors.'	b'Journal of receptor research'		b'6098656'	3H-SarlleAll		liver angiotensin receptors	angiotensinogen	AGT	ENSG00000135744
b'Characterization of [3H]SK&F 108566 as a radioligand for angiotensin type-1 receptor.'	b'Journal of receptor research'		b'8463997'	3H-SK&F 108566		angiotensin type-1 (AT1) receptor	Angiotensin II Receptor Type 1	AGTR1	ENSG00000144891
b'Characterization of the binding of [3H]L-158,809: a new potent and selective nonpeptide angiotensin II receptor (AT1) antagonist radioligand.'	b'Molecular pharmacology'		b'1480133'	3H-L-158,809		angiotensin II AT1 receptors	Angiotensin II Receptor Type 1	AGTR1	ENSG00000144891
Synthesis and Evaluation of [18F]FEtLos and [18F]AMBF3Los as Novel 18F-Labelled Losartan Derivatives for Molecular Imaging of Angiotensin II Type 1 Receptors.	Molecules (Basel, Switzerland)	M Sahylí Ortega Pijeira;P Sérgio Gonçalves Nunes;S Nascimento Dos Santos;Z Zhang;A Pérez Nario;E Araujo Perini;W Miguel Turato;Z Rodríguez Riera;R Chammas;P H Elsinga;KS Lin;I Carvalho;E Soares Bernardes	32325695	[18F]AMBF3Los	18F-Labelled Losartan Derivatives	Angiotensin II Type 1 Receptors	"Angiotensin II Type-1 Receptor"	AGTR1	ENSG00000144891
b'Evaluation of bioactive saponins and triterpenoidal aglycons for their binding properties on human endothelin ETA and angiotensin AT1 receptors.'	b'Phytotherapy research : PTR'		b'15478202'	3H-angiotensin II		AT1 receptor	Angiotensin II Receptor Type 1	AGTR1	ENSG00000144891
Synthesis and Evaluation of [18F]FEtLos and [18F]AMBF3Los as Novel 18F-Labelled Losartan Derivatives for Molecular Imaging of Angiotensin II Type 1 Receptors.	Molecules (Basel, Switzerland)	M Sahylí Ortega Pijeira;P Sérgio Gonçalves Nunes;S Nascimento Dos Santos;Z Zhang;A Pérez Nario;E Araujo Perini;W Miguel Turato;Z Rodríguez Riera;R Chammas;P H Elsinga;KS Lin;I Carvalho;E Soares Bernardes	32325695	[18F]AMBF3Los	[18F]FEtLos	Angiotensin II Type 1 Receptors	"Angiotensin II Type-1 Receptor"	AGTR1	ENSG00000144891
Synthesis and Evaluation of [18F]FEtLos and [18F]AMBF3Los as Novel 18F-Labelled Losartan Derivatives for Molecular Imaging of Angiotensin II Type 1 Receptors.	Molecules (Basel, Switzerland)	M Sahylí Ortega Pijeira;P Sérgio Gonçalves Nunes;S Nascimento Dos Santos;Z Zhang;A Pérez Nario;E Araujo Perini;W Miguel Turato;Z Rodríguez Riera;R Chammas;P H Elsinga;KS Lin;I Carvalho;E Soares Bernardes	32325695	[18F]AMBF3Los	[18F]FEtLos	Angiotensin II Type 1 Receptors	"Angiotensin II Type-1 Receptor"	AGTR1	ENSG00000144891
Synthesis and Evaluation of [18F]FEtLos and [18F]AMBF3Los as Novel 18F-Labelled Losartan Derivatives for Molecular Imaging of Angiotensin II Type 1 Receptors.	Molecules (Basel, Switzerland)	M Sahylí Ortega Pijeira;P Sérgio Gonçalves Nunes;S Nascimento Dos Santos;Z Zhang;A Pérez Nario;E Araujo Perini;W Miguel Turato;Z Rodríguez Riera;R Chammas;P H Elsinga;KS Lin;I Carvalho;E Soares Bernardes	32325695	[18F]AMBF3Los	18F-Labelled Losartan Derivatives	Angiotensin II Type 1 Receptors	"Angiotensin II Type-1 Receptor"	AGTR1	ENSG00000144891
Analysis of [11C]methyl-candesartan kinetics in the rat kidney for the assessment of angiotensin II type 1 receptor density in vivo with PET.	Nuclear medicine and biology	M Lortie;JN DaSilva;SA Kirkpatrick;T Hadizad;BA Ismail;RS Beanlands;RA deKemp	23352346	11C-methyl-candesartan	0	angiotensin II type 1 receptor	"Angiotensin II Type-1 Receptor"	AGTR1	ENSG00000144891
Characterization of the binding of [3H]L-158,809: a new potent and selective nonpeptide angiotensin II receptor (AT1) antagonist radioligand.	Molecular pharmacology	TB Chen;VJ Lotti;RS Chang	1480133	3H-L-158,809	0	AT1	"Angiotensin II Receptor Type 1"	AGTR1	ENSG00000144891
Novel O-[(11)C]methylated derivatives of candesartan as angiotensin II AT(1) receptor imaging ligands: radiosynthesis and ex vivo evaluation in rats.	Bioorganic & medicinal chemistry	T Hadizad;SA Kirkpatrick;S Mason;K Burns;RS Beanlands;JN Dasilva	19879152	[(11)C]methyl-candesartan	[(11)C]TH4	angiotensin II (Ang II) type 1 (AT(1)) receptors	"Angiotensin II Type-1 Receptor"	AGTR1	ENSG00000144891
Synthesis and Evaluation of [18F]FEtLos and [18F]AMBF3Los as Novel 18F-Labelled Losartan Derivatives for Molecular Imaging of Angiotensin II Type 1 Receptors.	Molecules (Basel, Switzerland)	M Sahylí Ortega Pijeira;P Sérgio Gonçalves Nunes;S Nascimento Dos Santos;Z Zhang;A Pérez Nario;E Araujo Perini;W Miguel Turato;Z Rodríguez Riera;R Chammas;P H Elsinga;KS Lin;I Carvalho;E Soares Bernardes	32325695	[18F]AMBF3Los	[18F]FEtLos	Angiotensin II Type 1 Receptors	"Angiotensin II Type-1 Receptor"	AGTR1	ENSG00000144891
Synthesis and Evaluation of [18F]FEtLos and [18F]AMBF3Los as Novel 18F-Labelled Losartan Derivatives for Molecular Imaging of Angiotensin II Type 1 Receptors.	Molecules (Basel, Switzerland)	M Sahylí Ortega Pijeira;P Sérgio Gonçalves Nunes;S Nascimento Dos Santos;Z Zhang;A Pérez Nario;E Araujo Perini;W Miguel Turato;Z Rodríguez Riera;R Chammas;P H Elsinga;KS Lin;I Carvalho;E Soares Bernardes	32325695	[18F]AMBF3Los	[18F]FEtLos	Angiotensin II Type 1 Receptors	"Angiotensin II Type-1 Receptor"	AGTR1	ENSG00000144891
Synthesis and Evaluation of [18F]FEtLos and [18F]AMBF3Los as Novel 18F-Labelled Losartan Derivatives for Molecular Imaging of Angiotensin II Type 1 Receptors.	Molecules (Basel, Switzerland)	Sahylí Ortega Pijeira|Martha|M|;Sérgio Gonçalves Nunes|Paulo|P|;Nascimento Dos Santos|Sofia|S|;Zhang|Zhengxing|Z|;Pérez Nario|Arian|A|;Araujo Perini|Efrain|E|;Miguel Turato|Walter|W|;Rodríguez Riera|Zalua|Z|;Chammas|Roger|R|0000-0003-0342-8726;H Elsinga|Philip|P|;Lin|Kuo-Shyan|KS|0000-0002-0739-0780;Carvalho|Ivone|I|;Soares Bernardes|Emerson|E|	32325695	[18F]AMBF3Los	18F-Labelled Losartan Derivatives	Angiotensin II Type 1 Receptors	"Angiotensin II Type-1 Receptor"	AGTR1	ENSG00000144891
b'Binding of valsartan to mammalian angiotensin AT1 receptors.'	b'Regulatory peptides'		b'8577935'	3H-losartan		angiotensin AT1 receptor	Angiotensin II Receptor Type 1	AGTR1	ENSG00000144891
Synthesis and Evaluation of [18F]FEtLos and [18F]AMBF3Los as Novel 18F-Labelled Losartan Derivatives for Molecular Imaging of Angiotensin II Type 1 Receptors.	Molecules (Basel, Switzerland)	Sahylí Ortega Pijeira|Martha|M|;Sérgio Gonçalves Nunes|Paulo|P|;Nascimento Dos Santos|Sofia|S|;Zhang|Zhengxing|Z|;Pérez Nario|Arian|A|;Araujo Perini|Efrain|E|;Miguel Turato|Walter|W|;Rodríguez Riera|Zalua|Z|;Chammas|Roger|R|0000-0003-0342-8726;H Elsinga|Philip|P|;Lin|Kuo-Shyan|KS|0000-0002-0739-0780;Carvalho|Ivone|I|;Soares Bernardes|Emerson|E|	32325695	[18F]AMBF3Los	[18F]FEtLos	Angiotensin II Type 1 Receptors	"Angiotensin II Type-1 Receptor"	AGTR1	ENSG00000144891
Synthesis and Evaluation of [18F]FEtLos and [18F]AMBF3Los as Novel 18F-Labelled Losartan Derivatives for Molecular Imaging of Angiotensin II Type 1 Receptors.	Molecules (Basel, Switzerland)	Sahylí Ortega Pijeira|Martha|M|;Sérgio Gonçalves Nunes|Paulo|P|;Nascimento Dos Santos|Sofia|S|;Zhang|Zhengxing|Z|;Pérez Nario|Arian|A|;Araujo Perini|Efrain|E|;Miguel Turato|Walter|W|;Rodríguez Riera|Zalua|Z|;Chammas|Roger|R|0000-0003-0342-8726;H Elsinga|Philip|P|;Lin|Kuo-Shyan|KS|0000-0002-0739-0780;Carvalho|Ivone|I|;Soares Bernardes|Emerson|E|	32325695	[18F]AMBF3Los	[18F]FEtLos	Angiotensin II Type 1 Receptors	"Angiotensin II Type-1 Receptor"	AGTR1	ENSG00000144891
Synthesis and Evaluation of [18F]FEtLos and [18F]AMBF3Los as Novel 18F-Labelled Losartan Derivatives for Molecular Imaging of Angiotensin II Type 1 Receptors.	Molecules (Basel, Switzerland)	Sahylí Ortega Pijeira|Martha|M|;Sérgio Gonçalves Nunes|Paulo|P|;Nascimento Dos Santos|Sofia|S|;Zhang|Zhengxing|Z|;Pérez Nario|Arian|A|;Araujo Perini|Efrain|E|;Miguel Turato|Walter|W|;Rodríguez Riera|Zalua|Z|;Chammas|Roger|R|0000-0003-0342-8726;H Elsinga|Philip|P|;Lin|Kuo-Shyan|KS|0000-0002-0739-0780;Carvalho|Ivone|I|;Soares Bernardes|Emerson|E|	32325695	[18F]AMBF3Los	18F-Labelled Losartan Derivatives	Angiotensin II Type 1 Receptors	"Angiotensin II Type-1 Receptor"	AGTR1	ENSG00000144891
Characterization of 18F-FPyKYNE-Losartan for Imaging AT1 Receptors.	Journal of nuclear medicine : official publication, Society of Nuclear Medicine	M Hachem;M Tiberi;B Ismail;CR Hunter;N Arksey;T Hadizad;RS Beanlands;RA deKemp;JN DaSilva	27199365	18F-FPyKYNE-Losartan	0	AT1 Receptors	"Angiotensin II Receptor Type 1"	AGTR1	ENSG00000144891
Investigation of angiotensin II/AT1 receptors with carbon-11-L-159,884: a selective AT1 antagonist.	Journal of nuclear medicine : official publication, Society of Nuclear Medicine	Z Szabo;PF Kao;HD Burns;RE Gibson;TG Hamill;HT Ravert;SE Kim;WB Mathews;JL Musachio;U Scheffel;RF Dannals	9669396	carbon-11-L-159,884	0	angiotensin II/AT1 receptors	"Angiotensin II Type-1 Receptor"	AGTR1	ENSG00000144891
In vivo labeling of angiotensin II receptors with a carbon-11-labeled selective nonpeptide antagonist.	Journal of nuclear medicine : official publication, Society of Nuclear Medicine	SE Kim;U Scheffel;Z Szabo;HD Burns;RE Gibson;HT Ravert;WB Mathews;TG Hamill;RF Dannals	8667067	[11C]L-159,884	0	angiotensin II, AT1 receptor	"angiotensin II, AT1 receptor"	AGTR1	ENSG00000144891
Synthesis and Evaluation of [18F]FEtLos and [18F]AMBF3Los as Novel 18F-Labelled Losartan Derivatives for Molecular Imaging of Angiotensin II Type 1 Receptors.	Molecules (Basel, Switzerland)	M Sahylí Ortega Pijeira;P Sérgio Gonçalves Nunes;S Nascimento Dos Santos;Z Zhang;A Pérez Nario;E Araujo Perini;W Miguel Turato;Z Rodríguez Riera;R Chammas;P H Elsinga;KS Lin;I Carvalho;E Soares Bernardes	32325695	[18F]AMBF3Los	18F-Labelled Losartan Derivatives	Angiotensin II Type 1 Receptors	"Angiotensin II Type-1 Receptor"	AGTR1	ENSG00000144891
Development of [11C]L-159,884: a radiolabelled, nonpeptide angiotensin II antagonist that is useful for angiotensin II, AT1 receptor imaging.	Applied radiation and isotopes : including data, instrumentation and methods for use in agriculture, industry and medicine	TG Hamill;HD Burns;RF Dannals;WB Mathews;JL Musachio;HT Ravert;EM Naylor	8852629	11C-L-159,884	0	AT1 receptor	"Angiotensin II Receptor Type 1"	AGTR1	ENSG00000144891
b'A two-state model of antagonist-AT1 receptor interaction: further support by binding studies at low temperature.'	b'Biochemical pharmacology'		b'12694874'	3H-angiotensin		AT(1) receptor	Angiotensin II Receptor Type 1	AGTR1	ENSG00000144891
b'[3H]A-81988, a potent, selective, competitive antagonist radioligand for angiotensin AT1 receptors.'	b'European journal of pharmacology'		b'8206129'	3H-A-81988		angiotensin AT1 receptors	Angiotensin II Receptor Type 1	AGTR1	ENSG00000144891
Synthesis and Evaluation of [18F]FEtLos and [18F]AMBF3Los as Novel 18F-Labelled Losartan Derivatives for Molecular Imaging of Angiotensin II Type 1 Receptors.	Molecules (Basel, Switzerland)	M Sahylí Ortega Pijeira;P Sérgio Gonçalves Nunes;S Nascimento Dos Santos;Z Zhang;A Pérez Nario;E Araujo Perini;W Miguel Turato;Z Rodríguez Riera;R Chammas;P H Elsinga;KS Lin;I Carvalho;E Soares Bernardes	32325695	[18F]AMBF3Los	18F-Labelled Losartan Derivatives	Angiotensin II Type 1 Receptors	"Angiotensin II Type-1 Receptor"	AGTR1	ENSG00000144891
Development of [11C]L-159,884: a radiolabelled, nonpeptide angiotensin II antagonist that is useful for angiotensin II, AT1 receptor imaging.	Applied radiation and isotopes : including data, instrumentation and methods for use in agriculture, industry and medicine	TG Hamill;HD Burns;RF Dannals;WB Mathews;JL Musachio;HT Ravert;EM Naylor	8852629	[11C]L-159,884 ([11C] N-[[4'[(2-ethyl-5,7-dimethyl-3H- imidazo[4,5-b]pyridin-3-yl) methyl] [1,1'-biphenyl]-2-yl] sulfonyl]-4-methoxybenzamide)	[11C]L-162,574 ([11C] N-[[4'[2-ethyl-5,7- dimethyl-3H-imidazo[4,5-b] pyridin-3-yl)methyl] [1,1'-biphenyl]-2-yl]sulfonyl]-3- methoxybenzamide)	angiotensin II, AT1 receptor	"angiotensin II, AT1 receptor"	AGTR1	ENSG00000144891
The involvement of organic anion transporting polypeptide in the hepatic uptake of telmisartan in rats: PET studies with [¹¹C]telmisartan.	Molecular pharmaceutics	T Takashima;Y Hashizume;Y Katayama;M Murai;Y Wada;K Maeda;Y Sugiyama;Y Watanabe	21812443	[(11)C]telmisartan	0	angiotensin II receptor	"Angiotensin II Type-1 Receptor"	AGTR1, AGTR2	ENSG00000144891,ENSG00000180772
Expression of non-angiotensin II -125I-CGP 42112 binding sites on activated microglia after kainic acid induced neurodegeneration.	Brain research	O Jöhren;M Viswanathan;JM Saavedra	8846070	[125I]CGP 42112 binding site	0	ED1	"Angiotensin II Receptor Type 2"	AGTR2	ENSG00000180772
Characterization of brain angiotensin II AT2 receptor subtype using [125I] CGP 42112A.	Neuroreport	FM Heemskerk;S Zorad;A Seltzer;JM Saavedra	8453029	0	125I-CGP 42112A	brain angiotensin II AT2 receptor	"Angiotensin II Type-2 Receptor"	AGTR2	ENSG00000180772
b'Structure-activity relationship for noncoplanar polychlorinated biphenyl congeners toward the ryanodine receptor-Ca2+ channel complex type 1 (RyR1).'	b'Chemical research in toxicology'		b'16411661'	3H-Ry		aryl hydrocarbon receptor	aryl hydrocarbon receptor	AHR	ENSG00000106546
b'A metabolite of riboflavin binds to the 2,3,7,8-tetrachlorodibenzo-p-dioxin (TCDD) receptor.'	b'Pharmacology'		b'2987979'	3H-TCDD		cytosolic receptor	Aryl Hydrocarbon Receptor	AHR	ENSG00000106546
Stimulation of in vivo hepatic uptake and in vitro hepatic binding of [125I]2-lodo-3,7,8-trichlorodibenzo-p-dioxin by the administration of agonist for the Ah receptor.	Molecular pharmacology	A Poland;P Teitelbaum;E Glover;A Kende	2546046	[125I]2-lodo-3,7,8-trichlorodibenzo-p-dioxin	0	Ah receptor	"Ah Receptor"	AHR	ENSG00000106546
Stimulation of in vivo hepatic uptake and in vitro hepatic binding of [125I]2-lodo-3,7,8-trichlorodibenzo-p-dioxin by the administration of agonist for the Ah receptor.	Molecular pharmacology	A Poland;P Teitelbaum;E Glover;A Kende	2546046	[125I]Cl3DpD	[125I]	Ah receptor	"Ah Receptor"	AHR	ENSG00000106546
Use of [125I]4'-iodoflavone as a tool to characterize ligand-dependent differences in Ah receptor behavior.	Journal of biochemical and molecular toxicology	HI Swanson;ML Whitelaw;JR Petrulis;GH Perdew	12481305	[125I]4'-iodoflavone	0	Ah receptor	"Ah Receptor"	AHR	ENSG00000106546
b'The Ah receptor can bind ligand in the absence of receptor-associated heat-shock protein 90.'	b'Archives of biochemistry and biophysics'		b'9578599'	3H-TCDD		AhR	aryl hydrocarbon receptor	AHR	ENSG00000106546
Synthesis and in vitro cellular uptake of 11C-labeled 5-aminolevulinic acid derivative to estimate the induced cellular accumulation of protoporphyrin IX.	Bioorganic & medicinal chemistry letters	C Suzuki;K Kato;AB Tsuji;T Kikuchi;MR Zhang;Y Arano;T Saga	23830504	5-amino-4-oxo-[6-11C]hexanoic acid ([11C]MALA, 4)	(11)C-labeled ALA analog	ALA-dehydratase	"Aminolevulinate Dehydratase"	ALAD	ENSG00000148218
b'Studies on the metabolism and disposition of the new retinoid 4-[(5,6,7,8-tetrahydro-5,5,8,8-tetramethyl-2-naphthyl)carbamoyl] benzoic acid. 4th communication: absorption, metabolism, excretion and plasma protein binding in various animals and man.'	b'Arzneimittel-Forschung'		b'9105544'	14C-Am-80		albumin	albumin	ALB	ENSG00000163631
b'Alkylation of human albumin by the antimalarial artemisinin.'	b'Biochemical pharmacology'		b'8347159'	14C-artemisinin		albumin	albumin	ALB	ENSG00000163631
b'Pharmacokinetics-activity relationships of a new non-hormonal antifertility agent: 3-(2-ethylphenyl)-5-(3-methoxyphenyl)-1H-1, 2,4-triazole, in the rat and the hamster.'	b'European journal of drug metabolism and pharmacokinetics'		b'6861799'	14C-DL 111-IT		albumin	albumin	ALB	ENSG00000163631
b'Regional myocardial perfusion assessed with generator-produced copper-62-PTSM and PET.'	b'Journal of nuclear medicine : official publication, Society of Nuclear Medicine'		b'8708759'	62Cu-PTSM		human albumin	albumin	ALB	ENSG00000163631
Preparation and metabolism of 125I-sulfobromophthalein.	Clinica chimica acta; international journal of clinical chemistry	M Hirano;L Theilmann;YR Stollman;A Sosiak;AW Wolkoff	6851140	125I-BSP	0	albumin	"Albumin"	ALB	ENSG00000163631
Evaluation of Tc-99m (V) DMSA binding to human plasma proteins.	The Kaohsiung journal of medical sciences	BF Lee;JL Yeh;NT Chiu;GC Liu;HS Yu;MH Wang;LH Shen	18218563	0	Tc-99m (V) DMSA	albumin	"Albumin"	ALB	ENSG00000163631
b'Alterations of myocardial capillary permeability by albumin in the isolated, perfused rabbit heart.'	b'The Journal of physiology'		b'6798198'	57Co-cyanocobalamin		albumin	albumin	ALB	ENSG00000163631
The production of 99mTc-labeled conjugated antibodies using a cyclam-based bifunctional chelating agent.	International journal of radiation applications and instrumentation. Part B, Nuclear medicine and biology	J Franz;WA Volkert;EK Barefield;RA Holmes	3429238	99mTc-BFCA	0	human albumin	"Serum Albumin"	ALB	ENSG00000163631
Automated radiosynthesis of N-succinimidyl 3-(di-tert-butyl[(18)F]fluorosilyl)benzoate ([(18)F]SiFB) for peptides and proteins radiolabeling for positron emission tomography.	Applied radiation and isotopes : including data, instrumentation and methods for use in agriculture, industry and medicine	R Koudih;A Kostikov;M Kovacevic;D Jolly;V Bernard-Gauthier;J Chin;K Jurkschat;C Wängler;B Wängler;R Schirrmacher	24631747	(18)F-labeling	(18)F-(19)F isotopic	RSA	"Albumin"	ALB	ENSG00000163631
DOTA conjugate with an albumin-binding entity enables the first folic acid-targeted 177Lu-radionuclide tumor therapy in mice.	Journal of nuclear medicine : official publication, Society of Nuclear Medicine	C Müller;H Struthers;C Winiger;K Zhernosekov;R Schibli	23236020	(177)Lu-cm09	0	albumin,FR	"abumin"	ALB, FOLR2, FOLR1, FOLR3	ENSG00000163631, ENSG00000165457, ENSG00000110195, ENSG00000110203
Indium-111-labeled CD166-targeted peptide as a potential nuclear imaging agent for detecting colorectal cancer stem-like cells in a xenograft mouse model.	EJNMMI research	SS Guan;CT Wu;TZ Liao;TY Luo;KL Lin;SH Liu	32096011	111In-DTPA-CD166tp-G18C	0	CD166	"CD166"	ALCAM	ENSG00000170017
Indium-111-labeled CD166-targeted peptide as a potential nuclear imaging agent for detecting colorectal cancer stem-like cells in a xenograft mouse model.	EJNMMI research	SS Guan;CT Wu;TZ Liao;TY Luo;KL Lin;SH Liu	32096011	111In-DTPA-CD166tp-G18C	0	CD166	"CD166"	ALCAM	ENSG00000170017
Indium-111-labeled CD166-targeted peptide as a potential nuclear imaging agent for detecting colorectal cancer stem-like cells in a xenograft mouse model.	EJNMMI research	SS Guan;CT Wu;TZ Liao;TY Luo;KL Lin;SH Liu	32096011	111In-DTPA-CD166tp-G18C	0	CD166	"CD166"	ALCAM	ENSG00000170017
Indium-111-labeled CD166-targeted peptide as a potential nuclear imaging agent for detecting colorectal cancer stem-like cells in a xenograft mouse model.	EJNMMI research	Guan|Siao-Syun|SS|;Wu|Cheng-Tien|CT|;Liao|Tse-Zung|TZ|;Luo|Tsai-Yueh|TY|;Lin|Kun-Liang|KL|;Liu|Shing-Hwa|SH|http://orcid.org/0000-0002-9976-1197	32096011	111In-DTPA-CD166tp-G18C	0	CD166	"CD166"	ALCAM	ENSG00000170017
Mapping Aldehyde Dehydrogenase 1A1 Activity using an [18 F]Substrate-Based Approach.	Chemistry (Weinheim an der Bergstrasse, Germany)	R Pereira;T Gendron;C Sanghera;HE Greenwood;J Newcombe;PN McCormick;K Sander;M Topf;E Årstad;TH Witney	30521138	[18 F]4 b	0	ALDH 1A1	"ALDH 1A1"	ALDH1A1	ENSG00000165092
Mapping Aldehyde Dehydrogenase 1A1 Activity using an [18 F]Substrate-Based Approach.	Chemistry (Weinheim an der Bergstrasse, Germany)	R Pereira;T Gendron;C Sanghera;HE Greenwood;J Newcombe;PN McCormick;K Sander;M Topf;E Årstad;TH Witney	30521138	0	18F-N‐ethyl‐6‐(fluoro)‐N‐(4‐formylbenzyl)nicotinamide	Aldehyde Dehydrogenase 1A1	"Aldehyde Dehydrogenase 1 Family Member A1"	ALDH1A1	ENSG00000165092
Synthesis of a [(18)F]-labeled ceritinib analogue for positron emission tomography of anaplastic lymphoma kinase, a receptor tyrosine kinase, in lung cancer.	Journal of labelled compounds & radiopharmaceuticals	S Perera;D Piwnica-Worms;MM Alauddin	26853088	[(18)F]-FEC	(18)F-labeled analogue	ALK	"ALK"	ALK	ENSG00000171094
Synthesis of a [(18)F]-labeled ceritinib analogue for positron emission tomography of anaplastic lymphoma kinase, a receptor tyrosine kinase, in lung cancer.	Journal of labelled compounds & radiopharmaceuticals	S Perera;D Piwnica-Worms;MM Alauddin	26853088	0	18F-FEC	Anaplastic lymphoma kinase	"ALK Receptor Tyrosine Kinase"	ALK	ENSG00000171094
Platelet-12 lipoxygenase targeting via a newly synthesized curcumin derivative radiolabeled with technetium-99m.	Chemistry Central journal	RI Al-Wabli;TM Sakr;MA Khedr;AA Selim;MA El-Rahman;WA Zaghary	27994638	P-12-LOX	99mTc-curcumin derivative complex	Platelet-12 lipoxygenase	"Platelet 12-LOX"	ALOX12	ENSG00000108839
Platelet-12 lipoxygenase targeting via a newly synthesized curcumin derivative radiolabeled with technetium-99m.	Chemistry Central journal	RI Al-Wabli;TM Sakr;MA Khedr;AA Selim;MA El-Rahman;WA Zaghary	27994638	0	technetium-99m-curcumin-derivative	Platelet-12 lipoxygenase	"Platelet-Type 12-Lipoxygenase"	ALOX12	ENSG00000108839
Platelet-12 lipoxygenase targeting via a newly synthesized curcumin derivative radiolabeled with technetium-99m.	Chemistry Central journal	RI Al-Wabli;TM Sakr;MA Khedr;AA Selim;MA El-Rahman;WA Zaghary	27994638	0	99mTc-curcumin derivative	Platelet-12 lipoxygenase	"Platelet-Type 12-Lipoxygenase"	ALOX12	ENSG00000108839
Combinations of nonlabeled, 125I-labeled, and anti-idiotypic antiplacental alkaline phosphatase monoclonal antibodies at experimental radioimmunotargeting.	Acta radiologica (Stockholm, Sweden : 1987)	R Rossi Norrlund;D Holback;L Johansson;SO Hietala;KR Ahlström	9394676	125I-labeled H7	0	intracellular tumor antigens	"Alkaline Phosphatase, Placental"	ALPP	ENSG00000163283
Combinations of nonlabeled, 125I-labeled, and anti-idiotypic antiplacental alkaline phosphatase monoclonal antibodies at experimental radioimmunotargeting.	Acta radiologica (Stockholm, Sweden : 1987)	R Rossi Norrlund;D Holback;L Johansson;SO Hietala;KR Ahlström	9394676	0	125I-labeled,	anti-idiotypic antiplacental alkaline phosphatase monoclonal antibodies	"Placental Alkaline Phosphatase"	ALPP	ENSG00000163283
(99m)Tc-DTPA dynamic SPECT and CT volumetry for measuring split renal function in live kidney donors.	Annals of nuclear medicine	C Miyazaki;H Harada;N Shuke;A Okizaki;M Miura;T Hirano	20213340	(99m)Tc-DMSA	(99m)Tc-dimercaptosuccinic acid	α1-microglobulin	"α1-microglobulin"	AMBP, CUBN, LRP2	ENSG00000106927, ENSG00000107611, ENSG00000081479
Comparison of metabolic and receptor imaging in recurrent medullary thyroid carcinoma with histopathological findings.	European journal of nuclear medicine	S Adams;RP Baum;A Hertel;PM Schumm-Draeger;KH Usadel;G Hör	9724377	99mTc(V)-DMSA	0	α1-microglobulin	"α1-microglobulin"	AMBP, CUBN, LRP2	ENSG00000106927, ENSG00000107611, ENSG00000081479
Potential Biomarkers for Radiation-Induced Renal Toxicity following 177Lu-Octreotate Administration in Mice.	PloS one	E Schüler;M Larsson;TZ Parris;ME Johansson;K Helou;E Forssell-Aronsson	26287527	99mTc-DMSA	0	α1-microglobulin	"α1-microglobulin"	AMBP, CUBN, LRP2	ENSG00000106927, ENSG00000107611, ENSG00000081479
Evaluation of pentavalent Tc-99m DMSA scintigraphy in small cell and nonsmall cell lung cancers.	Nuklearmedizin. Nuclear medicine	T Atasever;C Gündoğdu;G Vural;LO Kapucu;A Karalezli;M Unlü	9394361	Tc-99m (V) DMSA	0	α1-microglobulin	"α1-microglobulin"	AMBP, CUBN, LRP2	ENSG00000106927, ENSG00000107611, ENSG00000081479
Assessment of tracer 99mTc(V)-DMSA uptake as a measure of tumor cell proliferation in vitro.	PloS one	FJ Al-Saeedi;PM Mathew;YA Luqmani	23335999	(99m)Tc(V)-DMSA	0	α1-microglobulin	"α1-microglobulin"	AMBP, CUBN, LRP2	ENSG00000106927, ENSG00000107611, ENSG00000081479
Renal uptake of 99mTc-dimercaptosuccinic acid is dependent on normal proximal tubule receptor-mediated endocytosis.	Journal of nuclear medicine : official publication, Society of Nuclear Medicine	K Weyer;R Nielsen;SV Petersen;EI Christensen;M Rehling;H Birn	23232279	(99m)Tc-DMSA	0	α1-microglobulin	"α1-microglobulin"	AMBP, CUBN, LRP2	ENSG00000106927, ENSG00000107611, ENSG00000081479
b'Native profiles of alpha(1A)-adrenoceptor phenotypes in rabbit prostate.'	b'British journal of pharmacology'		b'18695643'	3H-silodosin		alpha(1A)-adrenoceptors	amylase alpha 1A	AMY1A	ENSG00000237763
Molecular imaging of angiogenesis after myocardial infarction by (111)In-DTPA-cNGR and (99m)Tc-sestamibi dual-isotope myocardial SPECT.	EJNMMI research	G Hendrikx;M De Saint-Hubert;I Dijkgraaf;M Bauwens;K Douma;R Wierts;I Pooters;NM Van den Akker;TM Hackeng;MJ Post;FM Mottaghy	25853008	(111)In-DTPA-cNGR	(99m)Tc-sestamibi	CD13	"CD13"	ANPEP	ENSG00000166825
Evaluation of 99mTc-probestin for imaging APN expressing tumors by SPECT.	Bioorganic & medicinal chemistry letters	G Pathuri;AF Hedrick;V Awasthi;MA Ihnat;H Gali	23937983	(99m)Tc-probestin	8-amino-3,6-dioxaoctanoic acid	APN	"APN"	ANPEP	ENSG00000166825
Evaluation of 99mTc-probestin for imaging APN expressing tumors by SPECT.	Bioorganic & medicinal chemistry letters	G Pathuri;AF Hedrick;V Awasthi;MA Ihnat;H Gali	23937983	99mTc-probestin	0	APN	"APN"	ANPEP	ENSG00000166825
MicroPET imaging of CD13 expression using a (64)Cu-labeled dimeric NGR peptide based on sarcophagine cage.	Molecular pharmaceutics	G Li;X Wang;S Zong;J Wang;PS Conti;K Chen	25054774	(64)Cu-Sar-NGR2	(64)Cu-labeled dimeric NGR-containing peptide	CD13	"CD13"	ANPEP	ENSG00000166825
			30108785a	68Ga-HBED-CC-c(NGR)	68Ga-HBED-CC-c(RGD)	integrin αvβ3 and CD13	"CD13"	ANPEP	ENSG00000166825
68Ga-labeled cyclic NGR peptide for microPET imaging of CD13 receptor expression.	Molecules (Basel, Switzerland)	Y Shao;W Liang;F Kang;W Yang;X Ma;G Li;S Zong;K Chen;J Wang	25100253	0	68Ga-labeled cyclic NGR peptide	CD13 receptor	"CD13"	ANPEP	ENSG00000166825
68Ga-labeled cyclic NGR peptide for microPET imaging of CD13 receptor expression.	Molecules (Basel, Switzerland)	Y Shao;W Liang;F Kang;W Yang;X Ma;G Li;S Zong;K Chen;J Wang	25100253	(68)Ga-NOTA-G3-NGR	0	CD13	"CD13"	ANPEP	ENSG00000166825
(99m)Tc-labeled monomeric and dimeric NGR peptides for SPECT imaging of CD13 receptor in tumor-bearing mice.	Amino acids	W Ma;F Kang;Z Wang;W Yang;G Li;X Ma;G Li;K Chen;Y Zhang;J Wang	23456486	(99m)Tc-NGR1	(99m)Tc-NGR2	CD13 receptor	"CD13"	ANPEP	ENSG00000166825
(99m)Tc-labeled monomeric and dimeric NGR peptides for SPECT imaging of CD13 receptor in tumor-bearing mice.	Amino acids	W Ma;F Kang;Z Wang;W Yang;G Li;X Ma;G Li;K Chen;Y Zhang;J Wang	23456486	0	99mTc-NGR	CD13 receptor	"Alanyl Aminopeptidase, Membrane"	ANPEP	ENSG00000166825
In vivo imaging of Aminopeptidase N (CD13) receptors in experimental renal tumors using the novel radiotracer (68)Ga-NOTA-c(NGR).	European journal of pharmaceutical sciences : official journal of the European Federation for Pharmaceutical Sciences	G Máté;I Kertész;KN Enyedi;G Mező;J Angyal;N Vasas;A Kis;É Szabó;M Emri;T Bíró;L Galuska;G Trencsényi	25592229	(68)Ga-NOTA-c(NGR	0	Aminopeptidase N (CD13) receptors	"ANPEP"	ANPEP	ENSG00000166825
PET imaging of cardiac wound healing using a novel [68Ga]-labeled NGR probe in rat myocardial infarction.	Molecular imaging and biology	J Tillmanns;M Schneider;D Fraccarollo;JD Schmitto;F Länger;D Richter;J Bauersachs;S Samnick	25011975	(68)Ga]arginine-glycine-aspartic acid ([(68)Ga]RGD)	0	CD13	"CD13"	ANPEP	ENSG00000166825
Synthesis and evaluation of novel Tc-99m labeled probestin conjugates for imaging APN/CD13 expression in vivo.	Bioconjugate chemistry	G Pathuri;AF Hedrick;BC Disch;JT Doan;MA Ihnat;V Awasthi;H Gali	22148582	(99m)TcO-N(3)S-PEG(2)-Probestin	0	CD13	"CD13"	ANPEP	ENSG00000166825
Synthesis and evaluation of 64Cu-labeled monomeric and dimeric NGR peptides for MicroPET imaging of CD13 receptor expression.	Molecular pharmaceutics	K Chen;W Ma;G Li;J Wang;W Yang;LP Yap;LD Hughes;R Park;PS Conti	23190134	(64)Cu-DOTA-NGR1	(64)Cu-DOTA-NGR2	CD13	"CD13"	ANPEP	ENSG00000166825
Evaluation of (99m)Tc-probestin SPECT as a novel technique for noninvasive imaging of kidney aminopeptidase N expression.	Molecular pharmaceutics	G Pathuri;V Madka;AF Hedrick;SA Lightfoot;V Awasthi;BD Cowley;CV Rao;H Gali	24988047	99mTc-probestin	0	kidney aminopeptidase N	"Aminopeptidase N"	ANPEP	ENSG00000166825
Synthesis and evaluation of 64Cu-labeled monomeric and dimeric NGR peptides for MicroPET imaging of CD13 receptor expression.	Molecular pharmaceutics	K Chen;W Ma;G Li;J Wang;W Yang;LP Yap;LD Hughes;R Park;PS Conti	23190134	0	64Cu-labeled monomeric	CD13 receptor	"CD13"	ANPEP	ENSG00000166825
Evaluation of 68Ga-labeled iNGR peptide with tumor-penetrating motif for microPET imaging of CD13-positive tumor xenografts.	Tumour biology : the journal of the International Society for Oncodevelopmental Biology and Medicine	M Zhao;W Yang;M Zhang;G Li;S Wang;Z Wang;X Ma;F Kang;J Wang	27220318	68Ga-iNGR	68Ga-NGR	CD13	"CD13"	ANPEP	ENSG00000166825
Imaging tumor endothelial marker 8 using an 18F-labeled peptide.	European journal of nuclear medicine and molecular imaging	Q Quan;M Yang;H Gao;L Zhu;X Lin;N Guo;G Zhang;HS Eden;G Niu;X Chen	21814853	18F-FP-QQM	4-nitrophenyl 2-(18)F-fluoropropionate	TEM8	"TEM8"	ANTXR1	ENSG00000169604
Site-specifically 11C-labeled Sel-tagged annexin A5 and a size-matched control for dynamic in vivo PET imaging of protein distribution in tissues prior to and after induced cell death.	Biochimica et biophysica acta	Q Cheng;L Lu;J Grafström;MH Olofsson;JO Thorell;E Samén;K Johansson;HS Ahlzén;S Linder;ES Arnér;S Stone-Elander	23262140	11C-ligands	11C-labeled AnxA5	AnxA5	"Annexin V"	ANXA5	ENSG00000164111
99mTc-HYNIC-annexin V SPECT imaging of acute stroke and its response to neuroprotective therapy with anti-Fas ligand antibody.	European journal of nuclear medicine and molecular imaging	FG Blankenberg;J Kalinyak;L Liu;M Koike;D Cheng;ML Goris;A Green;JL Vanderheyden;DC Tong;MA Yenari	16477433	0	99mTc-HYNIC-annexin V	annexin V	"Annexin V"	ANXA5	ENSG00000164111
Synthesis and application of [18F]FDG-maleimidehexyloxime ([18F]FDG-MHO): a [18F]FDG-based prosthetic group for the chemoselective 18F-labeling of peptides and proteins.	Bioconjugate chemistry	F Wuest;M Berndt;R Bergmann;J van den Hoff;J Pietzsch	18481886	[(18)F]FDG-MHO-anxA5	Radiolabeled annexin A5	anxA5	"Annexin A5"	ANXA5	ENSG00000164111
Development and characterization of annexin V mutants with endogenous chelation sites for (99m)Tc.	Bioconjugate chemistry	JF Tait;DS Brown;DF Gibson;FG Blankenberg;HW Strauss	11087342	(99m)Tc	[(99m)Tc]annexin V-117	annexin V	"Annexin V"	ANXA5	ENSG00000164111
Synthesis and in vitro evaluation of 123I-labelled human recombinant annexin V.	Biomolecular engineering	C Lahorte;G Slegers;J Philippé;C Van de Wiele;RA Dierckx	11163751	0	123I-labelled annexin V	Annexin V	"Annexin V"	ANXA5	ENSG00000164111
MBP-annexin V radiolabeled directly with iodine-124 can be used to image apoptosis in vivo using PET.	Nuclear medicine and biology	B Dekker;H Keen;S Lyons;L Disley;D Hastings;A Reader;P Ottewell;A Watson;J Zweit	15820759	0	(124)I-MBP-annexin V	annexin V	"Annexin V"	ANXA5	ENSG00000164111
Study of 99mTc-annexin V uptake in apoptotic cell models of Parkinson's disease.	Nuclear medicine communications	W Cao;J Huang;J Wu;G Cao;Y He;D Hu;S Sun;R An;Y Zhang	18090214	r=0.924	99mTc-annexin V	r=0.937	"Annexin A5"	ANXA5	ENSG00000164111
Questioning the value of (99m)Tc-HYNIC-annexin V based response monitoring after docetaxel treatment in a mouse model for hereditary breast cancer.	Applied radiation and isotopes : including data, instrumentation and methods for use in agriculture, industry and medicine	CA Beekman;T Buckle;AC van Leeuwen;RA Valdés Olmos;M Verheij;S Rottenberg;FW van Leeuwen	21227707	(99m)Tc-AnxV	0	Annexin V	"Annexin V"	ANXA5	ENSG00000164111
PET imaging of apoptosis with (64)Cu-labeled streptavidin following pretargeting of phosphatidylserine with biotinylated annexin-V.	European journal of nuclear medicine and molecular imaging	N Cauchon;R Langlois;JA Rousseau;G Tessier;J Cadorette;R Lecomte;DJ Hunting;RA Pavan;SK Zeisler;JE van Lier	17021816	(64)Cu	(64)Cu-labeled streptavidin	PDT	"Annexin V"	ANXA5	ENSG00000164111
A Comparison of [99mTc]Duramycin and [99mTc]Annexin V in SPECT/CT Imaging Atherosclerotic Plaques.	Molecular imaging and biology	Y Hu;G Liu;H Zhang;Y Li;BD Gray;KY Pak;HS Choi;D Cheng;H Shi	28785938	[99mTc]duramycin	[99mTc]Annexin V	CD68	"Annexin A5"	ANXA5	ENSG00000164111
18F-labelled annexin V: a PET tracer for apoptosis imaging.	European journal of nuclear medicine and molecular imaging	Y Murakami;H Takamatsu;J Taki;M Tatsumi;A Noda;R Ichise;JF Tait;S Nishimura	14666384	18F	[(99m)Tc]annexin V.	Annexin V	"Annexin V"	ANXA5	ENSG00000164111
PET imaging of inflammation and adenocarcinoma xenografts using vascular adhesion protein 1 targeting peptide 68Ga-DOTAVAP-P1: comparison with 18F-FDG.	European journal of nuclear medicine and molecular imaging	A Autio;T Ujula;P Luoto;S Salomäki;S Jalkanen;A Roivainen	20523988	68Ga-DOTAVAP-P1	0	vascular adhesion protein 1	"Vascular Adhesion Protein 1"	AOC3	ENSG00000131471
(68)Ga-DOTA-Siglec-9 PET/CT imaging of peri-implant tissue responses and staphylococcal infections.	EJNMMI research	H Ahtinen;J Kulkova;L Lindholm;E Eerola;AJ Hakanen;N Moritz;M Söderström;T Saanijoki;S Jalkanen;A Roivainen;HT Aro	25520903	(68)Ga-DOTA-Siglec-9	0	VAP-1	"VAP-1"	AOC3	ENSG00000131471
Comparison of 68Ga-DOTA-Siglec-9 and 18F-Fluorodeoxyribose-Siglec-9: Inflammation Imaging and Radiation Dosimetry.	Contrast media & molecular imaging	H Virtanen;JMU Silvola;A Autio;XG Li;H Liljenbäck;S Hellberg;R Siitonen;M Ståhle;M Käkelä;AJ Airaksinen;K Helariutta;T Tolvanen;TZ Veres;A Saraste;J Knuuti;S Jalkanen;A Roivainen	29463960	68Ga-DOTA-Siglec-9	18F-FDR-Siglec-9	VAP-1	"VAP-1"	AOC3	ENSG00000131471
Synthesis, 68Ga labeling and preliminary evaluation of DOTA peptide binding vascular adhesion protein-1: a potential PET imaging agent for diagnosing osteomyelitis.	Nuclear medicine and biology	T Ujula;S Salomäki;P Virsu;P Lankinen;TJ Mäkinen;A Autio;GG Yegutkin;J Knuuti;S Jalkanen;A Roivainen	19647169	[68Ga]DOTAVAP-P1	0	VAP-1	"VAP-1"	AOC3	ENSG00000131471
(68)Ga-DOTAVAP-P1 PET imaging capable of demonstrating the phase of inflammation in healing bones and the progress of infection in osteomyelitic bones.	European journal of nuclear medicine and molecular imaging	P Lankinen;TJ Mäkinen;TA Pöyhönen;P Virsu;S Salomäki;AJ Hakanen;S Jalkanen;HT Aro;A Roivainen	18038133	(68)Ga-DOTAVAP-P1	gallium-68-labeled 1,4,7,10-tetraazacyclododecane-N',N'',N''',N''''-tetraacetic acid-peptide	VAP-1	"VAP-1"	AOC3	ENSG00000131471
PET imaging of inflammation and adenocarcinoma xenografts using vascular adhesion protein 1 targeting peptide 68Ga-DOTAVAP-P1: comparison with 18F-FDG.	European journal of nuclear medicine and molecular imaging	A Autio;T Ujula;P Luoto;S Salomäki;S Jalkanen;A Roivainen	20523988	(68)Ga-DOTAVAP-P1	0	VAP-1	"VAP-1"	AOC3	ENSG00000131471
Exploring Alternative Radiolabeling Strategies for Sialic Acid-Binding Immunoglobulin-Like Lectin 9 Peptide: [68Ga]Ga- and [18F]AlF-NOTA-Siglec-9.	Molecules (Basel, Switzerland)	O Moisio;R Siitonen;H Liljenbäck;E Suomela;S Jalkanen;XG Li;A Roivainen	29385091	[18F]AlF-NOTA-Siglec-9	[68Ga]Ga-NOTA-Siglec-9	VAP-1	"VAP-1"	AOC3	ENSG00000131471
Exploring the radiosynthesis and in vitro characteristics of [68 Ga]Ga-DOTA-Siglec-9.	Journal of labelled compounds & radiopharmaceuticals	SB Jensen;M Käkelä;L Jødal;O Moisio;AKO Alstrup;S Jalkanen;A Roivainen	28556976	0	[68 Ga]Ga-DOTA-Siglec-9	vascular adhesion protein 1	"Vascular Adhesion Protein 1"	AOC3	ENSG00000131471
[(125)I]-(Pyr(1))Apelin-13 is a novel radioligand for localizing the APJ orphan receptor in human and rat tissues with evidence for a vasoconstrictor role in man.	British journal of pharmacology	SD Katugampola;JJ Maguire;SR Matthewson;AP Davenport	11250876	[(125)I]-(Pyr(1))Apelin-13	0	APJ receptor	"APJ Receptor"	APLNR	ENSG00000134817
b'Pharmacokinetics, biodistribution and brain retention of a bispecific antibody-based PET radioligand for imaging of amyloid-\xce\xb2.'	b'Scientific reports'		b'29222502b'	124I-8D3-F(ab')2-h158		TF and amyloid-beta	Amyloid Beta Precursor Protein	APP	ENSG00000142192
2-(4'-Aminophenyl)benzothiazole Labeled with 99mTc-Cyclopentadienyl for Imaging β-Amyloid Plaques.	ACS medicinal chemistry letters	C Kiritsis;B Mavroidi;A Shegani;L Palamaris;G Loudos;M Sagnou;I Pirmettis;M Papadopoulos;M Pelecanou	29057056	Re-1 complex	2-(4'-Aminophenyl)benzothiazole Labeled with 99mTc-Cyclopentadienyl	β-Amyloid Plaques	"Amyloid Beta Precursor Protein"	APP	ENSG00000142192
PET imaging of brain with the beta-amyloid probe, [11C]6-OH-BTA-1, in a transgenic mouse model of Alzheimer's disease.	European journal of nuclear medicine and molecular imaging	H Toyama;D Ye;M Ichise;JS Liow;L Cai;D Jacobowitz;JL Musachio;J Hong;M Crescenzo;D Tipre;JQ Lu;S Zoghbi;DC Vines;J Seidel;K Katada;MV Green;VW Pike;RM Cohen;RB Innis	15791432	11C-6-OH-BTA-1	0	Amyloid-Beta	"Amyloid-Beta"	APP	ENSG00000142192
Comparison of MRI based and PET template based approaches in the quantitative analysis of amyloid imaging with PIB-PET.	NeuroImage	P Edison;SF Carter;JO Rinne;G Gelosa;K Herholz;A Nordberg;DJ Brooks;R Hinz	23261639	[(11)C]PIB	0	amyloid-β	"amyloid-β"	APP	ENSG00000142192
A modified method of 3D-SSP analysis for amyloid PET imaging using [¹¹C]BF-227.	Annals of nuclear medicine	T Kaneta;N Okamura;S Minoshima;K Furukawa;M Tashiro;S Furumoto;R Iwata;H Fukuda;S Takahashi;K Yanai;Y Kudo;H Arai	21792587	3D-SSP	(11)C-labeled 2-(2-[2-dimethylaminothiazol-5-yl]ethenyl)-6-(2-[fluoro]ethoxy)benzoxazole	BF-227 PET	"Amyloid Beta Precursor Protein"	APP	ENSG00000142192
Radiosynthesis and evaluation of [11C]BTA-1 and [11C]3'-Me-BTA-1 as potential radiotracers for in vivo imaging of beta-amyloid plaques.	Nuklearmedizin. Nuclear medicine	B Neumaier;S Deisenhofer;D Fürst;CA von Arnim;S Thees;AK Buck;G Glatting;GB Landwehrmeyer;BJ Krause;HD Müller;C Sommer;SN Reske;FM Mottaghy	18084683	[(11)C]BTA-1	[N-methyl-(11)C]2-(4'-(methylaminophenyl)-benzothiazole ([(11)C]BTA-1)	Abeta plaques	"Amyloid Beta Precursor Protein"	APP	ENSG00000142192
A novel 18F-labeled pyridyl benzofuran derivative for imaging of β-amyloid plaques in Alzheimer's brains.	Bioorganic & medicinal chemistry letters	Y Cheng;M Ono;H Kimura;S Kagawa;R Nishii;H Saji	20817524	0	18F-FPYBF-1	β-amyloid plaques	"Amyloid-Beta"	APP	ENSG00000142192
A novel 18F-labeled pyridyl benzofuran derivative for imaging of β-amyloid plaques in Alzheimer's brains.	Bioorganic & medicinal chemistry letters	Y Cheng;M Ono;H Kimura;S Kagawa;R Nishii;H Saji	20817524	[(18)F]FPYBF-1	0	amyloid-β	"amyloid-β"	APP	ENSG00000142192
Radiation dosimetry of beta-amyloid tracers 11C-PiB and 18F-BAY94-9172.	Journal of nuclear medicine : official publication, Society of Nuclear Medicine	GJ O'Keefe;TH Saunder;S Ng;U Ackerman;HJ Tochon-Danguy;JG Chan;S Gong;T Dyrks;S Lindemann;G Holl;L Dinkelborg;V Villemagne;CC Rowe	19164222	11C-PiB	18F-BAY94-9172	β-amyloid	"amyloid-β"	APP	ENSG00000142192
The future of amyloid-beta imaging: a tale of radionuclides and tracer proliferation.	Current opinion in neurology	WE Klunk;CA Mathis	18989113	[C-11]Pittsburgh	fluorine-18-labeled tracer	amyloid-beta	"Amyloid Beta Precursor Protein"	APP	ENSG00000142192
18F-AV-1451 tau PET imaging correlates strongly with tau neuropathology in MAPT mutation carriers.	Brain : a journal of neurology	R Smith;A Puschmann;M Schöll;T Ohlsson;J van Swieten;M Honer;E Englund;O Hansson	27357347	(18)F-AV-1451	0	hyperphosphorylated tau protein	"Amyloid Beta Precursor Protein"	APP	ENSG00000142192
2-(4'-Aminophenyl)benzothiazole Labeled with 99mTc-Cyclopentadienyl for Imaging β-Amyloid Plaques.	ACS medicinal chemistry letters	C Kiritsis;B Mavroidi;A Shegani;L Palamaris;G Loudos;M Sagnou;I Pirmettis;M Papadopoulos;M Pelecanou	29057056	99mTc-Cyclopentadienyl	0	β-Amyloid Plaques	"Beta-Amyloid Peptide"	APP	ENSG00000142192
Cross-sectional associations between [18F]GTP1 tau PET and cognition in Alzheimer's disease.	Neurobiology of aging	E Teng;M Ward;PT Manser;S Sanabria-Bohorquez;RD Ray;KR Wildsmith;S Baker;GA Kerchner;RM Weimer	31280117	[18F]florbetapir	0	amyloid-β	"amyloid-β"	APP	ENSG00000142192
Pharmacokinetics of [¹⁸F]flutemetamol in wild-type rodents and its binding to beta amyloid deposits in a mouse model of Alzheimer's disease.	European journal of nuclear medicine and molecular imaging	A Snellman;J Rokka;FR Lopez-Picon;O Eskola;I Wilson;G Farrar;M Scheinin;O Solin;JO Rinne;M Haaparanta-Solin	22801729	[(18)F]flutemetamol	[(11)C]Pittsburgh compound B	Aβ	"Amyloid Beta Precursor Protein"	APP	ENSG00000142192
[18F]Amylovis as a Potential PET Probe for β-Amyloid Plaque: Synthesis, In Silico, In vitro and In vivo Evaluations.	Current radiopharmaceuticals	S Rivera-Marrero;L Fernández-Maza;S León-Chaviano;M Sablón-Carrazana;A Bencomo-Martínez;A Perera-Pintado;A Prats-Capote;F Zoppolo;I Kreimerman;T Pardo;L Reyes;M Balcerzyk;G Dubed-Bandomo;D Mercerón-Martínez;LA Espinosa-Rodríguez;H Engler;E Savio;C Rodríguez-Tanty	30605068	[18F]Amylovis	[18F]-radiolabeled counterpart	ligand-Aβ peptide complexes	"Amyloid Beta Precursor Protein"	APP	ENSG00000142192
Novel ¹⁸F-labeled benzoxazole derivatives as potential positron emission tomography probes for imaging of cerebral β-amyloid plaques in Alzheimer's disease.	Journal of medicinal chemistry	M Cui;M Ono;H Kimura;M Ueda;Y Nakamoto;K Togashi;Y Okamoto;M Ihara;R Takahashi;B Liu;H Saji	22690944	0	18F-benzoxazole derivatives	cerebral β-amyloid plaques	"Cerebral Vascular Amyloid Peptide"	APP	ENSG00000142192
Diagnostic performance and prognostic value of extravascular retention of 123I-labeled serum amyloid P component in systemic amyloidosis.	Journal of nuclear medicine : official publication, Society of Nuclear Medicine	BP Hazenberg;MH van Rijswijk;MN Lub-de Hooge;E Vellenga;EB Haagsma;MD Posthumus;PL Jager	17504868	(123)I-SAP	0	amyloid-β	"amyloid-β"	APP	ENSG00000142192
Head-to-head comparison of 11C-PiB and 18F-AZD4694 (NAV4694) for β-amyloid imaging in aging and dementia.	Journal of nuclear medicine : official publication, Society of Nuclear Medicine	CC Rowe;S Pejoska;RS Mulligan;G Jones;JG Chan;S Svensson;Z Cselényi;CL Masters;VL Villemagne	23575995	18F-AZD4694	11C-PiB	β-amyloid	"Amyloid Beta Precursor Protein"	APP	ENSG00000142192
Utility of 18F-FDG PET(/CT) in patients with systemic and localized amyloidosis.	European journal of nuclear medicine and molecular imaging	AW Glaudemans;RH Slart;W Noordzij;RA Dierckx;BP Hazenberg	23474745	(123)I-SAP	0	amyloid-β	"amyloid-β"	APP	ENSG00000142192
Relative equilibrium plot improves graphical analysis and allows bias correction of standardized uptake value ratio in quantitative 11C-PiB PET studies.	Journal of nuclear medicine : official publication, Society of Nuclear Medicine	Y Zhou;J Sojkova;SM Resnick;DF Wong	22414634	(11)C-PiB	(11)C-Pittsburgh compound B	bcSUVR	"Amyloid-Beta"	APP	ENSG00000142192
Age dependence of brain β-amyloid deposition in Down syndrome: An [18F]florbetaben PET study.	Neurology	D Jennings;J Seibyl;M Sabbagh;F Lai;W Hopkins;S Bullich;M Gimenez;C Reininger;B Putz;A Stephens;AM Catafau;K Marek	25568295	[(18)F]florbetaben	0	amyloid-β	"amyloid-β"	APP	ENSG00000142192
Cross-sectional associations between [18F]GTP1 tau PET and cognition in Alzheimer's disease.	Neurobiology of aging	E Teng;M Ward;PT Manser;S Sanabria-Bohorquez;RD Ray;KR Wildsmith;S Baker;GA Kerchner;RM Weimer	31280117	[18F]florbetapir	0	amyloid-β	"amyloid-β"	APP	ENSG00000142192
Preclinical Evaluation of 18F-RO6958948, 11C-RO6931643, and 11C-RO6924963 as Novel PET Radiotracers for Imaging Tau Aggregates in Alzheimer Disease.	Journal of nuclear medicine : official publication, Society of Nuclear Medicine	M Honer;L Gobbi;H Knust;H Kuwabara;D Muri;M Koerner;H Valentine;RF Dannals;DF Wong;E Borroni	28970331	11C-RO6924963	0	3H-RO6931643	"Amyloid Beta Precursor Protein"	APP	ENSG00000142192
Recombinant versus natural human 111In-beta2-microglobulin for scintigraphic detection of Abeta2m amyloid in dialysis patients.	Kidney international	J Schäffer;W Burchert;J Floege;P Gielow;C Kionka;RP Linke;EH Weiss;S Shaldon;KM Koch	10916113	111In-labeled rhbeta2m	0	amyloid-β	"amyloid-β"	APP	ENSG00000142192
Abeta(1-40) peptide radiopharmaceuticals for brain amyloid imaging: (111)In chelation, conjugation to poly(ethylene glycol)-biotin linkers, and autoradiography with Alzheimer's disease brain sections.	Bioconjugate chemistry	A Kurihara;WM Pardridge	10821654	[(111)In]DTPA-[N-biotin]-Abeta(1)(-)(40)	0	β-amyloid	"amyloid-β"	APP	ENSG00000142192
Preparation of classical Re/99mTc(CO)3(+) and novel 99mTc(CO)2(NO)2+ cores complexed with flavonol derivatives and their binding characteristics for Abeta(1-40) aggregates.	Bioorganic & medicinal chemistry letters	Y Yang;L Zhu;M Cui;R Tang;H Zhang	20675135	(99m)Tc(CO)(3)(+)-3-OH-flavone	0	Abeta((1-40)	"APP"	APP	ENSG00000142192
Image-derived input functions for PET brain studies.	European journal of nuclear medicine and molecular imaging	JE Mourik;M Lubberink;A Schuitemaker;N Tolboom;BN van Berckel;AA Lammertsma;R Boellaard	19030855	[(11)C]PIB	0	β-amyloid	"amyloid-β"	APP	ENSG00000142192
In vitro affinity of 99Tcm-labelled N2S2 conjugates of chrysamine G for amyloid deposits of systemic amyloidosis.	Nuclear medicine communications	NA Dezutter;RM Sciot;TJ de Groot;GM Bormans;AM Verbruggen	11388578	99Tcm-Me4MAMA-CG	99Tcm-labelled derivatives	Alambda and Akappa	"Amyloid Beta Precursor Protein"	APP	ENSG00000142192
Amyloid imaging with carbon 11-labeled Pittsburgh compound B for traumatic brain injury.	JAMA neurology	YT Hong;T Veenith;D Dewar;JG Outtrim;V Mani;C Williams;S Pimlott;PJ Hutchinson;A Tavares;R Canales;CA Mathis;WE Klunk;FI Aigbirhio;JP Coles;JC Baron;JD Pickard;TD Fryer;W Stewart;DK Menon	24217171	[11C]PiB	[3H]PiB	β-amyloid	"amyloid-β"	APP	ENSG00000142192
Automated synthesis of [18F]Florbetaben as Alzheimer's disease imaging agent based on a synthesis module system.	Applied radiation and isotopes : including data, instrumentation and methods for use in agriculture, industry and medicine	H Wang;X Guo;S Jiang;G Tang	23085550	[(18)F]Florbetaben	0	amyloid-β	"amyloid-β"	APP	ENSG00000142192
Synthesis, biological evaluation and preclinical study of a novel 99mTc-peptide: A targeting probe of amyloid-β plaques as a possible diagnostic agent for Alzheimer's disease.	Bioorganic chemistry	S Jokar;H Behnammanesh;M Erfani;M Sharifzadeh;M Gholami;O Sabzevari;M Amini;P Geramifar;M Hajiramezanali;D Beiki	32330736	99mTc-Cp-GABA-D-(FPLIAIMA)-NH2 peptide	0	amyloid-β plaques	"Amyloid-Beta"	APP	ENSG00000142192
Synthesis, biological evaluation and preclinical study of a novel 99mTc-peptide: A targeting probe of amyloid-β plaques as a possible diagnostic agent for Alzheimer's disease.	Bioorganic chemistry	S Jokar;H Behnammanesh;M Erfani;M Sharifzadeh;M Gholami;O Sabzevari;M Amini;P Geramifar;M Hajiramezanali;D Beiki	32330736	99mTc-Cp-GABA-D-(FPLIAIMA)-NH2	0	amyloid-β plaques	"Amyloid Beta Precursor Protein"	APP	ENSG00000142192
Novel benzofuran derivatives for PET imaging of beta-amyloid plaques in Alzheimer's disease brains.	Journal of medicinal chemistry	M Ono;H Kawashima;A Nonaka;T Kawai;M Haratake;H Mori;MP Kung;HF Kung;H Saji;M Nakayama	16640332	[(11)C]8	5-hydroxy-2-(4-aminophenyl)benzofuran, with [(11)C]methyl triflate	APP	"APP"	APP	ENSG00000142192
Imaging of amyloid beta in Alzheimer's disease with 18F-BAY94-9172, a novel PET tracer: proof of mechanism.	The Lancet. Neurology	CC Rowe;U Ackerman;W Browne;R Mulligan;KL Pike;G O'Keefe;H Tochon-Danguy;G Chan;SU Berlangieri;G Jones;KL Dickinson-Rowe;HP Kung;W Zhang;MP Kung;D Skovronsky;T Dyrks;G Holl;S Krause;M Friebe;L Lehman;S Lindemann;LM Dinkelborg;CL Masters;VL Villemagne	18191617	(18)F-BAY94-9172	0	amyloid beta	"Amyloid Beta Precursor Protein"	APP	ENSG00000142192
A (68)Ga complex based on benzofuran scaffold for the detection of β-amyloid plaques.	Bioorganic & medicinal chemistry letters	H Watanabe;M Ono;S Iikuni;M Yoshimura;K Matsumura;H Kimura;H Saji	25227717	0	(68)Ga complex	β-amyloid plaques	"Amyloid Beta Precursor Protein"	APP	ENSG00000142192
Synthesis, biological evaluation and preclinical study of a novel 99mTc-peptide: A targeting probe of amyloid-β plaques as a possible diagnostic agent for Alzheimer's disease.	Bioorganic chemistry	Jokar|Safura|S|;Behnammanesh|Hossein|H|;Erfani|Mostafa|M|;Sharifzadeh|Mohammad|M|;Gholami|Mahdi|M|;Sabzevari|Omid|O|;Amini|Mohsen|M|;Geramifar|Parham|P|;Hajiramezanali|Maliheh|M|;Beiki|Davood|D|	32330736	99mTc-Cp-GABA-D-(FPLIAIMA)-NH2	0	amyloid-β plaques	"Amyloid Beta Precursor Protein"	APP	ENSG00000142192
A simulation study on the impact of the blood flow-dependent component in [18F]AV45 SUVR in Alzheimer's disease.	PloS one	J Ottoy;J Verhaeghe;E Niemantsverdriet;S Engelborghs;S Stroobants;S Staelens	29211812	[18F]AV45	0	amyloid-β	"amyloid-β"	APP	ENSG00000142192
F-18 stilbenes as PET imaging agents for detecting beta-amyloid plaques in the brain.	Journal of medicinal chemistry	W Zhang;S Oya;MP Kung;C Hou;DL Maier;HF Kung	16162001	[18F]4e	[18F]3e	β-amyloid	"amyloid-β"	APP	ENSG00000142192
Relative cerebral flow from dynamic PIB scans as an alternative for FDG scans in Alzheimer's disease PET studies.	PloS one	DE Peretti;D Vállez García;FE Reesink;T van der Goot;PP De Deyn;BM de Jong;RAJO Dierckx;R Boellaard	30653612	11C-labelled Pittsburgh Compound B (PIB)	0	β-amyloid	"amyloid-β"	APP	ENSG00000142192
Relative cerebral flow from dynamic PIB scans as an alternative for FDG scans in Alzheimer's disease PET studies.	PloS one	DE Peretti;D Vállez García;FE Reesink;T van der Goot;PP De Deyn;BM de Jong;RAJO Dierckx;R Boellaard	30653612	11C-labelled Pittsburgh Compound B (PIB)	0	β-amyloid	"amyloid-β"	APP	ENSG00000142192
Synthesis of 18F-labelled 2-(4'-fluorophenyl)-1,3-benzothiazole and evaluation as amyloid imaging agent in comparison with [11C]PIB.	Bioorganic & medicinal chemistry letters	K Serdons;T Verduyckt;D Vanderghinste;J Cleynhens;P Borghgraef;P Vermaelen;C Terwinghe;F Van Leuven;K Van Laere;H Kung;G Bormans;A Verbruggen	19147351	[(11)C]PIB	0	amyloid-β	"amyloid-β"	APP	ENSG00000142192
Novel Benzofurans with (99m)Tc Complexes as Probes for Imaging Cerebral β-Amyloid Plaques.	ACS medicinal chemistry letters	M Ono;Y Fuchi;T Fuchigami;N Kobashi;H Kimura;M Haratake;H Saji;M Nakayama	24900230	(99m)Tc-BAT-BF	(99m)Tc-MAMA-BF	β-amyloid plaques	"Amyloid Beta Precursor Protein"	APP	ENSG00000142192
Novel ¹⁸F-labeled dibenzylideneacetone derivatives as potential positron emission tomography probes for in vivo imaging of β-amyloid plaques.	European journal of medicinal chemistry	Z Li;M Cui;J Zhang;J Dai;X Zhang;P Chen;H Jia;B Liu	25063945	0	18F-dibenzylideneacetone derivative	Amyloid-Beta	"Amyloid-Beta"	APP	ENSG00000142192
Novel ¹⁸F-labeled dibenzylideneacetone derivatives as potential positron emission tomography probes for in vivo imaging of β-amyloid plaques.	European journal of medicinal chemistry	Z Li;M Cui;J Zhang;J Dai;X Zhang;P Chen;H Jia;B Liu	25063945	[(18)F]9	[(18)F]8	amyloid-β	"amyloid-β"	APP	ENSG00000142192
Synthesis, biological evaluation and preclinical study of a novel 99mTc-peptide: A targeting probe of amyloid-β plaques as a possible diagnostic agent for Alzheimer's disease.	Bioorganic chemistry	Jokar|Safura|S|;Behnammanesh|Hossein|H|;Erfani|Mostafa|M|;Sharifzadeh|Mohammad|M|;Gholami|Mahdi|M|;Sabzevari|Omid|O|;Amini|Mohsen|M|;Geramifar|Parham|P|;Hajiramezanali|Maliheh|M|;Beiki|Davood|D|	32330736	99mTc-Cp-GABA-D-(FPLIAIMA)-NH2 peptide	0	amyloid-β plaques	"Amyloid-Beta"	APP	ENSG00000142192
A 18F-labeled BF-227 derivative as a potential radioligand for imaging dense amyloid plaques by positron emission tomography.	Molecular imaging and biology	S Furumoto;N Okamura;K Furukawa;M Tashiro;Y Ishikawa;K Sugi;N Tomita;M Waragai;R Harada;T Tago;R Iwata;K Yanai;H Arai;Y Kudo	23362000	[18F]FACT	[18F] fluorinated amyloid	APP	"ARPP"	APP	ENSG00000142192
Relative equilibrium plot improves graphical analysis and allows bias correction of standardized uptake value ratio in quantitative 11C-PiB PET studies.	Journal of nuclear medicine : official publication, Society of Nuclear Medicine	Y Zhou;J Sojkova;SM Resnick;DF Wong	22414634	(11)C-PiB	(11)C-Pittsburgh compound B	bcSUVR	"Amyloid-Beta"	APP	ENSG00000142192
Technetium-99m labeled pyridyl benzofuran derivatives as single photon emission computed tomography imaging probes for β-amyloid plaques in Alzheimer's brains.	Journal of medicinal chemistry	Y Cheng;M Ono;H Kimura;M Ueda;H Saji	22364445	[(99m)Tc]BAT-Bp-2	0	β-amyloid	"amyloid-β"	APP	ENSG00000142192
Comparison of Early-Phase 11C-Deuterium-l-Deprenyl and 11C-Pittsburgh Compound B PET for Assessing Brain Perfusion in Alzheimer Disease.	Journal of nuclear medicine : official publication, Society of Nuclear Medicine	E Rodriguez-Vieitez;SF Carter;K Chiotis;L Saint-Aubert;A Leuzy;M Schöll;O Almkvist;A Wall;B Långström;A Nordberg	26912447	(11)C-Pittsburgh compound B	0	amyloid-β	"amyloid-β"	APP	ENSG00000142192
Preliminary Characterization and In Vivo Studies of Structurally Identical (18)F- and (125)I-Labeled Benzyloxybenzenes for PET/SPECT Imaging of β-Amyloid Plaques.	Scientific reports	Y Yang;X Zhang;M Cui;J Zhang;Z Guo;Y Li;X Zhang;J Dai;B Liu	26170205	(18)F-	(125)I-Labeled Benzyloxybenzenes	β-Amyloid Plaques	"Amyloid Beta Precursor Protein"	APP	ENSG00000142192
Synthesis and evaluation of a (99m)Tc-BAT-phenylbenzothiazole conjugate as a potential in vivo tracer for visualization of amyloid beta.	Bioorganic & medicinal chemistry letters	K Serdons;T Verduyckt;J Cleynhens;C Terwinghe;L Mortelmans;G Bormans;A Verbruggen	17904367	99mTc-BAT-phenylbenzothiazole conjugate	0	amyloid beta	"Amyloid Beta Precursor Protein"	APP	ENSG00000142192
[(18)F]Florbetaben: a review in β-amyloid PET imaging in cognitive impairment.	CNS drugs	YY Syed;E Deeks	26175116	18F-Florbetaben	0	β-amyloid	"Amyloid Beta Precursor Protein"	APP	ENSG00000142192
[(18)F]Florbetaben: a review in β-amyloid PET imaging in cognitive impairment.	CNS drugs	YY Syed;E Deeks	26175116	[(18)F]florbetaben	0	β-amyloid	"Amyloid Beta Precursor Protein"	APP	ENSG00000142192
Diagnostic utility of amyloid PET in cerebral amyloid angiopathy-related symptomatic intracerebral hemorrhage.	Journal of cerebral blood flow and metabolism : official journal of the International Society of Cerebral Blood Flow and Metabolism	JC Baron;K Farid;E Dolan;G Turc;ST Marrapu;E O'Brien;FI Aigbirhio;TD Fryer;DK Menon;EA Warburton;YT Hong	24619277	(11)C-PiB	0	amyloid-β	"amyloid-β"	APP	ENSG00000142192
Beta-sheet breaker peptide inhibitor of Alzheimer's amyloidogenesis with increased blood-brain barrier permeability and resistance to proteolytic degradation in plasma.	Journal of neurobiology	JF Poduslo;GL Curran;A Kumar;B Frangione;C Soto	10363910	125I-D-YiAbeta11	125I-PUT-D-YiAbeta11	β-amyloid	"amyloid-β"	APP	ENSG00000142192
Implementing the centiloid transformation for 11C-PiB and β-amyloid 18F-PET tracers using CapAIBL.	NeuroImage	P Bourgeat;V Doré;J Fripp;D Ames;CL Masters;O Salvado;VL Villemagne;CC Rowe;	30130643	11C-PiB	0	amyloid-beta	"amyloid beta precursor"	APP	ENSG00000142192
In vitro characterization of [18F]-florbetaben, an Aβ imaging radiotracer.	Nuclear medicine and biology	MT Fodero-Tavoletti;D Brockschnieder;VL Villemagne;L Martin;AR Connor;A Thiele;M Berndt;CA McLean;S Krause;CC Rowe;CL Masters;L Dinkelborg;T Dyrks;R Cappai	22503458	[(18)F]-florbetaben-PET	0	β-amyloid	"amyloid-β"	APP	ENSG00000142192
99mTc- and Re-labeled 6-dialkylamino-2-naphthylethylidene derivatives as imaging probes for β-amyloid plaques.	Bioorganic & medicinal chemistry letters	M Cui;R Tang;Z Li;H Ren;B Liu	21216146	99mTc-	Re-labeled 6-dialkylamino-2-naphthylethylidene	β-amyloid plaques	"Amyloid Beta Precursor Protein"	APP	ENSG00000142192
Multidentate (18)F-polypegylated styrylpyridines as imaging agents for Aβ plaques in cerebral amyloid angiopathy (CAA).	Journal of medicinal chemistry	Z Zha;SR Choi;K Ploessl;BP Lieberman;W Qu;F Hefti;M Mintun;D Skovronsky;HF Kung	22011144	0	18F-polypegylated styrylpyridines	cerebral amyloid angiopathy	"Beta-Amyloid Precursor Protein"	APP	ENSG00000142192
Targeting Metal-Aβ Aggregates with Bifunctional Radioligand [11C]L2-b and a Fluorine-18 Analogue [18F]FL2-b.	ACS medicinal chemistry letters	BP Cary;AF Brooks;MV Fawaz;X Shao;TJ Desmond;GM Carpenter;P Sherman;CA Quesada;RL Albin;PJ Scott	25705326	[18F]FL2-b	[18F]FL2-b	β-amyloid (Aβ) aggregates	"Amyloid Beta Precursor Protein"	APP	ENSG00000142192
Synthesis, characterization and biodistribution of neutral and lipid-soluble 99mTc-bisaminoethanethiol spiperone derivatives: possible ligands for receptor imaging with SPECT.	Nuclear medicine and biology	S Samnick;W Brandau;J Sciuk;A Steinsträsser;O Schober	7581166	99mTc-BUP-BAT	99mTc-BP-BAT	amyloid-β	"amyloid-β"	APP	ENSG00000142192
Early 11C-PIB frames and 18F-FDG PET measures are comparable: a study validated in a cohort of AD and FTLD patients.	Journal of nuclear medicine : official publication, Society of Nuclear Medicine	AH Rostomian;C Madison;GD Rabinovici;WJ Jagust	21233181	(11)C-Pittsburgh compound B ((11)C-PIB)	0	amyloid-β	"amyloid-β"	APP	ENSG00000142192
Cerebral microhemorrhage and brain β-amyloid in aging and Alzheimer disease.	Neurology	PA Yates;R Sirisriro;VL Villemagne;S Farquharson;CL Masters;CC Rowe;	21700585	(11)C-PiB	(11)C-Pittsburgh compound B	Aβ	"Amyloid Beta Precursor Protein"	APP	ENSG00000142192
Cerebral microhemorrhage and brain β-amyloid in aging and Alzheimer disease.	Neurology	PA Yates;R Sirisriro;VL Villemagne;S Farquharson;CL Masters;CC Rowe;	21700585	(11)C-PiB	(11)C-Pittsburgh compound B	Aβ	"Amyloid Beta Precursor Protein"	APP	ENSG00000142192
18F-florbetaben whole-body PET/MRI for evaluation of systemic amyloid deposition.	EJNMMI research	L Baratto;SY Park;N Hatami;P Gulaka;S Vasanawala;TK Yohannan;R Herfkens;R Witteles;A Iagaru	30043115	18F-florbetaben	0	β-amyloid	"amyloid-β"	APP	ENSG00000142192
Impact of partial volume effect correction on cerebral β-amyloid imaging in APP-Swe mice using [(18)F]-florbetaben PET.	NeuroImage	M Brendel;A Delker;C Rötzer;G Böning;J Carlsen;C Cyran;E Mille;FJ Gildehaus;P Cumming;K Baumann;H Steiner;C Haass;J Herms;P Bartenstein;A Rominger	24055703	[(18)F]-florbetaben	0	β-amyloid	"amyloid-β"	APP	ENSG00000142192
Multidentate (18)F-polypegylated styrylpyridines as imaging agents for Aβ plaques in cerebral amyloid angiopathy (CAA).	Journal of medicinal chemistry	Z Zha;SR Choi;K Ploessl;BP Lieberman;W Qu;F Hefti;M Mintun;D Skovronsky;HF Kung	22011144	[(18)F]8a	0	β-amyloid	"amyloid-β"	APP	ENSG00000142192
Biphenyls labeled with technetium 99m for imaging beta-amyloid plaques in the brain.	Nuclear medicine and biology	ZP Zhuang;MP Kung;C Hou;K Ploessl;HF Kung	15721763	[99mTc]23A	[99mTc]TcO(UBAT)	beta-amyloid	"Amyloid Beta Precursor Protein"	APP	ENSG00000142192
Repeatability of parametric methods for [18F]florbetapir imaging in Alzheimer's disease and healthy controls: A test-retest study.	Journal of cerebral blood flow and metabolism : official journal of the International Society of Cerebral Blood Flow and Metabolism	SC Verfaillie;SS Golla;T Timmers;H Tuncel;CW van der Weijden;P Schober;RC Schuit;WM van der Flier;AD Windhorst;AA Lammertsma;BN van Berckel;R Boellaard	32321347	[18F]florbetapir	0	Aβ	"Amyloid Beta Precursor Protein"	APP	ENSG00000142192
Synthesis and evaluation of 1-(4-[¹⁸F]fluoroethyl)-7-(4'-methyl)curcumin with improved brain permeability for β-amyloid plaque imaging.	Bioorganic & medicinal chemistry letters	I Lee;J Yang;JH Lee;YS Choe	21885280	1-(4-[¹⁸F]fluoroethyl)-7-(4'-methyl)curcumin	0	Aβ	"Amyloid Beta Precursor Protein"	APP	ENSG00000142192
Synthesis and evaluation of 18F-fluoroethylated benzothiazole derivatives for in vivo imaging of amyloid plaques in Alzheimer's disease.	Applied radiation and isotopes : including data, instrumentation and methods for use in agriculture, industry and medicine	B Neumaier;S Deisenhofer;C Sommer;C Solbach;SN Reske;F Mottaghy	20089413	[(18)F]2-(4'-(methylamino)phenyl)-6-(2-fluoroethoxy)benzothiazole with [(18)F]fluoroethoxy-substitution in 6-position	0	amyloid plaques	"APP"	APP	ENSG00000142192
Dual-biomarker imaging of regional cerebral amyloid load and neuronal activity in dementia with PET and 11C-labeled Pittsburgh compound B.	Journal of nuclear medicine : official publication, Society of Nuclear Medicine	PT Meyer;S Hellwig;F Amtage;C Rottenburger;U Sahm;P Reuland;WA Weber;M Hüll	21321269	(11)C-PIB	0	amyloid-β	"amyloid-β"	APP	ENSG00000142192
Novel 18F-labeled benzofuran derivatives with improved properties for positron emission tomography (PET) imaging of β-amyloid plaques in Alzheimer's brains.	Journal of medicinal chemistry	M Ono;Y Cheng;H Kimura;M Cui;S Kagawa;R Nishii;H Saji	21428407	0	18F-labeled benzofuran derivatives	β-amyloid plaques	"amyloid beta precursor"	APP	ENSG00000142192
Novel 18F-labeled benzofuran derivatives with improved properties for positron emission tomography (PET) imaging of β-amyloid plaques in Alzheimer's brains.	Journal of medicinal chemistry	M Ono;Y Cheng;H Kimura;M Cui;S Kagawa;R Nishii;H Saji	21428407	[(18)F]FPYBF-2 ([(18)F]10)	[(18)F]FPHBF-2 ([(18)F]21)	cerebral β-amyloid plaques	"Amyloid Beta Precursor Protein"	APP	ENSG00000142192
Validation of the Semiquantitative Static SUVR Method for 18F-AV45 PET by Pharmacokinetic Modeling with an Arterial Input Function.	Journal of nuclear medicine : official publication, Society of Nuclear Medicine	J Ottoy;J Verhaeghe;E Niemantsverdriet;L Wyffels;C Somers;E De Roeck;H Struyfs;F Soetewey;S Deleye;T Van den Bossche;S Van Mossevelde;S Ceyssens;J Versijpt;S Stroobants;S Engelborghs;S Staelens	28336779	18F-AV45	0	amyloid-β	"amyloid-β"	APP	ENSG00000142192
¹⁸F-labeled 2-phenylquinoxaline derivatives as potential positron emission tomography probes for in vivo imaging of β-amyloid plaques.	European journal of medicinal chemistry	P Yu;M Cui;X Wang;X Zhang;Z Li;Y Yang;J Jia;J Zhang;M Ono;H Saji;H Jia;B Liu	23047223	0	18F-fluoro-pegylated 2-phenylquinoxaline derivatives	β-amyloid plaques	"Amyloid Beta Precursor Protein"	APP	ENSG00000142192
Correspondence between in vivo (11)C-PiB-PET amyloid imaging and postmortem, region-matched assessment of plaques.	Acta neuropathologica	I Driscoll;JC Troncoso;G Rudow;J Sojkova;O Pletnikova;Y Zhou;MA Kraut;L Ferrucci;CA Mathis;WE Klunk;RJ O'Brien;C Davatzikos;DF Wong;SM Resnick	22864813	(11)C-PiB	(11)C-Pittsburgh compound-B	Aβ	"Amyloid Beta Precursor Protein"	APP	ENSG00000142192
In vivo positron emission tomographic imaging of glial responses to amyloid-beta and tau pathologies in mouse models of Alzheimer's disease and related disorders.	The Journal of neuroscience : the official journal of the Society for Neuroscience	J Maeda;MR Zhang;T Okauchi;B Ji;M Ono;S Hattori;K Kumata;N Iwata;TC Saido;JQ Trojanowski;VM Lee;M Staufenbiel;T Tomiyama;H Mori;T Fukumura;T Suhara;M Higuchi	21430171	[(11)C]Pittsburgh Compound-B	0	β-amyloid	"amyloid-β"	APP	ENSG00000142192
Repeatability of parametric methods for [18F]florbetapir imaging in Alzheimer's disease and healthy controls: A test-retest study.	Journal of cerebral blood flow and metabolism : official journal of the International Society of Cerebral Blood Flow and Metabolism	Verfaillie|Sander Cj|SC|https://orcid.org/0000-0003-1820-3378;Golla|Sandeep Sv|SS|;Timmers|Tessa|T|;Tuncel|Hayel|H|;van der Weijden|Chris Wj|CW|;Schober|Patrick|P|;Schuit|Robert C|RC|;van der Flier|Wiesje M|WM|;Windhorst|Albert D|AD|;Lammertsma|Adriaan A|AA|https://orcid.org/0000-0003-1237-2891;van Berckel|Bart Nm|BN|;Boellaard|Ronald|R|	32321347	[18F]florbetapir	0	Aβ	"Amyloid Beta Precursor Protein"	APP	ENSG00000142192
Novel 99mTc-2-arylimidazo[2,1-b]benzothiazole derivatives as SPECT imaging agents for amyloid-β plaques.	European journal of medicinal chemistry	S Molavipordanjani;S Emami;A Mardanshahi;F Talebpour Amiri;Z Noaparast;SJ Hosseinimehr	31078865	99mTc-2-arylimidazo[2,1-b]benzothiazole	0	amyloid-β	"Amyloid Beta Precursor Protein"	APP	ENSG00000142192
Amyloid-Beta Radiotracer [18F]BF-227 Does Not Bind to Cytoplasmic Glial Inclusions of Postmortem Multiple System Atrophy Brain Tissue.	Contrast media & molecular imaging	M Verdurand;E Levigoureux;S Lancelot;W Zeinyeh;T Billard;I Quadrio;A Perret-Liaudet;L Zimmer;F Chauveau	29551958	18F-BF-227	0	Amyloid-Beta	"Amyloid-Beta"	APP	ENSG00000142192
In vivo amyloid imaging in autopsy-confirmed Parkinson disease with dementia.	Neurology	MA Burack;J Hartlein;HP Flores;L Taylor-Reinwald;JS Perlmutter;NJ Cairns	20038776	[(11)C]-PIB	[(11)C]-Pittsburgh Compound B (PIB)	Abeta amyloid	"Amyloid Beta Precursor Protein"	APP	ENSG00000142192
Imaging of amyloid deposition in human brain using positron emission tomography and [18F]FACT: comparison with [11C]PIB.	European journal of nuclear medicine and molecular imaging	H Ito;H Shinotoh;H Shimada;M Miyoshi;K Yanai;N Okamura;H Takano;H Takahashi;R Arakawa;F Kodaka;M Ono;Y Eguchi;M Higuchi;T Fukumura;T Suhara	24233004	18F-FACT	11C-Pittsburgh compound B (PIB)	Amyloid-Beta	"Amyloid-Beta"	APP	ENSG00000142192
Imaging of amyloid deposition in human brain using positron emission tomography and [18F]FACT: comparison with [11C]PIB.	European journal of nuclear medicine and molecular imaging	H Ito;H Shinotoh;H Shimada;M Miyoshi;K Yanai;N Okamura;H Takano;H Takahashi;R Arakawa;F Kodaka;M Ono;Y Eguchi;M Higuchi;T Fukumura;T Suhara	24233004	18F-FACT	11C-Pittsburgh compound B (PIB)	Amyloid-Beta	"Amyloid-Beta"	APP	ENSG00000142192
Novel cyclopentadienyl tricarbonyl complexes of (99m)Tc mimicking chalcone as potential single-photon emission computed tomography imaging probes for β-amyloid plaques in brain.	Journal of medicinal chemistry	Z Li;M Cui;J Dai;X Wang;P Yu;Y Yang;J Jia;H Fu;M Ono;H Jia;H Saji;B Liu	23240831	[(99m)Tc]5	(99m)Tc-labeled cyclopentadienyl tricarbonyl complexes	β-amyloid plaques	"Amyloid Beta Precursor Protein"	APP	ENSG00000142192
Novel Bivalent 99mTc-Complex with N-Methyl-Substituted Hydroxamamide as Probe for Imaging of Cerebral Amyloid Angiopathy.	PloS one	S Iikuni;M Ono;H Watanabe;M Yoshimura;H Ishibashi-Ueda;M Ihara;H Saji	27689870	99mTc-MBT2	0	Cerebral Amyloid	"Amyloid Beta Precursor Protein"	APP	ENSG00000142192
Conversion of iodine to fluorine-18 based on iodinated chalcone and evaluation for β-amyloid PET imaging.	Bioorganic & medicinal chemistry	S Kaide;M Ono;H Watanabe;Y Shimizu;Y Nakamoto;K Togashi;A Yamaguchi;H Hanaoka;H Saji	29751990	18F-DMFC, 18F-FMC	0	β-amyloid	"Amyloid-Beta"	APP	ENSG00000142192
Conversion of iodine to fluorine-18 based on iodinated chalcone and evaluation for β-amyloid PET imaging.	Bioorganic & medicinal chemistry	S Kaide;M Ono;H Watanabe;Y Shimizu;Y Nakamoto;K Togashi;A Yamaguchi;H Hanaoka;H Saji	29751990	[18F]FMC	[18F]DMFC	β-amyloid	"amyloid-β"	APP	ENSG00000142192
Correspondence between in vivo (11)C-PiB-PET amyloid imaging and postmortem, region-matched assessment of plaques.	Acta neuropathologica	I Driscoll;JC Troncoso;G Rudow;J Sojkova;O Pletnikova;Y Zhou;MA Kraut;L Ferrucci;CA Mathis;WE Klunk;RJ O'Brien;C Davatzikos;DF Wong;SM Resnick	22864813	(11)C-PiB	(11)C-Pittsburgh compound-B	Aβ	"Amyloid Beta Precursor Protein"	APP	ENSG00000142192
Longitudinal assessment of cerebral β-amyloid deposition in mice overexpressing Swedish mutant β-amyloid precursor protein using 18F-florbetaben PET.	Journal of nuclear medicine : official publication, Society of Nuclear Medicine	A Rominger;M Brendel;S Burgold;K Keppler;K Baumann;G Xiong;E Mille;FJ Gildehaus;J Carlsen;J Schlichtiger;S Niedermoser;B Wängler;P Cumming;H Steiner;J Herms;C Haass;P Bartenstein	23729696	18F-florbetaben	0	Swedish mutant β-amyloid precursor protein	"Beta-Amyloid Precursor Protein"	APP	ENSG00000142192
Implementing the centiloid transformation for 11C-PiB and β-amyloid 18F-PET tracers using CapAIBL.	NeuroImage	P Bourgeat;V Doré;J Fripp;D Ames;CL Masters;O Salvado;VL Villemagne;CC Rowe;	30130643	11C-PiB	0	amyloid-beta	"Amyloid Beta Precursor Protein"	APP	ENSG00000142192
PIB is a non-specific imaging marker of amyloid-beta (Abeta) peptide-related cerebral amyloidosis.	Brain : a journal of neurology	A Lockhart;JR Lamb;T Osredkar;LI Sue;JN Joyce;L Ye;V Libri;D Leppert;TG Beach	17698496	[11C]-PIB	0	amyloid-β	"amyloid-β"	APP	ENSG00000142192
18F-labeled flavones for in vivo imaging of beta-amyloid plaques in Alzheimer's brains.	Bioorganic & medicinal chemistry	M Ono;R Watanabe;H Kawashima;T Kawai;H Watanabe;M Haratake;H Saji;M Nakayama	19201614	18F-labeled flavones	0	amyloid-β	"amyloid-β"	APP	ENSG00000142192
99mTc-MAMA-chrysamine G, a probe for beta-amyloid protein of Alzheimer's disease.	European journal of nuclear medicine	NA Dezutter;RJ Dom;TJ de Groot;GM Bormans;AM Verbruggen	10552079	0	99mTc-MAMA-chrysamine G	beta-amyloid protein	"amyloid beta precursor"	APP	ENSG00000142192
11C-labeled stilbene derivatives as Abeta-aggregate-specific PET imaging agents for Alzheimer's disease.	Nuclear medicine and biology	M Ono;A Wilson;J Nobrega;D Westaway;P Verhoeff;ZP Zhuang;MP Kung;HF Kung	12900282	(11)C labeled 4-N-methylamino-4'-hydroxystilbene	0	beta-amyloid	"Amyloid Beta Precursor Protein"	APP	ENSG00000142192
Astrocytosis measured by ¹¹C-deprenyl PET correlates with decrease in gray matter density in the parahippocampus of prodromal Alzheimer's patients.	European journal of nuclear medicine and molecular imaging	IL Choo;SF Carter;ML Schöll;A Nordberg	25077930	(11)C-Pittsburgh compound B	0	amyloid-β	"amyloid-β"	APP	ENSG00000142192
Synthesis and biological evaluation of 99mTc, Re-monoamine-monoamide conjugated to 2-(4-aminophenyl)benzothiazole as potential probes for beta-amyloid plaques in the brain.	Bioorganic & medicinal chemistry letters	X Chen;P Yu;L Zhang;B Liu	18191400	Re-MAMA-BTA	(99m)Tc-MAMA-BTA complex	Abeta plaques	"Amyloid Beta Precursor Protein"	APP	ENSG00000142192
99mTc/Re complexes based on flavone and aurone as SPECT probes for imaging cerebral β-amyloid plaques.	Bioorganic & medicinal chemistry letters	M Ono;R Ikeoka;H Watanabe;H Kimura;T Fuchigami;M Haratake;H Saji;M Nakayama	20797860	(99m)Tc-BAT	(99m)Tc complexes	cerebral β-amyloid plaques	"Cerebral Vascular Amyloid Peptide"	APP	ENSG00000142192
The Value of In Vitro Binding as Predictor of In Vivo Results: A Case for [18F]FDDNP PET.	Molecular imaging and biology	GB Cole;N Satyamurthy;J Liu;KP Wong;GW Small;SC Huang;J Košmrlj;JR Barrio;A Petrič	29855843	[18F]FDDNP	0	β-amyloid protein	"Amyloid Beta Precursor Protein"	APP	ENSG00000142192
Joint Assessment of Quantitative 18F-Florbetapir and 18F-FDG Regional Uptake Using Baseline Data from the ADNI.	Journal of Alzheimer's disease : JAD	F Ben Bouallègue;D Mariano-Goulart;P Payoux;	29439345	18F-Florbetapir	0	amyloid-β	"amyloid-β"	APP	ENSG00000142192
Synthesis and evaluation of 11C-labeled imidazo[2,1-b]benzothiazoles (IBTs) as PET tracers for imaging β-amyloid plaques in Alzheimer's disease.	Journal of medicinal chemistry	BH Yousefi;A Manook;A Drzezga;B von Reutern;M Schwaiger;HJ Wester;G Henriksen	21275403	IBTs	11C-labeled imidazo[2,1-b]benzothiazoles	β-amyloid plaques	"amyloid beta precursor"	APP	ENSG00000142192
99mTc-Labeled 2-Arylbenzothiazoles: Aβ Imaging Probes with Favorable Brain Pharmacokinetics for Single-Photon Emission Computed Tomography.	Bioconjugate chemistry	X Zhang;P Yu;Y Yang;Y Hou;C Peng;Z Liang;J Lu;B Chen;J Dai;B Liu;M Cui	27668687	[99mTc]14b	99mTc-labeled Aβ probes	Aβ	"Amyloid Beta Precursor Protein"	APP	ENSG00000142192
Binding of 11C-Pittsburgh compound-B correlated with white matter injury in hypertensive small vessel disease.	Annals of nuclear medicine	T Hashimoto;C Yokota;K Koshino;T Temma;M Yamazaki;S Iguchi;R Shimomura;T Uehara;N Funatsu;T Hino;K Minematsu;H Iida;K Toyoda	28220365	11C-PIB	0	β-amyloid	"amyloid-β"	APP	ENSG00000142192
Regional correlations between [11C]PIB PET and post-mortem burden of amyloid-beta pathology in a diverse neuropathological cohort.	NeuroImage. Clinical	SW Seo;N Ayakta;LT Grinberg;S Villeneuve;M Lehmann;B Reed;C DeCarli;BL Miller;HJ Rosen;AL Boxer;JP O'Neil;LW Jin;WW Seeley;WJ Jagust;GD Rabinovici	27981028	[11C]PIB	0	amyloid-beta	"amyloid beta precursor"	APP	ENSG00000142192
Regional correlations between [11C]PIB PET and post-mortem burden of amyloid-beta pathology in a diverse neuropathological cohort.	NeuroImage. Clinical	SW Seo;N Ayakta;LT Grinberg;S Villeneuve;M Lehmann;B Reed;C DeCarli;BL Miller;HJ Rosen;AL Boxer;JP O'Neil;LW Jin;WW Seeley;WJ Jagust;GD Rabinovici	27981028	11C-PIB	0	amyloid-beta	"Amyloid-Beta"	APP	ENSG00000142192
Regional correlations between [11C]PIB PET and post-mortem burden of amyloid-beta pathology in a diverse neuropathological cohort.	NeuroImage. Clinical	SW Seo;N Ayakta;LT Grinberg;S Villeneuve;M Lehmann;B Reed;C DeCarli;BL Miller;HJ Rosen;AL Boxer;JP O'Neil;LW Jin;WW Seeley;WJ Jagust;GD Rabinovici	27981028	[11C]PIB	0	amyloid-beta	"Amyloid Beta Precursor Protein"	APP	ENSG00000142192
Regional correlations between [11C]PIB PET and post-mortem burden of amyloid-beta pathology in a diverse neuropathological cohort.	NeuroImage. Clinical	SW Seo;N Ayakta;LT Grinberg;S Villeneuve;M Lehmann;B Reed;C DeCarli;BL Miller;HJ Rosen;AL Boxer;JP O'Neil;LW Jin;WW Seeley;WJ Jagust;GD Rabinovici	27981028	[11C]PIB	0	amyloid-beta	"amyloid beta precursor"	APP	ENSG00000142192
Regional correlations between [11C]PIB PET and post-mortem burden of amyloid-beta pathology in a diverse neuropathological cohort.	NeuroImage. Clinical	SW Seo;N Ayakta;LT Grinberg;S Villeneuve;M Lehmann;B Reed;C DeCarli;BL Miller;HJ Rosen;AL Boxer;JP O'Neil;LW Jin;WW Seeley;WJ Jagust;GD Rabinovici	27981028	11C-PIB	0	amyloid-beta	"Amyloid-Beta"	APP	ENSG00000142192
Regional correlations between [11C]PIB PET and post-mortem burden of amyloid-beta pathology in a diverse neuropathological cohort.	NeuroImage. Clinical	SW Seo;N Ayakta;LT Grinberg;S Villeneuve;M Lehmann;B Reed;C DeCarli;BL Miller;HJ Rosen;AL Boxer;JP O'Neil;LW Jin;WW Seeley;WJ Jagust;GD Rabinovici	27981028	[11C]PIB	0	amyloid-beta	"Amyloid Beta Precursor Protein"	APP	ENSG00000142192
Technetium-99m labeled pyridyl benzofuran derivatives as single photon emission computed tomography imaging probes for β-amyloid plaques in Alzheimer's brains.	Journal of medicinal chemistry	Y Cheng;M Ono;H Kimura;M Ueda;H Saji	22364445	0	99mTc-BAT-Bp-2	β-amyloid plaques	"Amyloid-Beta"	APP	ENSG00000142192
PET quantification of 18F-florbetaben binding to β-amyloid deposits in human brains.	Journal of nuclear medicine : official publication, Society of Nuclear Medicine	GA Becker;M Ichise;H Barthel;J Luthardt;M Patt;A Seese;M Schultze-Mosgau;B Rohde;HJ Gertz;C Reininger;O Sabri	23471310	18F-florbetaben	0	β-amyloid deposits	"amyloid beta precursor"	APP	ENSG00000142192
Partial-Volume Effect Correction Improves Quantitative Analysis of 18F-Florbetaben β-Amyloid PET Scans.	Journal of nuclear medicine : official publication, Society of Nuclear Medicine	M Rullmann;J Dukart;KT Hoffmann;J Luthardt;S Tiepolt;M Patt;HJ Gertz;ML Schroeter;J Seibyl;WJ Schulz-Schaeffer;O Sabri;H Barthel	26541776	18F-Florbetaben	0	β-Amyloid PET	"Beta-Amyloid Peptide"	APP	ENSG00000142192
(18)F-Labeled benzylideneaniline derivatives as new ligands for beta-amyloid plaque imaging in Alzheimer's disease.	Nuclear medicine and biology	HJ Lee;JM Jeong;G Rai;YS Lee;YS Chang;YJ Kim;HW Kim;DS Lee;JK Chung;I Mook-Jung;MC Lee	19217522	(18)F-labeled benzylideneaniline derivatives	0	β-amyloid	"amyloid-β"	APP	ENSG00000142192
High detection sensitivity with antibody-based PET radioligand for amyloid beta in brain.	NeuroImage	XT Fang;G Hultqvist;SR Meier;G Antoni;D Sehlin;S Syvänen	30300753	[11C]PIB	0	TfR	"Amyloid Beta Precursor Protein"	APP	ENSG00000142192
A Novel (18)F-Labeled Imidazo[2,1-b]benzothiazole (IBT) for High-Contrast PET Imaging of β-Amyloid Plaques.	ACS medicinal chemistry letters	BH Yousefi;A Drzezga;B von Reutern;A Manook;M Schwaiger;HJ Wester;G Henriksen	24900362	0	(18)F-IBT	β-Amyloid Plaques	"Beta-Amyloid Peptide"	APP	ENSG00000142192
Preclinical characterization of a novel class of 18F-labeled PET tracers for amyloid-β.	Journal of nuclear medicine : official publication, Society of Nuclear Medicine	D Brockschnieder;H Schmitt-Willich;T Heinrich;A Varrone;B Gulyás;M Toth;J Andersson;U Boemer;S Krause;M Friebe;L Dinkelborg;C Halldin;T Dyrks	23008501	(18)F-labeled BAY 1008472	0	amyloid-β	"amyloid-β"	APP	ENSG00000142192
Quantification of β-Amyloidosis and rCBF with Dedicated PET, 7 T MR Imaging, and High-Resolution Microscopic MR Imaging at 16.4 T in APP23 Mice.	Journal of nuclear medicine : official publication, Society of Nuclear Medicine	FC Maier;MD Keller;D Bukala;B Bender;JG Mannheim;IM Brereton;GJ Galloway;BJ Pichler	26251417	11C-PIB	0	amyloid-β	"amyloid-β"	APP	ENSG00000142192
Regional amyloid deposition in amnestic mild cognitive impairment and Alzheimer's disease evaluated by [18F]AV-45 positron emission tomography in Chinese population.	PloS one	KL Huang;KJ Lin;IT Hsiao;HC Kuo;WC Hsu;WL Chuang;MP Kung;SP Wey;CJ Hsieh;YY Wai;TC Yen;CC Huang	23516589	[(18)F]AV-45	0	β-amyloid	"amyloid-β"	APP	ENSG00000142192
Correlation of Early-Phase F-18 Florapronal PET with F-18 FDG PET in Alzheimer's Disease and Normal Brain.	Nuclear medicine and molecular imaging	J Jeong;YJ Jeong;KW Park;DY Kang	31723362	F-18 florapronol (FPN)	0	beta-amyloid	"Amyloid Beta Precursor Protein"	APP	ENSG00000142192
Applicability of [11C]PIB micro-PET imaging for in vivo follow-up of anti-amyloid treatment effects in APP23 mouse model.	Neurobiology of aging	A Snellman;J Rokka;FR López-Picón;S Helin;F Re;E Löyttyniemi;R Pihlaja;G Forloni;M Salmona;M Masserini;O Solin;JO Rinne;M Haaparanta-Solin	28605642	[11C]PIB	[11C]Pittsburgh compound B	β-amyloid	"Amyloid Beta Precursor Protein"	APP	ENSG00000142192
Synthesis, radiolabeling, and in vivo pharmacokinetic evaluation of the amyloid beta radioligand [11C]AZD4694 in nonhuman primates.	Molecular imaging and biology	M Schou;K Varnäs;J Sandell;P Johnström;Z Cselenyi;S Svensson;R Nakao;N Amini;L Bergman;A Sumic;B Gulyas;E Lindström-Böö;C Halldin;L Farde	24002613	[(11)C]AZD4694	[(11)C]PiB	amyloid-β	"amyloid-β"	APP	ENSG00000142192
Synthesis and characterization of fac-[M(CO)3(P)(OO)] and cis-trans-[M(CO)2(P)2(OO)] complexes (M = Re, (99m)Tc) with acetylacetone and curcumin as OO donor bidentate ligands.	Inorganic chemistry	C Triantis;T Tsotakos;C Tsoukalas;M Sagnou;C Raptopoulou;A Terzis;V Psycharis;M Pelecanou;I Pirmettis;M Papadopoulos	24199833	ac-[(99m)Tc(CO)3(P)(OO)]	0	β-amyloid	"Amyloid Beta Precursor Protein"	APP	ENSG00000142192
Enhancement of binding affinity for amyloid aggregates by multivalent interactions of 99mTc-hydroxamamide complexes.	Molecular pharmaceutics	S Iikuni;M Ono;H Watanabe;K Matsumura;M Yoshimura;N Harada;H Kimura;M Nakayama;H Saji	24673484	(99m)Tc-Ham	0	β-amyloid	"amyloid-β"	APP	ENSG00000142192
99mTc- and Re-labeled 6-dialkylamino-2-naphthylethylidene derivatives as imaging probes for β-amyloid plaques.	Bioorganic & medicinal chemistry letters	M Cui;R Tang;Z Li;H Ren;B Liu	21216146	(99m)Tc-MAMA-DDNP	(99m)Tc-labeled tracers	β-amyloid (Aβ) plaques	"Amyloid Beta Precursor Protein"	APP	ENSG00000142192
18F-FIBT may expand PET for β-amyloid imaging in neurodegenerative diseases.	Molecular psychiatry	T Grimmer;K Shi;J Diehl-Schmid;B Natale;A Drzezga;S Förster;H Förstl;M Schwaiger;I Yakushev;HJ Wester;A Kurz;BH Yousefi	30120417	18F-FIBT	0	β-amyloid	"amyloid-β"	APP	ENSG00000142192
GMP-compliant automated synthesis of [(18)F]AV-45 (Florbetapir F 18) for imaging beta-amyloid plaques in human brain.	Applied radiation and isotopes : including data, instrumentation and methods for use in agriculture, industry and medicine	CH Yao;KJ Lin;CC Weng;IT Hsiao;YS Ting;TC Yen;TR Jan;D Skovronsky;MP Kung;SP Wey	20638295	[(18)F]AV-45	(18)F-labeled styrylpyridine	beta-amyloid (Abeta) plaques	"Beta-Amyloid Peptide"	APP	ENSG00000142192
Imaging of Cerebral Amyloid Angiopathy with Bivalent (99m)Tc-Hydroxamamide Complexes.	Scientific reports	S Iikuni;M Ono;H Watanabe;K Matsumura;M Yoshimura;H Kimura;H Ishibashi-Ueda;Y Okamoto;M Ihara;H Saji	27181612	[(99m)Tc]SB2A	[(99m)Tc]BT2B	Aβ	"Amyloid Beta Precursor Protein"	APP	ENSG00000142192
11C-labelled PIB analogues as potential tracer agents for in vivo imaging of amyloid beta in Alzheimer's disease.	European journal of medicinal chemistry	K Serdons;T Verduyckt;D Vanderghinste;P Borghgraef;J Cleynhens;F Van Leuven;H Kung;G Bormans;A Verbruggen	18992967	0	11C-labelled PIB analogues	amyloid beta	"Beta-Amyloid Peptide"	APP	ENSG00000142192
[Synthesis of benzothiazole derivatives and their binding characteristics with beta-amyloid].	Yao xue xue bao = Acta pharmaceutica Sinica	L Zhou;CS Gan;HS Wang;ZZ Zhao;J Pan	22812018	[11C]-6-OH-BTA-1	[11C]-2-(4-(methylamino)phenyl)-6-hydroxybenzothiazole)	beta-amyloid	"Amyloid Beta Precursor Protein"	APP	ENSG00000142192
Affinity of (nat/68)Ga-Labelled Curcumin and Curcuminoid Complexes for β-Amyloid Plaques: Towards the Development of New Metal-Curcumin Based Radiotracers.	International journal of molecular sciences	S Rubagotti;S Croci;E Ferrari;M Iori;PC Capponi;L Lorenzini;L Calzà;A Versari;M Asti	27608011	0	68Ga-Curcumin	β-Amyloid Plaques	"Beta-Amyloid Peptide"	APP	ENSG00000142192
Synthesis and biological evaluation of novel technetium-99m labeled phenylbenzoxazole derivatives as potential imaging probes for β-amyloid plaques in brain.	Bioorganic & medicinal chemistry letters	X Wang;M Cui;P Yu;Z Li;Y Yang;H Jia;B Liu	22652052	0	technetium-99m labeled phenylbenzoxazole derivatives	β-amyloid plaques	"amyloid beta precursor"	APP	ENSG00000142192
Cross-sectional comparison of small animal [18F]-florbetaben amyloid-PET between transgenic AD mouse models.	PloS one	M Brendel;A Jaworska;E Grießinger;C Rötzer;S Burgold;FJ Gildehaus;J Carlsen;P Cumming;K Baumann;C Haass;H Steiner;P Bartenstein;J Herms;A Rominger	25706990	amyloid-PET	0	APPswe/PS2	"Amyloid Beta Precursor Protein"	APP	ENSG00000142192
18F-FIBT may expand PET for β-amyloid imaging in neurodegenerative diseases.	Molecular psychiatry	Grimmer|Timo|T|;Shi|Kuangyu|K|;Diehl-Schmid|Janine|J|;Natale|Bianca|B|;Drzezga|Alexander|A|;Förster|Stefan|S|;Förstl|Hans|H|;Schwaiger|Markus|M|;Yakushev|Igor|I|;Wester|Hans-Jürgen|HJ|;Kurz|Alexander|A|;Yousefi|Behrooz Hooshyar|BH|http://orcid.org/0000-0003-0679-4449	30120417	18F-FIBT	0	β-amyloid	"amyloid-β"	APP	ENSG00000142192
Aquaporin-4 positron emission tomography imaging of the human brain: first report.	Journal of neuroimaging : official journal of the American Society of Neuroimaging	Y Suzuki;Y Nakamura;K Yamada;VJ Huber;M Tsujita;T Nakada	22817997	[11C]TGN-020	0	AQP-4	"AQP-4"	AQP4	ENSG00000171885
b'Binding of 7 alpha, 17 alpha-dimethyl-19-nortestosterone (mibolerone) to androgen and progesterone receptors in human and animal tissues.'	b'Endocrinology'		b'2419120'	3H-DMNT		androgen receptors	androgen receptor	AR	ENSG00000169083
20-[18F]fluoromibolerone, a positron-emitting radiotracer for androgen receptors: synthesis and tissue distribution studies.	Journal of nuclear medicine : official publication, Society of Nuclear Medicine	AJ Liu;JA Katzenellenbogen;HF VanBrocklin;CJ Mathias;MJ Welch	1988641	18F-Mib	20-[18F]fluoromibolerone	androgen receptors	"androgen receptor "	AR	ENSG00000169083
Synthesis and biological evaluation of [18F]bicalutamide, 4-[76Br]bromobicalutamide, and 4-[76Br]bromo-thiobicalutamide as non-steroidal androgens for prostate cancer imaging.	Journal of medicinal chemistry	EE Parent;CS Dence;C Jenks;TL Sharp;MJ Welch;JA Katzenellenbogen	17328524	4-[76Br]bromobicalutamide	[76Br]bromo-thiobicalutamide	AR	"androgen receptor "	AR	ENSG00000169083
In vitro binding of 16-methylated C18 and C19 steroid derivatives to the androgen receptor.	Pharmacological research	I Tóth;I Faredin;E Meskó;J Wölfling;G Schneider	8866837	0	[3H]R1881 (methyltrienolone)	androgen receptor	"Androgen Receptor"	AR	ENSG00000169083
[18F]-2'-Fluoro-5-methyl-1-beta-D-arabinofuranosyluracil (18F-FMAU) in prostate cancer: initial preclinical observations.	Molecular imaging	H Jadvar;LP Yap;R Park;Z Li;K Chen;L Hughes;A Kouhi;P Conti	22954187	[18F]-2'-Fluoro-5-methyl-1-beta-D-arabinofuranosyluracil (18F-FMAU)	0	Androgen receptor	"androgen receptor"	AR	ENSG00000169083
[7alpha-18F]fluoro-17alpha-methyl-5alpha-dihydrotestosterone: a ligand for androgen receptor-mediated imaging of prostate cancer.	Nuclear medicine and biology	PK Garg;DC Labaree;RM Hoyte;RB Hochberg	11182568	[7alpha-18F]fluoro-17alpha-methyl-5alpha-dihydrotestosterone	0	androgen receptor	"androgen receptor "	AR	ENSG00000169083
Sensitivity of 18F-fluorodihydrotestosterone PET-CT to count statistics and reconstruction protocol in metastatic castration-resistant prostate cancer.	EJNMMI research	MCF Cysouw;GM Kramer;D Heijtel;RC Schuit;MJ Morris;AJM van den Eertwegh;J Voortman;OS Hoekstra;DE Oprea-Lager;R Boellaard	31363939	[18F]FDHT PET	0	Androgen Receptor	"AR"	AR	ENSG00000169083
Sensitivity of 18F-fluorodihydrotestosterone PET-CT to count statistics and reconstruction protocol in metastatic castration-resistant prostate cancer.	EJNMMI research	Cysouw|Matthijs C F|MCF|http://orcid.org/0000-0001-5946-0173;Kramer|Gerbrand M|GM|;Heijtel|Dennis|D|;Schuit|Robert C|RC|;Morris|Michael J|MJ|;van den Eertwegh|Alfons J M|AJM|;Voortman|Jens|J|;Hoekstra|Otto S|OS|;Oprea-Lager|Daniela E|DE|;Boellaard|Ronald|R|	31363939	[18F]FDHT PET	0	Androgen Receptor	"AR"	AR	ENSG00000169083
In vivo imaging of brain androgen receptors in rats: a [(18)F]FDHT PET study.	Nuclear medicine and biology	MA Khayum;J Doorduin;IF Antunes;C Kwizera;R Zijlma;JA den Boer;RA Dierckx;EF de Vries	25735222	[(18)F]FDHT	0	brain androgen receptors	"Androgen Receptor"	AR	ENSG00000169083
b'Studies on the mechanism of action of Win 49596: a steroidal androgen receptor antagonist.'	b'Journal of steroid biochemistry'		b'2615358'	3H-testosterone		androgen receptor	androgen receptor	AR	ENSG00000169083
Synthesis of 11 beta-[18F]fluoro-5 alpha-dihydrotestosterone and 11 beta-[18F]fluoro-19-nor-5 alpha-dihydrotestosterone: preparation via halofluorination-reduction, receptor binding, and tissue distribution.	Journal of medicinal chemistry	YS Choe;PJ Lidström;DY Chi;TA Bonasera;MJ Welch;JA Katzenellenbogen	7877147	fluorine-18	11 beta-F-DHT	fluorine-18-label	"Androgen Receptor"	AR	ENSG00000169083
Fully automated synthesis of [(18) F]fluoro-dihydrotestosterone ([(18) F]FDHT) using the FlexLab module.	Journal of labelled compounds & radiopharmaceuticals	U Ackermann;JS Lewis;K Young;MJ Morris;A Weickhardt;ID Davis;AM Scott	27378195	0	[(18) F]FDHT	androgen receptor	"androgen receptor "	AR	ENSG00000169083
b'Protection from myocardial ischemia/reperfusion injury by a positive allosteric modulator of the A\xe2\x82\x83 adenosine receptor.'	b'The Journal of pharmacology and experimental therapeutics'		b'22011434'	5'-[γ-[35S]thio]triphosphate		A3 AR	androgen receptor	AR	ENSG00000169083
In vivo biodistribution of an androgen receptor avid PET imaging agent 7-alpha-fluoro-17 alpha-methyl-5-alpha-dihydrotestosterone ([(18)F]FMDHT) in rats pretreated with cetrorelix, a GnRH antagonist.	European journal of nuclear medicine and molecular imaging	S Garg;A Doke;KW Black;PK Garg	17934727	[(18)F]FMDHT	7-alpha-fluoro-17 alpha-methyl-5-alpha-dihydrotestosterone	androgen receptor	"Androgen Receptor"	AR	ENSG00000169083
Specific 18F-FDHT Accumulation in Human Prostate Cancer Xenograft Murine Models Is Facilitated by Prebinding to Sex Hormone-Binding Globulin.	Journal of nuclear medicine : official publication, Society of Nuclear Medicine	BM Larimer;F Dubois;E Bloch;S Nesti;M Placzek;G Zadra;JM Hooker;M Loda;U Mahmood	29853654	18F-FDHT	0	AR	"Androgen Receptor"	AR	ENSG00000169083
Synthesis and preliminary bioevaluation of 99mTc(CO)3-17α-triazolylandrost-4-ene-3-one derivative prepared via click chemistry route.	Cancer biotherapy & radiopharmaceuticals	MV Dhyani;D Satpati;A Korde;S Banerjee	21883014	(99m)Tc(CO)(3)-17α-triazolylandrost-4-ene-3-one	0	ARs	"AR"	AR	ENSG00000169083
Synthesis and biological evaluation of a fluorine-18-labeled nonsteroidal androgen receptor antagonist, N-(3-[18F]fluoro-4-nitronaphthyl)-cis-5-norbornene-endo-2,3-dicarboxylic imide.	Nuclear medicine and biology	EE Parent;CS Dence;TL Sharp;MJ Welch;JA Katzenellenbogen	16843836	3-[(18)F]F-NNDI	0	AR	"Androgen Receptor"	AR	ENSG00000169083
"Click" labeling strategy for M(CO)(3) (M = Re, (99m)Tc) prostate cancer targeted flutamide agents.	Dalton transactions (Cambridge, England : 2003)	AL Moore;DK Bucar;LR Macgillivray;PD Benny	20148205	M = Re, (99m)Tc	0	androgen receptor	"androgen receptor "	AR	ENSG00000169083
Facile radiosynthesis of new carbon-11-labeled propanamide derivatives as selective androgen receptor modulator (SARM) radioligands for prostate cancer imaging.	Steroids	M Gao;M Wang;KD Miller;QH Zheng	21867721	[(11)C]CO(2	[(11)C]8 g)	EOS	"Androgen Receptor"	AR	ENSG00000169083
Preclinical evaluation of fluorine-18-labeled androgen receptor ligands in baboons.	Journal of nuclear medicine : official publication, Society of Nuclear Medicine	TA Bonasera;JP O'Neil;M Xu;JA Dobkin;PD Cutler;LL Lich;YS Choe;JA Katzenellenbogen;MJ Welch	8683293	16beta-[18F]fluoro-5 alpha-dihydrotestosterone	16beta-[18F]fluoromibolerone	AR	"androgen receptor "	AR	ENSG00000169083
7 alpha-iodine-125-iodo-5 alpha-dihydrotestosterone: a radiolabeled ligand for the androgen receptor.	Journal of nuclear medicine : official publication, Society of Nuclear Medicine	DC Labaree;TJ Brown;RM Hoyte;RB Hochberg	9074528	0	125I-iodo-5 alpha-dihydrotestosterone	androgen receptor	"Androgen Receptor"	AR	ENSG00000169083
b'Mechanism of action of a new antialdosterone compound, prorenone.'	b'Endocrinology'		b'436757'	3H-prorenone		androgenic receptors	Androgen Receptor	AR	ENSG00000169083
b'In vitro measurement of cytosol and cell nuclear androgen receptors in male rat brain and pituitary.'	b'Brain research'		b'6626979'	3H-R1881		androgen receptors	androgen receptor	AR	ENSG00000169083
Fluorine-18-labeled androgens: radiochemical synthesis and tissue distribution studies on six fluorine-substituted androgens, potential imaging agents for prostatic cancer.	Journal of nuclear medicine : official publication, Society of Nuclear Medicine	A Liu;CS Dence;MJ Welch;JA Katzenellenbogen	1569482	0	0	AR	"androgen receptor "	AR	ENSG00000169083
b'Mechanism of action of a new antialdosterone compound, prorenone.'	b'Endocrinology'		b'436757'	3H-aldosterone		androgenic receptors	Androgen Receptor	AR	ENSG00000169083
7alpha-18F-fluoromethyl-dihydrotestosterone and 7alpha-18F-fluoromethyl-nortestosterone: ligands to determine the role of sex hormone-binding globulin for steroidal radiopharmaceuticals.	Journal of nuclear medicine : official publication, Society of Nuclear Medicine	EE Parent;CS Dence;TL Sharp;MJ Welch;JA Katzenellenbogen	18483103	7alpha-18F-fluoromethyl-nortestosterone	18F-labeled androgens: 7alpha-18F-fluoromethyl-dihydrotestosterone	SHBG	"androgen receptor ", "Sex Hormone Binding Globulin"	AR, SHBG	ENSG00000169083, ENSG00000129214
Fluorine-18 labeled galactosyl-neoglycoalbumin for imaging the hepatic asialoglycoprotein receptor.	Bioorganic & medicinal chemistry	W Yang;T Mou;C Peng;Z Wu;X Zhang;F Li;Y Ma	19796957	[(18)F]FNGA	(18)F(-)	ASGP receptor	"Asialoglycoprotein receptor"	ASGR1	ENSG00000141505
b'Specific targeting of a lipophilic prodrug of iododeoxyuridine to parenchymal liver cells using lactosylated reconstituted high density lipoprotein particles.'	b'Biochemical pharmacology'		b'8678894'	3H-IDU-Ol2-loaded NeoHDL		asialoglycoprotein receptor	asialoglycoprotein receptor 1	ASGR1	ENSG00000141505
Radiosynthesis and biological evaluation of an fluorine-18 labeled galactose derivative [18F]FPGal for imaging the hepatic asialoglycoprotein receptor.	Bioorganic & medicinal chemistry letters	Sun|Penghui|P|;Zhu|Yun|Y|;Han|Yanjiang|Y|;Hu|Kongzhen|K|;Huang|Shun|S|;Wang|Meng|M|;Wu|Hubing|H|;Tang|Ganghua|G|	32307237	[18F]FPGal	fluorine-18 labeled galactose	hepatic asialoglycoprotein receptor	"asialoglycoprotein receptor 1", "Asialoglycoprotein Receptor 2"	ASGR1, ASGR1	ENSG00000141505, ENSG00000161944
Radiosynthesis and biological evaluation of an fluorine-18 labeled galactose derivative [18F]FPGal for imaging the hepatic asialoglycoprotein receptor.	Bioorganic & medicinal chemistry letters	P Sun;Y Zhu;Y Han;K Hu;S Huang;M Wang;H Wu;G Tang	32307237	[18F]FPGal	fluorine-18 labeled galactose	hepatic asialoglycoprotein receptor	"asialoglycoprotein receptor 1", "Asialoglycoprotein Receptor 2"	ASGR1, ASGR1	ENSG00000141505, ENSG00000161944
Hepatic functional scintigraphic imaging with 99mtechnetium galactosyl serum albumin.	Hepato-gastroenterology	Y Kubota;S Kitagawa;K Inoue;SK Ha-Kawa;M Kojima;Y Tanaka	8462925	99mTc-galactosyl serum albumin (GSA)	0	asialoglycoprotein receptor	"ASGR"	ASGR1, ASGR2	ENSG00000141505, ENSG00000161944
Utility of Tc-99m GSA whole-body scintigraphy in detecting bone metastases from hepatocellular carcinoma.	Clinical nuclear medicine	K Sueyoshi;I Narabayashi;T Aratani;K Doi;T Komori;Y Ogura;K Utsunomiya;T Shimidzu	11245114	Tc-99m GSA	0	asialoglycoprotein receptor	"ASGR"	ASGR1, ASGR2	ENSG00000141505, ENSG00000161944
[68Ga]NOTA-Galactosyl Human Serum Albumin: a Tracer for Liver Function Imaging with Improved Stability.	Molecular imaging and biology	R Haubner;AM Schmid;A Maurer;C Rangger;LG Roig;BJ Pichler;IJ Virgolini	28194629	[68Ga]NOTA-GSA	[68Ga]DTPA-GSA	HH15	"Asialoglycoprotein Receptor 1","Asialoglycoprotein Receptor 2"	ASGR1, ASGR2	ENSG00000141505,ENSG00000161944
Postoperative assessment of hepatic asialoglycoprotein receptor function with Tc-99m GSA: the safety margin of resection size in living donor liver transplantation.	Annals of transplantation	K Kobayashi;N Hattori;O Manabe;K Hirata;K Magota;T Shimamura;N Tamaki	25620580	Tc-99m GSA	0	asialoglycoprotein receptor	"ASGR"	ASGR1, ASGR2	ENSG00000141505, ENSG00000161944
Further optimisation of 99mTc-Nanocoll sentinel node localisation in carcinoma of the breast by improved labelling.	European journal of nuclear medicine	GM Gommans;A van Dongen;TG van der Schors;E Gommans;JF Visser;WW Clarijs;JW de Waard;J van de Bos;RO Boer	11685486	99mTc-colloidal albumin	0	asialoglycoprotein receptor	"ASGR"	ASGR1, ASGR2	ENSG00000141505, ENSG00000161944
Catabolism of (64)Cu and Cy5.5-labeled human serum albumin in a tumor xenograft model.	Amino acids	CM Kang;H Kim;HJ Koo;JW Park;GI An;JY Choi;KH Lee;BT Kim;YS Choe	27098932	(64)Cu-DOTA-Cys-HSA-Cy5.5	(64)Cu-DOTA-Lys-HSA-Cy5.5	asialoglycoprotein receptor	"ASGR"	ASGR1, ASGR2	ENSG00000141505, ENSG00000161944
201Tl and 99Tcm-human serum albumin for assessment of the effect of hypertensive treatment with angiotensin II infusion on tumour circulation.	Nuclear medicine communications	S Kinuya;K Yokoyama;S Konishi;EH Hwang;T Takayama;T Michigishi;N Tonami	8778641	99Tcm-HSA	0	asialoglycoprotein receptor	"ASGR"	ASGR1, ASGR2	ENSG00000141505, ENSG00000161944
Technetium Tc 99m plasmin in the diagnosis of inflammatory disease.	European journal of nuclear medicine	A Owunwanne;DA Weber;IL Spar;GA Wilson;RE O'Mara	2952505	99mTc-human serum albumin	0	asialoglycoprotein receptor	"ASGR"	ASGR1, ASGR2	ENSG00000141505, ENSG00000161944
Separate analysis of asialoglycoprotein receptors in the right and left hepatic lobes using (99m)Tc-GSA SPECT in patients with acute hepatic damage.	Hepatology research : the official journal of the Japan Society of Hepatology	H Togashi;K Takahashi;Y Onodera;T Adachi;A Suzuki;T Karasawa;R Ishii;K Sugahara;K Okumoto;J Ito;T Saito;A Okada;Y Sugai;S Kawata	16920400	(99m)Tc-GSA	0	AGSPR	"ASGR"	ASGR1, ASGR2	ENSG00000141505, ENSG00000161944
[Study of heart region of interest setting method in the hepatic functional reserve index of (99m)tc-diethylenetriamine pentaacetic Acid-galactosyl human serum albumin].	Nihon Hoshasen Gijutsu Gakkai zasshi	Y Takahashi;M Akiyama;T Saitou;K Kato;Y Nakazawa	25142391	(99m)Tc-GSA	0	asialoglycoprotein receptor	"ASGR"	ASGR1, ASGR2	ENSG00000141505, ENSG00000161944
Clearance of 99mTc-labeled albumin from lungs in anesthetized guinea pigs.	Experimental lung research	JC Connelly;BT Peterson	8467764	99mTc-human serum albumin (HSA)	0	asialoglycoprotein receptor	"ASGR"	ASGR1, ASGR2	ENSG00000141505, ENSG00000161944
Validation of curve-fitting method for blood retention of 99mTc-GSA: comparison with blood sampling method.	Annals of nuclear medicine	SK Ha-Kawa;Y Suga;K Kouda;K Ikeda;Y Tanaka	9095317	99mTc-GSA	0	asialoglycoprotein receptor	"ASGR"	ASGR1, ASGR2	ENSG00000141505, ENSG00000161944
Usefulness of examining hepatic functional volume using technetium-99m galactosyl serum albumin scintigraphy in hepatocellular carcinoma.	Nuclear medicine communications	A Nanashima;T Abo;T Kudo;I Sakamoto;H Hayashi;G Murakami;H Takeshita;S Hidaka;Y Kido;T Nagayasu	23458853	99mTc-GSA	0	asialoglycoprotein receptor	"ASGR"	ASGR1, ASGR2	ENSG00000141505, ENSG00000161944
[Quantitative analysis of 99mTc-GSA liver scintigraphy with graphical plot method].	Nihon Igaku Hoshasen Gakkai zasshi. Nippon acta radiologica	H Shinohara;Y Niio;S Hasebe;S Matsuoka;M Obuchi;TS Higashi;M Yamada;T Takagi;K Takizawa;M Honda;Y Kuniyasu	8992458	99mTc-GSA	0	asialoglycoprotein receptor	"ASGR"	ASGR1, ASGR2	ENSG00000141505, ENSG00000161944
Technetium-99m-labeled monoclonal antibodies for immunoscintigraphy. Simplified preparation and evaluation.	Journal of immunological methods	ML Thakur;JD DeFulvio	2013698	99mTc-TNT-1-F(ab')2	125I-TNT-1-F(ab')2	histone fraction H1	"ASGR"	ASGR1, ASGR2	ENSG00000141505, ENSG00000161944
Simple scintigraphic parameters with Tc-99m galactosyl human serum albumin for clinical staging of chronic hepatocellular dysfunction.	Annals of nuclear medicine	K Nakajima;K Kinuya;Y Mizutani;EH Hwang;T Michigishi;N Tonami;K Kobayashi	10202942	Tc-99m GSA	0	asialoglycoprotein receptor	"ASGR"	ASGR1, ASGR2	ENSG00000141505, ENSG00000161944
99mTc-neolactosylated human serum albumin for imaging the hepatic asialoglycoprotein receptor.	Bioconjugate chemistry	JM Jeong;MK Hong;J Lee;M Son;Y So;DS Lee;JK Chung;MC Lee	15264873	0	99mTc-neolactosylated human serum albumin	hepatic asialoglycoprotein receptor	"Asialoglycoprotein Receptor"	ASGR1, ASGR2	ENSG00000141505, ENSG00000161944
99mTc-neolactosylated human serum albumin for imaging the hepatic asialoglycoprotein receptor.	Bioconjugate chemistry	JM Jeong;MK Hong;J Lee;M Son;Y So;DS Lee;JK Chung;MC Lee	15264873	0	99mTc-neolactosylated human serum albumin	hepatic asialoglycoprotein receptor	"Asialoglycoprotein Receptor"	ASGR1, ASGR2	ENSG00000141505, ENSG00000161944
[Phase II clinical study on 99mTc-GSA, a new agent for functional imaging of the liver].	Kaku igaku. The Japanese journal of nuclear medicine	K Torizuka;SK Ha-Kawa;M Kudo;S Kitagawa;Y Kubota;Y Tanaka;M Hino;K Ikekubo	1578824	99mTc-GSA	99mTc-DTPA-galactosyl human serum albumin (99mTc-GSA)	asialoglycoprotein receptors	"Asialoglycoprotein Receptor 1","Asialoglycoprotein Receptor 2"	ASGR1, ASGR2	ENSG00000141505,ENSG00000161944
[Evaluation of usefulness of 99mTc-GSA scintigraphy in hepatitis C treated with alpha interferon].	Nihon Igaku Hoshasen Gakkai zasshi. Nippon acta radiologica	K Hasegawa;M Hasegawa;K Kusakabe;Y Fujimaki;T Hashimoto;T Hishida	8072873	99mTc-GSA	0	asialoglycoprotein receptor	"ASGR"	ASGR1, ASGR2	ENSG00000141505, ENSG00000161944
Modular nanotransporters: a versatile approach for enhancing nuclear delivery and cytotoxicity of Auger electron-emitting 125I.	EJNMMI research	TA Slastnikova;E Koumarianou;AA Rosenkranz;G Vaidyanathan;TN Lupanova;AS Sobolev;MR Zalutsky	23107475	125I-labeled bovine serum albumin	0	asialoglycoprotein receptor	"ASGR"	ASGR1, ASGR2	ENSG00000141505, ENSG00000161944
Accumulation of 99mTc-low-density lipoprotein in human malignant glioma.	British journal of cancer	J Leppälä;M Kallio;T Nikula;P Nikkinen;K Liewendahl;J Jääskeläinen;S Savolainen;H Gylling;J Hiltunen;J Callaway	7841057	99mTc-HSA	0	asialoglycoprotein receptor	"ASGR"	ASGR1, ASGR2	ENSG00000141505, ENSG00000161944
Simplified quantification method for in vivo SPECT/CT imaging of asialoglycoprotein receptor with (99m)Tc-p(VLA-co-VNI) to assess and stage hepatic fibrosis in mice.	Scientific reports	D Zhang;Z Guo;P Zhang;Y Li;X Su;L You;M Gao;C Liu;H Wu;X Zhang	27150943	(99m)Tc-p(VLA-co-VNI)	0	ASGP-R	"ASGR"	ASGR1, ASGR2	ENSG00000141505, ENSG00000161944
Differences in the intracellular processing of the radiolabel following the uptake of iodine-125- and technetium-99m-neogalactosyl albumin by the isolated perfused rat liver.	Journal of nuclear medicine : official publication, Society of Nuclear Medicine	S Gore;AI Morris;IT Gilmore;PJ Maltby;JR Thornback;D Billington	2005461	99mTc-NGA	125I-NGA	asialoglycoprotein receptor	"ASGR"	ASGR1, ASGR2	ENSG00000141505, ENSG00000161944
Blood clearance rates of technetium-99m albumin preparations: concise communication.	Journal of nuclear medicine : official publication, Society of Nuclear Medicine	ML Nusynowitz;ID Straw;AR Benedetto;RS Dixon	722325	technetium-99m albumin	0	asialoglycoprotein receptor	"ASGR"	ASGR1, ASGR2	ENSG00000141505, ENSG00000161944
[Selective double-isotope coronary scintigraphy with 99mTc- and 111In-HSA-microspheres].	Nuklearmedizin. Nuclear medicine	UB Noelpp;C Salzmann;M Ramos;B Vogel;H Rösler;HP Gurtner	896489	99mTc-HSA-microspheres	111In-HSA-microspheres	asialoglycoprotein receptor	"ASGR"	ASGR1, ASGR2	ENSG00000141505, ENSG00000161944
[A study of acquisition time using compartment analysis with 99mTc-GSA liver scintigraphy].	Nihon Igaku Hoshasen Gakkai zasshi. Nippon acta radiologica	H Shinohara;Y Niio;S Hasebe;S Matuoka;M Oobuchi;TS Higashi;M Yamada;T Takagi;K Takizawa;S Suzuki	8570394	99mTc-GSA	0	asialoglycoprotein receptor	"ASGR"	ASGR1, ASGR2	ENSG00000141505, ENSG00000161944
(18)F-FBHGal for asialoglycoprotein receptor imaging in a hepatic fibrosis mouse model.	Bioorganic & medicinal chemistry	HW Kao;CL Chen;WY Chang;JT Chen;WJ Lin;RS Liu;HE Wang	23321012	(18)F-FBHGal	0	AGSPR	"ASGR"	ASGR1, ASGR2	ENSG00000141505, ENSG00000161944
Biodistribution and imaging studies of technetium-99m-labeled liposomes in rats with focal infection.	Journal of nuclear medicine : official publication, Society of Nuclear Medicine	B Goins;R Klipper;AS Rudolph;RO Cliff;R Blumhardt;WT Phillips	8254404	99mTc-human serum albumin	0	asialoglycoprotein receptor	"ASGR"	ASGR1, ASGR2	ENSG00000141505, ENSG00000161944
[Estimation of 99mTc-GSA receptor amount by non-linear 3-compartment model: ligand-receptor binding model without blood sampling].	Kaku igaku. The Japanese journal of nuclear medicine	K Fujimori;T Shounai;K Koito;S Yoshida;M Takeda;N Yama;T Katsuramaki;T Furuhata;K Hirata;M Hareyama	10547985	99mTc-GSA	0	asialoglycoprotein receptor	"ASGR"	ASGR1, ASGR2	ENSG00000141505, ENSG00000161944
Imaging of intraperitoneal tumors with technetium-99m GSA.	Annals of nuclear medicine	Z Yao;M Zhang;H Sakahara;T Saga;Y Nakamoto;N Sato;S Zhao;Y Arano;J Konishi	9637283	99mTc-HSA	99mTc-GSA	asialoglycoprotein receptor	"ASGR"	ASGR1, ASGR2	ENSG00000141505, ENSG00000161944
[Clinical application of asialoglycoprotein receptor-mediated liver scintigraphy using 99mTc-DTPA-galactosyl-human serum albumin].	Nihon Igaku Hoshasen Gakkai zasshi. Nippon acta radiologica	SK Ha-Kawa;Y Nakanishi;M Kojima;Y Tanaka;S Kitagawa;Y Kubota;K Inoue;K Ikekubo	1792157	99mTc-GSA	0	asialoglycoprotein receptors	"ASGR"	ASGR1, ASGR2	ENSG00000141505, ENSG00000161944
Early effects of gamma knife radiosurgery on brain metastases: assessment by 201TlCl SPECT and 99mTc-DTPA-human serum albumin SPECT.	Neurologia medico-chirurgica	Y Seo;S Fukuoka;J Nakagawara;M Takanashi;K Suematsu;J Nakamura	9046801	99mTc-HSA-D	0	asialoglycoprotein receptor	"ASGR"	ASGR1, ASGR2	ENSG00000141505, ENSG00000161944
[Evaluation on blood clearance and hepatic uptake of 99mTc-GSA in rats with blood flow conversion].	[Hokkaido igaku zasshi] The Hokkaido journal of medical science	K Ohno	9226469	99mTc-GSA	0	asialoglycoprotein receptor	"ASGR"	ASGR1, ASGR2	ENSG00000141505, ENSG00000161944
Stability of the mixture of technetium-99m human serum albumin and lidocaine hydrochloride for clinical application.	Nuclear medicine communications	YF Wang;MH Chuang;TM Cham;MI Chung	19430321	99mTc-HSA	0	asialoglycoprotein receptor	"ASGR"	ASGR1, ASGR2	ENSG00000141505, ENSG00000161944
[Simple kinetic analysis of 99mTc-GSA by direct integral linear least square regression method: calculation of hepatic blood flow and receptor index based on three-compartment model].	Kaku igaku. The Japanese journal of nuclear medicine	R Katada;N Shuke;Y Saitoh;W Yamamoto;T Aburano;J Sato;Y Ishikawa	9567033	99mTc-DTPA-Galactosyl Human Serum Albumin	99mTc-GSA	asialoglycoprotein receptor	"Asialoglycoprotein Receptor 1","Asialoglycoprotein Receptor 2"	ASGR1, ASGR2	ENSG00000141505,ENSG00000161944
[Evaluation of the liver uptake rate measured by 99mTc-GSA SPECT to assess liver function].	Kaku igaku. The Japanese journal of nuclear medicine	Y Onodera;K Takahashi;Y Sugai;M Yoshino;A Komatani;K Yamaguchi;S Ono	10087764	99mTc-GSA	0	asialoglycoprotein receptor	"ASGR"	ASGR1, ASGR2	ENSG00000141505, ENSG00000161944
Differential receptor targeting of liver cells using 99mTc-neoglycosylated human serum albumins.	Archives of pharmacal research	S Kim;JM Jeong;MK Hong;JJ Jang;J Lee;DS Lee;JK Chung;MC Lee	18277609	99mTc-LSA	99mTc-MSA	asialoglycoprotein receptor	"ASGR"	ASGR1, ASGR2	ENSG00000141505, ENSG00000161944
The specificity and accuracy of (111)In-hexavalent lactoside in estimating liver reserve and its threshold value for mortality in mice.	Journal of hepatology	MH Wang;CY Chien;PY Wang;HM Yu;HS Lee;WJ Lin	25797863	(111)In-hexavalent	0	Asialoglycoprotein receptor	"Asialoglycoprotein Receptor 1","Asialoglycoprotein Receptor 2"	ASGR1, ASGR2	ENSG00000141505,ENSG00000161944
[Clinical evaluation of hepatic scintigraphy using 99mTc-GSA].	Nihon Igaku Hoshasen Gakkai zasshi. Nippon acta radiologica	K Ishii;S Nishiyama;H Nishimaki;K Tadokoro;T Ikeda;T Matsubayashi;K Ishii	1641314	99mTc-GSA	0	Asialoglycoprotein receptor	"Asialoglycoprotein Receptor 1","Asialoglycoprotein Receptor 2"	ASGR1, ASGR2	ENSG00000141505,ENSG00000161944
Evaluation of 99Tcm-labelled human immunoglobulin in animal models of experimentally induced inflammatory lesions.	Nuclear medicine communications	HH Shimpi;OP Noronha;AM Samuel	8570115	99Tcm-HSA	99Tcm-HIG	asialoglycoprotein receptor	"ASGR"	ASGR1, ASGR2	ENSG00000141505, ENSG00000161944
Positron emission tomography measurements of pulmonary vascular permeability with Ga-68 transferrin or C-11 methylalbumin.	Critical care medicine	DP Schuster;J Markham;MJ Welch	9504581	C-11 labeled methylalbumin	0	asialoglycoprotein receptor	"ASGR"	ASGR1, ASGR2	ENSG00000141505, ENSG00000161944
[Phase I clinical study on 99mTc-GSA, a new agent for functional imaging of the liver].	Kaku igaku. The Japanese journal of nuclear medicine	K Torizuka;SK Ha-Kawa;K Ikekubo;Y Suga;Y Tanaka;M Hino;H Ito;K Yamamoto;Y Yonekura	1770647	99mTc-GSA	Technetium-99m-DTPA-galactosyl human serum albumin (99mTc-GSA)	hepatic receptor	"Asialoglycoprotein Receptor 2 "	ASGR2	ENSG00000161944
Evaluation of undifferentiated carcinoma of nasopharyngeal type with thallium-201 and technetium-99m MIBI SPECT.	Otolaryngology--head and neck surgery : official journal of American Academy of Otolaryngology-Head and Neck Surgery	DP Sobic-Saranovic;IP Pendjer;NDj Kozarevic;VM Artiko;AA Mikic;VB Obradovic	17765766	201-Tl	0	Na+/K+ adenosine triphosphate (ATP) transport system	"Na+/K+ adenosine triphosphate (ATP) transport system"	ATP1A1, ATP1A2, ATP1A3, ATP1A4, ATP1B1, ATP1B2	ENSG00000163399, ENSG00000018625, ENSG00000105409, ENSG00000132681, ENSG00000143153, ENSG00000129244
Correlation between thallium-201 myocardial perfusion defects and the functional severity of coronary artery stenosis as assessed by pressure-derived myocardial fractional flow reserve.	Circulation journal : official journal of the Japanese Circulation Society	H Yanagisawa;T Chikamori;N Tanaka;T Hatano;T Morishima;S Hida;H Iino;K Amaya;K Takazawa;A Yamashina	12499614	(201)Tl	0	Na+/K+ adenosine triphosphate (ATP) transport system	"Na+/K+ adenosine triphosphate (ATP) transport system"	ATP1A1, ATP1A2, ATP1A3, ATP1A4, ATP1B1, ATP1B2	ENSG00000163399, ENSG00000018625, ENSG00000105409, ENSG00000132681, ENSG00000143153, ENSG00000129244
[Assessment of myocardial viability by thallium-201 reinjection imaging with sublingual nitroglycerin].	Kaku igaku. The Japanese journal of nuclear medicine	M Miyagawa;S Kumano;M Sekiya;K Watanabe;K Hashida;M Shiode;K Nishimura;H Akutsu;T Imachi;S Tanada	7933683	201Tl	0	Na+/K+ adenosine triphosphate (ATP) transport system	"Na+/K+ adenosine triphosphate (ATP) transport system"	ATP1A1, ATP1A2, ATP1A3, ATP1A4, ATP1B1, ATP1B2	ENSG00000163399, ENSG00000018625, ENSG00000105409, ENSG00000132681, ENSG00000143153, ENSG00000129244
Accuracy of left ventricular ejection fraction determined by gated myocardial perfusion SPECT with Tl-201 and Tc-99m sestamibi: comparison with first-pass radionuclide angiography.	Journal of nuclear cardiology : official publication of the American Society of Nuclear Cardiology	ZX He;E Cwajg;JS Preslar;JJ Mahmarian;MS Verani	10461608	Tl-201	0	Na+/K+ adenosine triphosphate (ATP) transport system	"Na+/K+ adenosine triphosphate (ATP) transport system"	ATP1A1, ATP1A2, ATP1A3, ATP1A4, ATP1B1, ATP1B2	ENSG00000163399, ENSG00000018625, ENSG00000105409, ENSG00000132681, ENSG00000143153, ENSG00000129244
Assessment of treatment response in irradiated lung cancer by sequential thallium-201 SPECT: comparison with tumor volume change and survival time.	Radiation medicine	M Shimizu;H Seto;M Kageyama;YW Wu;M Morijiri;N Watanabe;M Kakishita	8725371	201TI	0	Na+/K+ adenosine triphosphate (ATP) transport system	"Na+/K+ adenosine triphosphate (ATP) transport system"	ATP1A1, ATP1A2, ATP1A3, ATP1A4, ATP1B1, ATP1B2	ENSG00000163399, ENSG00000018625, ENSG00000105409, ENSG00000132681, ENSG00000143153, ENSG00000129244
Thallium-201 imaging in anomalous left coronary artery originating from pulmonary trunk.	Clinical nuclear medicine	SM Kim;CH Park;CM Intenzo;AM Baht	2766631	Thallium-201	0	Na+/K+ adenosine triphosphate (ATP) transport system	"Na+/K+ adenosine triphosphate (ATP) transport system"	ATP1A1, ATP1A2, ATP1A3, ATP1A4, ATP1B1, ATP1B2	ENSG00000163399, ENSG00000018625, ENSG00000105409, ENSG00000132681, ENSG00000143153, ENSG00000129244
[Evaluation of myocardial viability using perfusion cardiac SPECT. 201-thallium rest/redistribution, 201-thallium rest/reinjection and technetium 99m tetrofosmin rest/postnitrates].	Revista espanola de cardiologia	A Flotats Giralt;I Carrió Gasset;M Estorch Cabrera;L Bernà Roqueta;AM Catafau Alcántara;C Marí Aparici;M Ballester Rodés	9549398	thallium-201	0	Na+/K+ adenosine triphosphate (ATP) transport system	"Na+/K+ adenosine triphosphate (ATP) transport system"	ATP1A1, ATP1A2, ATP1A3, ATP1A4, ATP1B1, ATP1B2	ENSG00000163399, ENSG00000018625, ENSG00000105409, ENSG00000132681, ENSG00000143153, ENSG00000129244
Early imaging of experimental myocardial infarction by intracoronary administraion of 131I-labelled anticardiac myosin (Fab')2 fragments.	Circulation	BA Khaw;HK Gold;RC Leinbach;JT Fallon;W Strauss;GM Pohost;E Haber	709769	201Tl	0	Na+/K+ adenosine triphosphate (ATP) transport system	"Na+/K+ adenosine triphosphate (ATP) transport system"	ATP1A1, ATP1A2, ATP1A3, ATP1A4, ATP1B1, ATP1B2	ENSG00000163399, ENSG00000018625, ENSG00000105409, ENSG00000132681, ENSG00000143153, ENSG00000129244
Diagnostic value of Tl-201 lung uptake is dependent on measurement method.	Journal of nuclear cardiology : official publication of the American Society of Nuclear Cardiology	A Hitzel;A Manrique;A Cribier;P Véra	11391303	Tl-201	0	Na+/K+ adenosine triphosphate (ATP) transport system	"Na+/K+ adenosine triphosphate (ATP) transport system"	ATP1A1, ATP1A2, ATP1A3, ATP1A4, ATP1B1, ATP1B2	ENSG00000163399, ENSG00000018625, ENSG00000105409, ENSG00000132681, ENSG00000143153, ENSG00000129244
201Tl and 99Tcm-human serum albumin for assessment of the effect of hypertensive treatment with angiotensin II infusion on tumour circulation.	Nuclear medicine communications	S Kinuya;K Yokoyama;S Konishi;EH Hwang;T Takayama;T Michigishi;N Tonami	8778641	201Tl	0	Na+/K+ adenosine triphosphate (ATP) transport system	"Na+/K+ adenosine triphosphate (ATP) transport system"	ATP1A1, ATP1A2, ATP1A3, ATP1A4, ATP1B1, ATP1B2	ENSG00000163399, ENSG00000018625, ENSG00000105409, ENSG00000132681, ENSG00000143153, ENSG00000129244
The usefulness of Tc-99m MIBI for evaluating brain tumors: comparative study with Tl-201 and relation with P-glycoprotein	Clinical nuclear medicine	S Nagamachi;S Jinnouchi;T Ohnishi;H Nakahara;L Flores;S Tamura;K Yokogami;H Kawano;S Wakisaka	10512102	TI-201	0	Na+/K+ adenosine triphosphate (ATP) transport system	"Na+/K+ adenosine triphosphate (ATP) transport system"	ATP1A1, ATP1A2, ATP1A3, ATP1A4, ATP1B1, ATP1B2	ENSG00000163399, ENSG00000018625, ENSG00000105409, ENSG00000132681, ENSG00000143153, ENSG00000129244
Relation of left ventricular perfusion and wall motion with metabolic activity in persistent defects on thallium-201 tomography in healed myocardial infarction.	The American journal of cardiology	N Tamaki;Y Yonekura;K Yamashita;M Senda;H Saji;T Hashimoto;T Fudo;H Kambara;C Kawai;T Ban	3261123	thallium-201	0	Na+/K+ adenosine triphosphate (ATP) transport system	"Na+/K+ adenosine triphosphate (ATP) transport system"	ATP1A1, ATP1A2, ATP1A3, ATP1A4, ATP1B1, ATP1B2	ENSG00000163399, ENSG00000018625, ENSG00000105409, ENSG00000132681, ENSG00000143153, ENSG00000129244
[Evaluation of brain tumor by 99mTc-MIBI: comparison study with 201Tl and predictivity of therapeutic effect].	Kaku igaku. The Japanese journal of nuclear medicine	S Nagamachi;S Jinnouchi;LG Flores;T Kodama;T Ohnishi;H Nakahara;S Futami;S Tamura;K Watanabe;K Yokogami;H Kawano;S Wakisaka	9594487	201Tl-chloride	0	Na+/K+ adenosine triphosphate (ATP) transport system	"Na+/K+ adenosine triphosphate (ATP) transport system"	ATP1A1, ATP1A2, ATP1A3, ATP1A4, ATP1B1, ATP1B2	ENSG00000163399, ENSG00000018625, ENSG00000105409, ENSG00000132681, ENSG00000143153, ENSG00000129244
Absolute quantitation of myocardial blood flow with (201)Tl and dynamic SPECT in canine: optimisation and validation of kinetic modelling.	European journal of nuclear medicine and molecular imaging	H Iida;S Eberl;KM Kim;Y Tamura;Y Ono;M Nakazawa;A Sohlberg;T Zeniya;T Hayashi;H Watabe	18202845	201Tl	0	Na+/K+ adenosine triphosphate (ATP) transport system	"Na+/K+ adenosine triphosphate (ATP) transport system"	ATP1A1, ATP1A2, ATP1A3, ATP1A4, ATP1B1, ATP1B2	ENSG00000163399, ENSG00000018625, ENSG00000105409, ENSG00000132681, ENSG00000143153, ENSG00000129244
Value of combined technetium-99m hydroxy methylene diphosphonate and thallium-201 imaging in detecting bone metastases from thyroid carcinoma.	Thyroid : official journal of the American Thyroid Association	MS Alam;R Takeuchi;K Kasagi;T Misaki;S Miyamoto;Y Iida;A Hidaka;J Konishi	9349573	201Tl	0	Na+/K+ adenosine triphosphate (ATP) transport system	"Na+/K+ adenosine triphosphate (ATP) transport system"	ATP1A1, ATP1A2, ATP1A3, ATP1A4, ATP1B1, ATP1B2	ENSG00000163399, ENSG00000018625, ENSG00000105409, ENSG00000132681, ENSG00000143153, ENSG00000129244
Thallium-201 SPECT and low-dose dobutamine stress cine MRI for predicting functional recovery of regional myocardial contraction in patients with myocardial infarction.	Journal of cardiovascular magnetic resonance : official journal of the Society for Cardiovascular Magnetic Resonance	S Uemura;H Sakuma;M Motoyasu;Y Ichikawa;K Kitagawa;H Tamada;T Okinaka;N Isaka;K Takeda;T Nakano	15347134	Tl-201	0	Na+/K+ adenosine triphosphate (ATP) transport system	"Na+/K+ adenosine triphosphate (ATP) transport system"	ATP1A1, ATP1A2, ATP1A3, ATP1A4, ATP1B1, ATP1B2	ENSG00000163399, ENSG00000018625, ENSG00000105409, ENSG00000132681, ENSG00000143153, ENSG00000129244
Comparison of parameters of 123I-MIBG scintigraphy for predicting prognosis in patients with dilated cardiomyopathy.	Nuclear medicine communications	M Momose;H Kobayashi;N Iguchi;N Matsuda;Y Sakomura;H Kasanuki;K Kusakabe;T Okawa	10451865	201Tl	0	Na+/K+ adenosine triphosphate (ATP) transport system	"Na+/K+ adenosine triphosphate (ATP) transport system"	ATP1A1, ATP1A2, ATP1A3, ATP1A4, ATP1B1, ATP1B2	ENSG00000163399, ENSG00000018625, ENSG00000105409, ENSG00000132681, ENSG00000143153, ENSG00000129244
[Thallium-201 single photon emission computed tomography in the evaluation of therapeutic response for brain tumors].	Kaku igaku. The Japanese journal of nuclear medicine	N Tomura;M Kobayashi;Y Oyama;K Satoh;K Kato;K Kusaka;J Watarai;K Sasaki	7933684	201Tl	0	Na+/K+ adenosine triphosphate (ATP) transport system	"Na+/K+ adenosine triphosphate (ATP) transport system"	ATP1A1, ATP1A2, ATP1A3, ATP1A4, ATP1B1, ATP1B2	ENSG00000163399, ENSG00000018625, ENSG00000105409, ENSG00000132681, ENSG00000143153, ENSG00000129244
[Usefulness of 123I-MIBG and 123I-BMIPP myocardial scintigraphy for detecting coronary artery disease and for evaluating left ventricular function].	Kaku igaku. The Japanese journal of nuclear medicine	T Toyama;Y Suzuki;J Tsukagoshi;T Kanda;S Imai;K Murata;M Tateno;K Endo;T Suzuki;H Hoshizaki	7715103	201Tl	0	Na+/K+ adenosine triphosphate (ATP) transport system	"Na+/K+ adenosine triphosphate (ATP) transport system"	ATP1A1, ATP1A2, ATP1A3, ATP1A4, ATP1B1, ATP1B2	ENSG00000163399, ENSG00000018625, ENSG00000105409, ENSG00000132681, ENSG00000143153, ENSG00000129244
[²⁰¹TI and (99m)Tc-MIBI scintigraphy in evaluation of neoadjuvant chemotherapy for osteosarcoma].	Zhejiang da xue xue bao. Yi xue ban = Journal of Zhejiang University. Medical sciences	ZK Huang;C Lou;GH Shi	22499516	(201)Tl	0	Na+/K+ adenosine triphosphate (ATP) transport system	"Na+/K+ adenosine triphosphate (ATP) transport system"	ATP1A1, ATP1A2, ATP1A3, ATP1A4, ATP1B1, ATP1B2	ENSG00000163399, ENSG00000018625, ENSG00000105409, ENSG00000132681, ENSG00000143153, ENSG00000129244
Diagnostic value of technetium-99m-MIBI as a myocardial perfusion imaging agent: comparison of long and short intervals between rest and stress injections.	Clinical cardiology	J Magriñà;X Bosch;A Garcia;F Pons;M Moragas;E Roig;F Navarro Lopez;J Setoain	1499174	201Tl	0	Na+/K+ adenosine triphosphate (ATP) transport system	"Na+/K+ adenosine triphosphate (ATP) transport system"	ATP1A1, ATP1A2, ATP1A3, ATP1A4, ATP1B1, ATP1B2	ENSG00000163399, ENSG00000018625, ENSG00000105409, ENSG00000132681, ENSG00000143153, ENSG00000129244
Detection of recurrent nasopharyngeal carcinomas with thallium-201 single-photon emission computed tomography in patients with indeterminate magnetic resonance imaging findings after radiotherapy.	Head & neck	CJ Tai;JA Liang;SN Yang;MH Tsai;CC Lin;CH Kao	12599290	Tl-201	0	Na+/K+ adenosine triphosphate (ATP) transport system	"Na+/K+ adenosine triphosphate (ATP) transport system"	ATP1A1, ATP1A2, ATP1A3, ATP1A4, ATP1B1, ATP1B2	ENSG00000163399, ENSG00000018625, ENSG00000105409, ENSG00000132681, ENSG00000143153, ENSG00000129244
Physiological basis of myocardial perfusion imaging with the technetium 99m agents.	Seminars in nuclear medicine	GA Beller;DD Watson	1835136	201Tl	0	Na+/K+ adenosine triphosphate (ATP) transport system	"Na+/K+ adenosine triphosphate (ATP) transport system"	ATP1A1, ATP1A2, ATP1A3, ATP1A4, ATP1B1, ATP1B2	ENSG00000163399, ENSG00000018625, ENSG00000105409, ENSG00000132681, ENSG00000143153, ENSG00000129244
Value of combined technetium-99m hydroxy methylene diphosphonate and thallium-201 imaging in detecting bone metastases from thyroid carcinoma.	Thyroid : official journal of the American Thyroid Association	MS Alam;R Takeuchi;K Kasagi;T Misaki;S Miyamoto;Y Iida;A Hidaka;J Konishi	9349573	Thallium-201 (201Tl)	0	Na+/K+ adenosine triphosphate (ATP) transport system	"Na+/K+ adenosine triphosphate (ATP) transport system"	ATP1A1, ATP1A2, ATP1A3, ATP1A4, ATP1B1, ATP1B2	ENSG00000163399, ENSG00000018625, ENSG00000105409, ENSG00000132681, ENSG00000143153, ENSG00000129244
99mTc myocardial perfusion imaging.	Current opinion in radiology	SH Braat	1751291	201Tl	0	Na+/K+ adenosine triphosphate (ATP) transport system	"Na+/K+ adenosine triphosphate (ATP) transport system"	ATP1A1, ATP1A2, ATP1A3, ATP1A4, ATP1B1, ATP1B2	ENSG00000163399, ENSG00000018625, ENSG00000105409, ENSG00000132681, ENSG00000143153, ENSG00000129244
Usefulness of 201TL SPECT/CT relative to 18F-FDG PET/CT in detecting recurrent skull base nasopharyngeal carcinoma.	Head & neck	RF Yen;LL Ting;MF Cheng;YW Wu;KY Tzen;RL Hong	19189341	(201)Tl	0	Na+/K+ adenosine triphosphate (ATP) transport system	"Na+/K+ adenosine triphosphate (ATP) transport system"	ATP1A1, ATP1A2, ATP1A3, ATP1A4, ATP1B1, ATP1B2	ENSG00000163399, ENSG00000018625, ENSG00000105409, ENSG00000132681, ENSG00000143153, ENSG00000129244
Usefulness of thallium-201 single photon emission computed tomography to quantify the malignancy grade of brain tumors.	Neurologia medico-chirurgica	K Igase;Y Oka;S Ohta;Y Murakami;Y Kumon;S Sakaki	8741372	thallium-201 (201Tl)	0	Na+/K+ adenosine triphosphate (ATP) transport system	"Na+/K+ adenosine triphosphate (ATP) transport system"	ATP1A1, ATP1A2, ATP1A3, ATP1A4, ATP1B1, ATP1B2	ENSG00000163399, ENSG00000018625, ENSG00000105409, ENSG00000132681, ENSG00000143153, ENSG00000129244
Minimum detectable defect thickness in SPECT myocardial perfusion test: phantom study with (99m)Tc and (201)Tl.	Journal of nuclear medicine technology	AA Elkamhawy;H Chandna	11756529	(201)Tl	0	Na+/K+ adenosine triphosphate (ATP) transport system	"Na+/K+ adenosine triphosphate (ATP) transport system"	ATP1A1, ATP1A2, ATP1A3, ATP1A4, ATP1B1, ATP1B2	ENSG00000163399, ENSG00000018625, ENSG00000105409, ENSG00000132681, ENSG00000143153, ENSG00000129244
[Usefulness of exercise Tl-201 myocardial scintigraphy: comparison with positron emission tomography].	Journal of cardiology	T Fudo;H Kambara;T Hashimoto;M Hayashi;N Tamaki;Y Yonekura;K Yamashita;J Konishi;S Tamaki;C Kawai	2486626	Tl-201	0	Na+/K+ adenosine triphosphate (ATP) transport system	"Na+/K+ adenosine triphosphate (ATP) transport system"	ATP1A1, ATP1A2, ATP1A3, ATP1A4, ATP1B1, ATP1B2	ENSG00000163399, ENSG00000018625, ENSG00000105409, ENSG00000132681, ENSG00000143153, ENSG00000129244
The effects of 201Tl myocardial perfusion scintigraphy studies on oxidative damage in patients.	The West Indian medical journal	E Cicek;M Yildiz;N Delibas;S Bahçeli	19565998	201Tl	0	Na+/K+ adenosine triphosphate (ATP) transport system	"Na+/K+ adenosine triphosphate (ATP) transport system"	ATP1A1, ATP1A2, ATP1A3, ATP1A4, ATP1B1, ATP1B2	ENSG00000163399, ENSG00000018625, ENSG00000105409, ENSG00000132681, ENSG00000143153, ENSG00000129244
Myocardial imaging with thallium-201 for assessment of regional myocardial perfusion and viability after intracoronary thrombolytic therapy.	Circulation	GA Beller	6861329	201Tl	0	Na+/K+ adenosine triphosphate (ATP) transport system	"Na+/K+ adenosine triphosphate (ATP) transport system"	ATP1A1, ATP1A2, ATP1A3, ATP1A4, ATP1B1, ATP1B2	ENSG00000163399, ENSG00000018625, ENSG00000105409, ENSG00000132681, ENSG00000143153, ENSG00000129244
Extraction and retention of technetium-99m Q12, technetium-99m sestamibi, and thallium-201 in isolated rat heart during coronary acidemia.	European journal of nuclear medicine	AJ McGoron;MC Gerson;DS Biniakiewicz;NJ Roszell;LC Washburn;RW Millard	9391182	201Tl	0	Na+/K+ adenosine triphosphate (ATP) transport system	"Na+/K+ adenosine triphosphate (ATP) transport system"	ATP1A1, ATP1A2, ATP1A3, ATP1A4, ATP1B1, ATP1B2	ENSG00000163399, ENSG00000018625, ENSG00000105409, ENSG00000132681, ENSG00000143153, ENSG00000129244
[In vitro uptake and release of 201Tl and 99mTc-MIBI in HeLa cell].	Kaku igaku. The Japanese journal of nuclear medicine	T Komori;R Matsui;I Adachi;T Shimizu;K Sueyoshi;I Narabayashi	7674576	201Tl	0	Na+/K+ adenosine triphosphate (ATP) transport system	"Na+/K+ adenosine triphosphate (ATP) transport system"	ATP1A1, ATP1A2, ATP1A3, ATP1A4, ATP1B1, ATP1B2	ENSG00000163399, ENSG00000018625, ENSG00000105409, ENSG00000132681, ENSG00000143153, ENSG00000129244
[Myocardial scintigraphic studies with 123I-MIBG, 201Tl and 99mTc-PYP in patients with cardiac amyloidosis].	Kaku igaku. The Japanese journal of nuclear medicine	T Fujii;M Tanaka;Y Yazaki;H Kitabayashi;T Koizumi;M Hongo;M Sekiguchi;A Itoh;T Gomi;K Yano	9455044	201Tl	0	Na+/K+ adenosine triphosphate (ATP) transport system	"Na+/K+ adenosine triphosphate (ATP) transport system"	ATP1A1, ATP1A2, ATP1A3, ATP1A4, ATP1B1, ATP1B2	ENSG00000163399, ENSG00000018625, ENSG00000105409, ENSG00000132681, ENSG00000143153, ENSG00000129244
Feasibility of assessing regional myocardial uptake of 18F-fluorodeoxyglucose using single photon emission computed tomography.	European heart journal	JJ Bax;FC Visser;A van Lingen;JM Huitink;O Kamp;GR van Leeuwen;GW Visser;GJ Teule;CA Visser	8131767	201Tl	0	Na+/K+ adenosine triphosphate (ATP) transport system	"Na+/K+ adenosine triphosphate (ATP) transport system"	ATP1A1, ATP1A2, ATP1A3, ATP1A4, ATP1B1, ATP1B2	ENSG00000163399, ENSG00000018625, ENSG00000105409, ENSG00000132681, ENSG00000143153, ENSG00000129244
Scintigraphy with [111In]octreotide and 201Tl in a Hürthle cell thyroid carcinoma without detectable radio-iodine uptake. Report of a case and review of the literature.	Hormone research	I Kostoglou-Athanassiou;A Pappas;L Gogou;P Kaldrymides	14530610	201Tl	0	Na+/K+ adenosine triphosphate (ATP) transport system	"Na+/K+ adenosine triphosphate (ATP) transport system"	ATP1A1, ATP1A2, ATP1A3, ATP1A4, ATP1B1, ATP1B2	ENSG00000163399, ENSG00000018625, ENSG00000105409, ENSG00000132681, ENSG00000143153, ENSG00000129244
Correlation of thallium-201 uptake with proliferating cell nuclear antigen in brain tumours.	Nuclear medicine communications	F Gungor;H Bezircioglu;G Guvenç;M Tezcan;A Yildiz;E Uluc;A Isisag	11065152	thallium-201 (201Tl)	0	Na+/K+ adenosine triphosphate (ATP) transport system	"Na+/K+ adenosine triphosphate (ATP) transport system"	ATP1A1, ATP1A2, ATP1A3, ATP1A4, ATP1B1, ATP1B2	ENSG00000163399, ENSG00000018625, ENSG00000105409, ENSG00000132681, ENSG00000143153, ENSG00000129244
Biological and imaging characteristics and radiation dose rates associated with the use of technetium-99m-labelled imidodiphosphate in the horse.	Canadian journal of veterinary research = Revue canadienne de recherche veterinaire	LJ Riddolls;GG Byford;SL McKee	8785724	technetium-99m imidodiphosphate	0	F1-ATPase	"F1-ATPase"	ATP5F1A, ATP5F1B, ATP5F1C, ATP5F1D	ENSG00000152234, ENSG00000110955, ENSG00000165629, ENSG00000099624
Evaluation of [18F]-ATRi as PET tracer for in vivo imaging of ATR in mouse models of brain cancer.	Nuclear medicine and biology	G Carlucci;B Carney;A Sadique;A Vansteene;J Tang;T Reiner	28157626	[18F]-ATRi	0	Ataxia telangiectasia and Rad3-related (ATR) threonine serine kinase	"Ataxia Telangiectasia And Rad3-Related Protein"	ATR	ENSG00000175054
b'Labelling of vasopressin and oxytocin receptors from the human uterus.'	b'European journal of pharmacology'		b'1964909'	3H-VPA		VP receptors	arginine vasopressin	AVP	ENSG00000101200
b'Characterization of a novel non-peptide vasopressin V1 receptor antagonist (OPC-21268) in the rat.'	b'The Journal of endocrinology'		b'8228734a'	3H-desGly-NH2(9)]d(CH2)5,D-Ile2,Ile4]		renal V1 receptor	Arginine Vasopressin Receptor 1A	AVPR1A	ENSG00000166148
[125I]-[d(CH2)5, Sar7]AVP: a selective radioligand for V1 vasopressin receptors.	Journal of receptor research	JM Kelly;JM Abrahams;PA Phillips;FA Mendelsohn;Z Grzonka;CI Johnston	2521670	[125I]-[d(CH2)5	[d(CH2)5, Sar7]AVP	V1 vasopressin receptors	"V1a Vasopressin Receptor"	AVPR1A	ENSG00000166148
b'Autoradiographic localization of vasopressin V1a receptors in the rat kidney using [3H]-SR 49059.'	b'Kidney international'		b'8840278'	3H-SR 49059		V1a receptors	arginine vasopressin receptor 1A	AVPR1A	ENSG00000166148
b'Direct identification of the rat hepatocyte arginine8 vasopressin receptor with a radiolabelled V1-selective antagonist.'	b'Journal of receptor research'		b'2915345'	3H-d(CH2)5 Tyr(Me)AVP		V1 receptor subtype	arginine vasopressin receptor 1A	AVPR1A	ENSG00000166148
Development of a radioligand for imaging V1a vasopressin receptors with PET.	European journal of medicinal chemistry	R Naik;H Valentine;A Hall;WB Mathews;JC Harris;CS Carter;RF Dannals;DF Wong;AG Horti	28843869	[11CH3](1S,5R)-1 ((4-(1H-indol-3-yl)-3-methoxyphenyl) ((1S,5R)-1,3,3-trimethyl-6-azabicyclo[3.2.1]octan-6-yl)methanone)	0	V1a receptor	"V1a Vasopressin Receptor"	AVPR1A	ENSG00000166148
b'A novel radiolabeled vasopressin antagonist: [3H-Phe]-desGlyd(CH2)5D-Tyr(Et)VAVP, [3H]-SK&F 101926.'	b'Molecular pharmacology'		b'2951585a'	3H-SK&F 101926		vasopressin receptors	arginine vasopressin receptor 1A	AVPR1A	ENSG00000166148
b'In vitro binding and receptor-mediated activity of terlipressin at vasopressin receptors V1 and V2.'	b'Journal of experimental pharmacology'		b'29302194a'	3H-AVP		vasopressin receptors	arginine vasopressin receptor 1A	AVPR1A	ENSG00000166148
b'A novel radiolabeled vasopressin antagonist: [3H-Phe]-desGlyd(CH2)5D-Tyr(Et)VAVP, [3H]-SK&F 101926.'	b'Molecular pharmacology'		b'2951585a'	3H-AVP		vasopressin receptors	arginine vasopressin receptor 1A	AVPR1A	ENSG00000166148
b'Binding of the non-peptide vasopressin V1a receptor antagonist SR-49059 in the rat brain: an in vitro and in vivo autoradiographic study.'	b'Neuroendocrinology'		b'9986924'	3H-SR-49059		V1a AVP receptor	Arginine Vasopressin Receptor 1A	AVPR1A	ENSG00000166148
b'Subcellular localization and internalization of the vasopressin V1B receptor.'	b'European journal of pharmacology'		b'26318147a'	3H-AVP		V1A and V2 receptors	Arginine Vasopressin Receptor 1A	AVPR1A	ENSG00000166148
99mTc-labeled vasopressin peptide as a radiopharmaceutical for small-cell lung cancer (SCLC) diagnosis.	Journal of medicinal chemistry	E Gniazdowska;P Koźmiński;K Bańkowski;P Ochman	24971871	99mTc(NS3)(CN-AVP)	99mTc(NS3)(CN-AVP(an))	vasopressin receptors	"vasopressin receptor"	AVPR1A, AVPR2, AVPR1B	ENSG00000166148', 'ENSG00000126895', 'ENSG00000198049
b'A novel radiolabeled vasopressin antagonist: [3H-Phe]-desGlyd(CH2)5D-Tyr(Et)VAVP, [3H]-SK&F 101926.'	b'Molecular pharmacology'		b'2951585b'	3H-AVP		vasopressin receptors	arginine vasopressin receptor 1B	AVPR1B	ENSG00000198049
b'In vitro binding and receptor-mediated activity of terlipressin at vasopressin receptors V1 and V2.'	b'Journal of experimental pharmacology'		b'29302194b'	3H-AVP		vasopressin receptors	arginine vasopressin receptor 1B	AVPR1B	ENSG00000198049
b'Characterization of a novel non-peptide vasopressin V1 receptor antagonist (OPC-21268) in the rat.'	b'The Journal of endocrinology'		b'8228734b'	3H-desGly-NH2(9)]d(CH2)5,D-Ile2,Ile4]		renal V1 receptor	Arginine Vasopressin Receptor 1B	AVPR1B	ENSG00000198049
b'A novel radiolabeled vasopressin antagonist: [3H-Phe]-desGlyd(CH2)5D-Tyr(Et)VAVP, [3H]-SK&F 101926.'	b'Molecular pharmacology'		b'2951585c'	3H-AVP		vasopressin receptors	Arginine Vasopressin Receptor 2	AVPR2	ENSG00000126895
b'Properties of [3H]1-desamino-8-D-arginine vasopressin as a radioligand for vasopressin V2-receptors in rat kidney.'	b'Endocrinology'		b'2964362'	3H-DDAVP		V2-receptors	arginine vasopressin receptor 2	AVPR2	ENSG00000126895
b'In vitro binding and receptor-mediated activity of terlipressin at vasopressin receptors V1 and V2.'	b'Journal of experimental pharmacology'		b'29302194c'	3H-AVP		vasopressin receptors	Arginine Vasopressin Receptor 2	AVPR2	ENSG00000126895
b'A novel radiolabeled vasopressin antagonist: [3H-Phe]-desGlyd(CH2)5D-Tyr(Et)VAVP, [3H]-SK&F 101926.'	b'Molecular pharmacology'		b'2951585c'	3H-SK&F 101926		vasopressin receptors	Arginine Vasopressin Receptor 2	AVPR2	ENSG00000126895
b'A novel radiolabeled vasopressin antagonist: [3H-Phe]-desGlyd(CH2)5D-Tyr(Et)VAVP, [3H]-SK&F 101926.'	b'Molecular pharmacology'		b'2951585c'	3H-AVP		vasopressin receptors	Arginine Vasopressin Receptor 2	AVPR2	ENSG00000126895
b'Subcellular localization and internalization of the vasopressin V1B receptor.'	b'European journal of pharmacology'		b'26318147b'	3H-AVP		V1A and V2 receptors	arginine vasopressin receptor 2	AVPR2	ENSG00000126895
b'A novel radiolabeled vasopressin antagonist: [3H-Phe]-desGlyd(CH2)5D-Tyr(Et)VAVP, [3H]-SK&F 101926.'	b'Molecular pharmacology'		b'2951585c'	3H-SK&F 101926		vasopressin receptors	Arginine Vasopressin Receptor 2	AVPR2	ENSG00000126895
b'Characterization of vasopressin and oxytocin receptors in an Australian marsupial.'	b'The Journal of endocrinology'		b'7891021'	3H-AVP		V2 receptors	arginine vasopressin receptor 2	AVPR2	ENSG00000126895
b'Localization of vasopressin binding sites in rat tissues using specific V1 and V2 selective ligands.'	b'Endocrinology'		b'2307115'	3H-DDAVP		V2 receptors	arginine vasopressin receptor 2	AVPR2	ENSG00000126895
b'Characterization of vasopressin and oxytocin receptors in an Australian marsupial.'	b'The Journal of endocrinology'		b'7891021'	125I-labelled d(CH2)5[Tyr(Me)2,Thr4,Orn8,Tyr-NH2(9)]-vasotocin		V2 receptors	arginine vasopressin receptor 2	AVPR2	ENSG00000126895
b'Binding properties of a selective tritiated vasopressin V2 receptor antagonist, [H]-SR 121463.'	b'Kidney international'		b'11012895'	3H-AVP	3H-SR 121463	V2 receptors	arginine vasopressin receptor 2	AVPR2	ENSG00000126895
b'In vitro macro- and microautoradiographic localization of V1 and V2 receptors in the rat kidney using OPC-21268 and OPC-31260.'	b'Nephron'		b'9226235'	3H-VP		V2 receptors	arginine vasopressin receptor 2	AVPR2	ENSG00000126895
Quantitative Analysis of 18F-PF-06684511, a Novel PET Radioligand for Selective β-Secretase 1 Imaging, in Nonhuman Primate Brain.	Journal of nuclear medicine : official publication, Society of Nuclear Medicine	A Takano;L Chen;S Nag;MA Brodney;R Arakawa;C Chang;N Amini;SD Doran;JK Dutra;TJ McCarthy;CE Nolan;BT O'Neill;A Villalobos;L Zhang;C Halldin	30530832	18F-PF-06684511	0	β-Secretase 1	"Beta-Secretase 1"	BACE1	ENSG00000186318
Quantitative Analysis of 18F-PF-06684511, a Novel PET Radioligand for Selective β-Secretase 1 Imaging, in Nonhuman Primate Brain.	Journal of nuclear medicine : official publication, Society of Nuclear Medicine	A Takano;L Chen;S Nag;MA Brodney;R Arakawa;C Chang;N Amini;SD Doran;JK Dutra;TJ McCarthy;CE Nolan;BT O'Neill;A Villalobos;L Zhang;C Halldin	30530832	18F-PF-06684511	0	β-Secretase 1	"Beta-Secretase 1"	BACE1	ENSG00000186318
Quantitative Analysis of 18F-PF-06684511, a Novel PET Radioligand for Selective β-Secretase 1 Imaging, in Nonhuman Primate Brain.	Journal of nuclear medicine : official publication, Society of Nuclear Medicine	A Takano;L Chen;S Nag;MA Brodney;R Arakawa;C Chang;N Amini;SD Doran;JK Dutra;TJ McCarthy;CE Nolan;BT O'Neill;A Villalobos;L Zhang;C Halldin	30530832	18F-PF-06684511	0	β-Secretase 1	"Beta-Secretase 1"	BACE1	ENSG00000186318
Quantitative Analysis of 18F-PF-06684511, a Novel PET Radioligand for Selective β-Secretase 1 Imaging, in Nonhuman Primate Brain.	Journal of nuclear medicine : official publication, Society of Nuclear Medicine	A Takano;L Chen;S Nag;MA Brodney;R Arakawa;C Chang;N Amini;SD Doran;JK Dutra;TJ McCarthy;CE Nolan;BT O'Neill;A Villalobos;L Zhang;C Halldin	30530832	18F-PF-06684511	0	β-Secretase 1	"Beta-Secretase 1"	BACE1	ENSG00000186318
(11)C-Labeling of a potent hydroxyethylamine BACE-1 inhibitor and evaluation in vitro and in vivo.	Nuclear medicine and biology	P Nordeman;S Estrada;LR Odell;M Larhed;G Antoni	24857866	[(11)C]BSI-IV	0	BACE-1	"Beta-Secretase 1"	BACE1	ENSG00000186318
[3H]BMS-599240--a novel tritiated ligand for the characterization of BACE1 inhibitors.	European journal of pharmacology	LG Iben;L Kopcho;J Marcinkeviciene;C Zheng;LA Thompson;CF Albright;JH Toyn	18655784	[3H]BMS-599240	0	BACE1	"BACE1"	BACE1	ENSG00000186318
[3H]BMS-599240--a novel tritiated ligand for the characterization of BACE1 inhibitors.	European journal of pharmacology	LG Iben;L Kopcho;J Marcinkeviciene;C Zheng;LA Thompson;CF Albright;JH Toyn	18655784	0	[3H]BMS-599240--a	BACE1	"BACE1"	BACE1	ENSG00000186318
BACE1: Now We Can See You.	Journal of medicinal chemistry	S Bongarzone;AD Gee	29617136	[18F]PF-06684511	0	BACE1	"BACE1"	BACE1	ENSG00000186318
In vivo butyrylcholinesterase activity is not increased in Alzheimer's disease synapses.	Annals of neurology	DE Kuhl;RA Koeppe;SE Snyder;S Minoshima;KA Frey;MR Kilbourn	16278840	[(11)C]BMP	N-[(11)C] methylpiperidin-4-yl propionate	BuChE	"Butyrylcholinesterase"	BCHE	ENSG00000114200
Synthesis, physicochemical and biological studies of technetium-99m labeled tacrine derivative as a diagnostic tool for evaluation of cholinesterase level.	Bioorganic & medicinal chemistry	E Gniazdowska;P Koźmiński;M Wasek;M Bajda;J Sikora;E Mikiciuk-Olasik;P Szymański	27998671	0	99mTc-tacrine derivative	cholinesterase	"Cholinesterase"	BCHE	ENSG00000114200
Synthesis of carbon-11-labeled bivalent β-carbolines as new PET agents for imaging of cholinesterase in Alzheimer's disease.	Applied radiation and isotopes : including data, instrumentation and methods for use in agriculture, industry and medicine	M Wang;DX Zheng;M Gao;GD Hutchins;QH Zheng	21256758	0	11C-bivalent β-carbolines	cholinesterase	"Cholinesterase"	BCHE	ENSG00000114200
Copper-64-labeled anti-bcl-2 PNA-peptide conjugates selectively localize to bcl-2-positive tumors in mouse models of B-cell lymphoma.	Nuclear medicine and biology	F Jia;BS Balaji;F Gallazzi;MR Lewis	26239085	[(64)Cu]DOTA-anti-bcl-2-PNA-Tyr(3)-octreotate	0	bcl-2	"Bcl-2"	BCL2	ENSG00000171791
Molecular imaging of bcl-2 expression in small lymphocytic lymphoma using 111In-labeled PNA-peptide conjugates.	Journal of nuclear medicine : official publication, Society of Nuclear Medicine	F Jia;SD Figueroa;F Gallazzi;BS Balaji;M Hannink;SZ Lever;TJ Hoffman;MR Lewis	18287262	0	111In-lDOTA-anti-bcl-2-PNA-Tyr(3)-octreotate	bcl-2	"Bcl-2"	BCL2	ENSG00000171791
b'Influence of the cytosolic carboxyl termini of human B1 and B2 kinin receptors on receptor sequestration, ligand internalization, and signal transduction.'	b'The Journal of biological chemistry'		b'9446564a'	3H-BK		human kinin receptors	Bradykinin Receptor B1	BDKRB1	ENSG00000100739
b'A novel class of orally active non-peptide bradykinin B2 receptor antagonists. 4. Discovery of novel frameworks mimicking the active conformation.'	b'Journal of medicinal chemistry'		b'9804698a'	3H-BK		B2 receptors	Bradykinin Receptor B1	BDKRB1	ENSG00000100739
b'Overexpression of bradykinin type 2 receptors on glioma cells enhances bradykinin-mediated blood-brain tumor barrier permeability increase.'	b'Neurological research'		b'12500695a'	3H-BK		(BK) type 2 receptors (B2R)	Bradykinin Receptor B1	BDKRB1	ENSG00000100739
b'A novel class of orally active non-peptide bradykinin B2 receptor antagonists. 3. Discovering bioisosteres of the imidazo[1,2-a] pyridine moiety.'	b'Journal of medicinal chemistry'		b'9767643a'	3H-BK		human B2 receptors	Bradykinin Receptor B1	BDKRB1	ENSG00000100739
Radiolabeled B9958 Derivatives for Imaging Bradykinin B1 Receptor Expression with Positron Emission Tomography: Effect of the Radiolabel-Chelator Complex on Biodistribution and Tumor Uptake.	Molecular pharmaceutics	Z Zhang;G Amouroux;J Pan;S Jenni;J Zeisler;C Zhang;Z Liu;DM Perrin;F Bénard;KS Lin	27348517	0	Radiolabeled B9958 Derivatives	Bradykinin B1 Receptor Expression	"BDKRB1"	BDKRB1	ENSG00000100739
b'Comparative action of new highly potent bradykinin receptor antagonists in the guinea-pig trachea.'	b'European journal of pharmacology'		b'8223898'	3H-bradykinin		bradykinin receptors	bradykinin receptor B1	BDKRB1	ENSG00000100739
Imaging Bradykinin B1 Receptor with 68Ga-Labeled [des-Arg10]Kallidin Derivatives: Effect of the Linker on Biodistribution and Tumor Uptake.	Molecular pharmaceutics	G Amouroux;J Pan;S Jenni;C Zhang;Z Zhang;N Hundal-Jabal;N Colpo;Z Liu;F Bénard;KS Lin	26101793	0	68Ga-Kallidin Derivatives	Bradykinin B1 Receptor	"Bradykinin B1 Receptor"	BDKRB1	ENSG00000100739
(18)F-trifluoroborate derivatives of [des-arg(10)]kallidin for imaging bradykinin b1 receptor expression with positron emission tomography.	Molecular pharmaceutics	Z Liu;G Amouroux;Z Zhang;J Pan;N Hundal-Jabal;N Colpo;J Lau;DM Perrin;F Bénard;KS Lin	25629412	0	(18)F-trifluoroborate derivatives	bradykinin b1 receptor	"Bradykinin B1 Receptor"	BDKRB1	ENSG00000100739
(18)F-trifluoroborate derivatives of [des-arg(10)]kallidin for imaging bradykinin b1 receptor expression with positron emission tomography.	Molecular pharmaceutics	Z Liu;G Amouroux;Z Zhang;J Pan;N Hundal-Jabal;N Colpo;J Lau;DM Perrin;F Bénard;KS Lin	25629412	0	(18)F-trifluoroborate derivatives	bradykinin b1 receptor	"Bradykinin B1 Receptor"	BDKRB1	ENSG00000100739
Comparative studies of three 68Ga-labeled [Des-Arg10]kallidin derivatives for imaging bradykinin B1 receptor expression with PET.	Journal of nuclear medicine : official publication, Society of Nuclear Medicine	KS Lin;G Amouroux;J Pan;Z Zhang;S Jenni;J Lau;Z Liu;N Hundal-Jabal;N Colpo;F Bénard	25745086	0	68Ga-Des-Arg10-kallidin derivatives	bradykinin B1 receptor	"Bradykinin B1 Receptor"	BDKRB1	ENSG00000100739
Imaging Bradykinin B1 Receptor with 68Ga-Labeled [des-Arg10]Kallidin Derivatives: Effect of the Linker on Biodistribution and Tumor Uptake.	Molecular pharmaceutics	G Amouroux;J Pan;S Jenni;C Zhang;Z Zhang;N Hundal-Jabal;N Colpo;Z Liu;F Bénard;KS Lin	26101793	68Ga-P04168	68Ga-labeled SH01078	B1R	"B1R"	BDKRB1	ENSG00000100739
Design, synthesis and evaluation of (18)F-labeled bradykinin B1 receptor-targeting small molecules for PET imaging.	Bioorganic & medicinal chemistry letters	Z Zhang;HT Kuo;J Lau;S Jenni;C Zhang;J Zeisler;F Bénard;KS Lin	27390067	(18)F-Z02165	(18)F-Z02035	B1R	"B1R"	BDKRB1	ENSG00000100739
b'Pharmacological characterization of bradykinin receptors coupled to phosphoinositide turnover in SV40-immortalized human trabecular meshwork cells.'	b'Experimental eye research'		b'9068370'	3H-myo-inositol-labeled HTM3 cells		BK receptors	bradykinin receptor B2	BDKRB2	ENSG00000168398
b'Peptide and non-peptide bradykinin B2 receptor agonists and antagonists: a reappraisal of their pharmacology in the guinea-pig ileum.'	b'European journal of pharmacology'		b'11104833'	3H-bradykinin		bradykinin B2 receptor	bradykinin receptor B2	BDKRB2	ENSG00000168398
b'The nonpeptide WIN 64338 is a bradykinin B2 receptor antagonist.'	b'Proceedings of the National Academy of Sciences of the United States of America'		b'8197121'	3H-bradykinin	3H-quinuclidinyl benzilate	bradykinin receptor	bradykinin receptor B2	BDKRB2	ENSG00000168398
b'Preliminary mutational analysis of the human kinin B2 receptor for nonpeptide antagonist ligands recognition.'	b'Canadian journal of physiology and pharmacology'		b'12025965'	3H-bradykinin		kinin B2 receptor	bradykinin receptor B2	BDKRB2	ENSG00000168398
b'Overexpression of bradykinin type 2 receptors on glioma cells enhances bradykinin-mediated blood-brain tumor barrier permeability increase.'	b'Neurological research'		b'12500695b'	3H-BK		(BK) type 2 receptors (B2R)	Bradykinin Receptor B2	BDKRB2	ENSG00000168398
b'A novel class of orally active non-peptide bradykinin B2 receptor antagonists. 4. Discovery of novel frameworks mimicking the active conformation.'	b'Journal of medicinal chemistry'		b'9804698b'	3H-BK		B2 receptors	Bradykinin Receptor B2	BDKRB2	ENSG00000168398
b'Influence of the cytosolic carboxyl termini of human B1 and B2 kinin receptors on receptor sequestration, ligand internalization, and signal transduction.'	b'The Journal of biological chemistry'		b'9446564b'	3H-BK		human kinin receptors	Bradykinin Receptor B2	BDKRB2	ENSG00000168398
Intracarotid infusion of RMP-7, a bradykinin analog, and transport of gallium-68 ethylenediamine tetraacetic acid into human gliomas.	Journal of neurosurgery	KL Black;T Cloughesy;SC Huang;YP Gobin;Y Zhou;J Grous;G Nelson;K Farahani;CK Hoh;M Phelps	9120622	68Ga ethylenediamine tetraacetic acid (EDTA)	0	RMP-7	"RP-S7"	BDKRB2	ENSG00000168398
b'A novel class of orally active non-peptide bradykinin B2 receptor antagonists. 3. Discovering bioisosteres of the imidazo[1,2-a] pyridine moiety.'	b'Journal of medicinal chemistry'		b'9767643b'	3H-BK		human B2 receptors	Bradykinin Receptor B2	BDKRB2	ENSG00000168398
Molecular Imaging and Pharmacokinetic Analysis of Carbon-11 Labeled Antisense Oligonucleotide LY2181308 in Cancer Patients.	Theranostics	A Saleem;JC Matthews;M Ranson;S Callies;V André;M Lahn;C Dickinson;C Prenant;G Brown;A McMahon;DC Talbot;T Jones;PM Price	21772926	[(11)C]methylated-LY2181308	(18)F-labeled fluorodeoxyglucose (FDG)	survivin	"Apoptosis Inhibitor Survivin"	BIRC5	ENSG00000089685
Radiochemical synthesis, rodent biodistribution and tumor uptake, and dosimetry calculations of [¹¹C] methylated LY2181308.	Molecular imaging and biology	CS Dence;R Laforest;X Sun;TL Sharp;MJ Welch;RH Mach	20376567	0	[¹¹C] methylated LY2181308	Survivin	"Survivin"	BIRC5	ENSG00000089685
Development of New Positron Emission Tomography Radiotracer for BET Imaging.	ACS chemical neuroscience	C Wang;FA Schroeder;JM Hooker	27806195	[11C]MS417	0	bromodomain and extraterminal domain (BET)	"Bromodomain and extra-terminal domain family"	BRD2, BRD3, BRD4, BRDT	ENSG00000204256, ENSG00000169925, ENSG00000141867, ENSG00000137948
Radiosynthesis and in vivo evaluation of a new positron emission tomography radiotracer targeting bromodomain and extra-terminal domain (BET) family proteins.	Nuclear medicine and biology	P Bai;X Lu;Y Lan;Z Chen;D Patnaik;S Fiedler;R Striar;SJ Haggarty;C Wang	32320910	[11C]PB003	0	Bromodomain and extra-terminal domain family	"Bromodomain and extra-terminal domain family"	BRD2, BRD3, BRD4, BRDT	ENSG00000204256, ENSG00000169925, ENSG00000141867, ENSG00000137948
Radiosynthesis and in vivo evaluation of a new positron emission tomography radiotracer targeting bromodomain and extra-terminal domain (BET) family proteins.	Nuclear medicine and biology	Bai|Ping|P|;Lu|Xiaoxia|X|;Lan|Yu|Y|;Chen|Zude|Z|;Patnaik|Debasis|D|;Fiedler|Stephanie|S|;Striar|Robin|R|;Haggarty|Stephen J|SJ|;Wang|Changning|C|	32320910	[11C]PB003	0	Bromodomain and extra-terminal domain family	"Bromodomain and extra-terminal domain family"	BRD2, BRD3, BRD4, BRDT	ENSG00000204256, ENSG00000169925, ENSG00000141867, ENSG00000137948
Positron emission tomography probes targeting bromodomain and extra-terminal (BET) domains to enable in vivo neuroepigenetic imaging.	Chemical communications (Cambridge, England)	P Bai;HY Wey;D Patnaik;X Lu;Y Lan;J Rokka;F Stephanie;SJ Haggarty;C Wang	31599282	[11C]CW22	0	BET proteins	"Bromodomain Containing 4"	BRD4	ENSG00000141867
Positron emission tomography probes targeting bromodomain and extra-terminal (BET) domains to enable in vivo neuroepigenetic imaging.	Chemical communications (Cambridge, England)	Bai|Ping|P|;Wey|Hsiao-Ying|HY|;Patnaik|Debasis|D|;Lu|Xiaoxia|X|;Lan|Yu|Y|;Rokka|Johanna|J|;Stephanie|Fiedler|F|;Haggarty|Stephen J|SJ|;Wang|Changning|C|http://orcid.org/0000-0002-2076-4193	31599282	[11C]CW22	0	BET proteins	"Bromodomain Containing 4"	BRD4	ENSG00000141867
Identification of a unique ligand which has high affinity for all four bombesin receptor subtypes.	European journal of pharmacology	TK Pradhan;T Katsuno;JE Taylor;SH Kim;RR Ryan;SA Mantey;PJ Donohue;HC Weber;E Sainz;JF Battey;DH Coy;RT Jensen	9570477	125I-[D-Tyr6,betaAla11,Phe13,Nle14]bombesin-(6-1 4)	0	bombesin receptor subtype 3 (BB3 or BRS-3)	"Bombesin Receptor 3"	BRS3	ENSG00000102239
Identification of a unique ligand which has high affinity for all four bombesin receptor subtypes.	European journal of pharmacology	TK Pradhan;T Katsuno;JE Taylor;SH Kim;RR Ryan;SA Mantey;PJ Donohue;HC Weber;E Sainz;JF Battey;DH Coy;RT Jensen	9570477	125I-[D-Tyr0]neuromedin B	125I-[D-Tyr6,betaAla11,Phe13,Nle14]bombesin-(6-1 4)	bombesin receptors	"Bombesin Receptor 3"	BRS3	ENSG00000102239
Treatment of (131)I-labeled anti-CD147 monoclonal antibody in VX2 carcinoma-induced liver tumors.	Oncology reports	H Niu;R Wang;J Cheng;S Gao;B Liu	23612800	(131)I-labeled CD147 antibody	0	CD147	"CD147"	BSG	ENSG00000172270
No-carrier-added 123I-MIBG: an initial clinical study in patients with phaeochromocytoma.	Nuclear medicine communications	J Owens;AA Bolster;JE Prosser;S Cunningham;RJ Mairs;JB Neilly;NS Reed;TE Hilditch	10874700	131I-MIBG	0	n.c.a	"Solute Carrier Family 6 Member 2"	BSLC6A2	ENSG00000103546
(64)Cu-labeled LyP-1-dendrimer for PET-CT imaging of atherosclerotic plaque.	Bioconjugate chemistry	JW Seo;H Baek;LM Mahakian;J Kusunose;J Hamzah;E Ruoslahti;KW Ferrara	24433095	0	(64)Cu-labeled LyP-1-dendrimer	p32	"Complement C1q Binding Protein"	C1QBP	ENSG00000108561
SPECT/CT Imaging of Mycobacterium tuberculosis Infection with [125I]anti-C3d mAb.	Molecular imaging and biology	Foss|Catherine A|CA|0000-0001-8870-5993;Kulik|Liudmila|L|;Ordonez|Alvaro A|AA|;Jain|Sanjay K|SK|;Michael Holers|V|V|;Thurman|Joshua M|JM|;Pomper|Martin G|MG|	29998399	[125I]3d29	0	C3	"Compement C3"	C3	ENSG00000125730
SPECT/CT Imaging of Mycobacterium tuberculosis Infection with [125I]anti-C3d mAb.	Molecular imaging and biology	CA Foss;L Kulik;AA Ordonez;SK Jain;V Michael Holers;JM Thurman;MG Pomper	29998399	[125I]3d29	0	C3	"Compement C3"	C3	ENSG00000125730
SPECT/CT Imaging of Mycobacterium tuberculosis Infection with [125I]anti-C3d mAb.	Molecular imaging and biology	CA Foss;L Kulik;AA Ordonez;SK Jain;V Michael Holers;JM Thurman;MG Pomper	29998399	[125I]3d29	0	C3	"Compement C3"	C3	ENSG00000125730
SPECT/CT Imaging of Mycobacterium tuberculosis Infection with [125I]anti-C3d mAb.	Molecular imaging and biology	CA Foss;L Kulik;AA Ordonez;SK Jain;V Michael Holers;JM Thurman;MG Pomper	29998399	[125I]3d29	0	C3	"Compement C3"	C3	ENSG00000125730
Evaluation of 99mTc-sulfonamide and sulfocoumarin derivatives for imaging carbonic anhydrase IX expression.	Journal of inorganic biochemistry	M Nakai;J Pan;KS Lin;JR Thompson;A Nocentini;CT Supuran;Y Nakabayashi;T Storr	29778927	99mTc-sulfonamide	0	carbonic anhydrase	"Carbonic Anhydrase"	CA1, CA2, CA4, CA9	ENSG00000133742,ENSG00000104267,ENSG00000167434,ENSG00000107159
Radiosynthesis of three [11C]ureido-substituted benzenesulfonamides as PET probes for carbonic anhydrase IX in tumors.	Bioorganic & medicinal chemistry letters	C Asakawa;M Ogawa;K Kumata;M Fujinaga;T Yamasaki;L Xie;J Yui;K Kawamura;T Fukumura;MR Zhang	22014831	[11C]ureido-substituted	0	carbonic anhydrase IX	"Carbonic Anhydrase IX"	CA9	ENSG00000107159
Fluorine-18 click radiosynthesis and microPET/CT evaluation of a small peptide-a potential PET probe for carbonic anhydrase IX.	Bioorganic & medicinal chemistry	L Jia;X Li;D Cheng;L Zhang	30683555	18F-CA IX-P1-4-10	0	carbonic anhydrase IX	"Carbonic Anhydrase IX"	CA9	ENSG00000107159
Targeting of biliary cancer with radiolabeled chimeric monoclonal antibody CG250.	Cancer biotherapy & radiopharmaceuticals	BW Hendrickx;CJ Punt;OC Boerman;EJ Postema;E Oosterwijk;A Mavridu;FH Corstens;WJ Oyen	16918303	111In-	radiolabeled cG250	cG250	"Carbonic Anhydrase 9"	CA9	ENSG00000107159
Dosimetric analysis of 177Lu-cG250 radioimmunotherapy in renal cell carcinoma patients: correlation with myelotoxicity and pretherapeutic absorbed dose predictions based on 111In-cG250 imaging.	Journal of nuclear medicine : official publication, Society of Nuclear Medicine	AB Stillebroer;CM Zegers;OC Boerman;E Oosterwijk;PF Mulders;JA O'Donoghue;EP Visser;WJ Oyen	22159179	(90)Y-cG250	177)Lu-cG250	CA9	"G250"	CA9	ENSG00000107159
Fluorine-18 click radiosynthesis and microPET/CT evaluation of a small peptide-a potential PET probe for carbonic anhydrase IX.	Bioorganic & medicinal chemistry	L Jia;X Li;D Cheng;L Zhang	30683555	18F-CA IX-P1-4-10	0	carbonic anhydrase IX	"Carbonic Anhydrase IX"	CA9	ENSG00000107159
Fluorine-18 click radiosynthesis and microPET/CT evaluation of a small peptide-a potential PET probe for carbonic anhydrase IX.	Bioorganic & medicinal chemistry	L Jia;X Li;D Cheng;L Zhang	30683555	18F-CA IX-P1-4-10	0	carbonic anhydrase IX	"Carbonic Anhydrase IX"	CA9	ENSG00000107159
b'Cancer radiotheranostics targeting carbonic anhydrase-IX with 111In- and 90Y-labeled ureidosulfonamide scaffold for SPECT imaging and radionuclide-based therapy.'	b'Theranostics'		b'29896298'	111In/90Y-US2		CA-IX	carbonic anhydrase 9	CA9	ENSG00000107159
Fluorine-18 click radiosynthesis and microPET/CT evaluation of a small peptide-a potential PET probe for carbonic anhydrase IX.	Bioorganic & medicinal chemistry	L Jia;X Li;D Cheng;L Zhang	30683555	18F-CA IX-P1-4-10	18F-CA IX-P1-4-10	CA IX	"Carbonic Anhydrase IX"	CA9	ENSG00000107159
Fluorine-18 click radiosynthesis and microPET/CT evaluation of a small peptide-a potential PET probe for carbonic anhydrase IX.	Bioorganic & medicinal chemistry	L Jia;X Li;D Cheng;L Zhang	30683555	18F-CA IX-P1-4-10	18F-CA IX-P1-4-10	CA IX	"Carbonic Anhydrase IX"	CA9	ENSG00000107159
Fluorine-18 click radiosynthesis and microPET/CT evaluation of a small peptide-a potential PET probe for carbonic anhydrase IX.	Bioorganic & medicinal chemistry	L Jia;X Li;D Cheng;L Zhang	30683555	18F-CA IX-P1-4-10	0	carbonic anhydrase IX	"Carbonic Anhydrase IX"	CA9	ENSG00000107159
Fluorine-18 click radiosynthesis and microPET/CT evaluation of a small peptide-a potential PET probe for carbonic anhydrase IX.	Bioorganic & medicinal chemistry	L Jia;X Li;D Cheng;L Zhang	30683555	18F-CA IX-P1-4-10	0	carbonic anhydrase IX	"Carbonic Anhydrase IX"	CA9	ENSG00000107159
Fluorine-18 click radiosynthesis and microPET/CT evaluation of a small peptide-a potential PET probe for carbonic anhydrase IX.	Bioorganic & medicinal chemistry	L Jia;X Li;D Cheng;L Zhang	30683555	18F-CA IX-P1-4-10	18F-CA IX-P1-4-10	CA IX	"Carbonic Anhydrase IX"	CA9	ENSG00000107159
Pharmacokinetics and tumor targeting of 131I-labeled F(ab')2 fragments of the chimeric monoclonal antibody G250: preclinical and clinical pilot studies.	Cancer biotherapy & radiopharmaceuticals	A Brouwers;P Mulders;E Oosterwijk;W Buijs;F Corstens;O Boerman;W Oyen	15453961	0	131I-G250 anti-CA IX antibody	CA IX	"Carbonic Anhydrase IX"	CA9	ENSG00000107159
Fluorine-18 click radiosynthesis and microPET/CT evaluation of a small peptide-a potential PET probe for carbonic anhydrase IX.	Bioorganic & medicinal chemistry	L Jia;X Li;D Cheng;L Zhang	30683555	18F-CA IX-P1-4-10	0	carbonic anhydrase IX	"Carbonic Anhydrase IX"	CA9	ENSG00000107159
Targeting of renal cell carcinoma with iodine-131-labeled chimeric monoclonal antibody G250.	Journal of clinical oncology : official journal of the American Society of Clinical Oncology	MG Steffens;OC Boerman;JC Oosterwijk-Wakka;GO Oosterhof;JA Witjes;EB Koenders;WJ Oyen;WC Buijs;FM Debruyne;FH Corstens;E Oosterwijk	9193349	131I-cG250	0	CAIX	"Carbonic Anhydrase IX"	CA9	ENSG00000107159
Development of the 99mTc-Hydroxamamide Complex as a Probe Targeting Carbonic Anhydrase IX.	Molecular pharmaceutics	S Iikuni;K Tanimura;H Watanabe;Y Shimizu;H Saji;M Ono	30892905	99mTc-Hydroxamamide Complex	0	Carbonic Anhydrase IX	"Carbonic Anhydrase IX"	CA9	ENSG00000107159
Synthesis and biological evaluation of a 99mTc-labelled sulfonamide conjugate for in vivo visualization of carbonic anhydrase IX expression in tumor hypoxia.	Nuclear medicine and biology	V Akurathi;L Dubois;NG Lieuwes;SK Chitneni;BJ Cleynhens;D Vullo;CT Supuran;AM Verbruggen;P Lambin;GM Bormans	20610160	0	99mTc-sulfonamide conjugate	carbonic anhydrase IX	"Carbonic Anhydrase IX"	CA9	ENSG00000107159
Acetazolamide-based [18F]-PET tracer: In vivo validation of carbonic anhydrase IX as a sole target for imaging of CA-IX expressing hypoxic solid tumors.	Bioorganic & medicinal chemistry letters	KN More;JY Lee;DY Kim;NC Cho;A Pyo;M Yun;HS Kim;H Kim;K Ko;JH Park;DJ Chang	29422388	[18F]-acetazolamide (1)	0	CAIX	"Carbonic Anhydrase IX"	CA9	ENSG00000107159
[64Cu]XYIMSR-06: A dual-motif CAIX ligand for PET imaging of clear cell renal cell carcinoma.	Oncotarget	I Minn;SM Koo;HS Lee;M Brummet;SP Rowe;MA Gorin;P Sysa-Shah;WD Lewis;HH Ahn;Y Wang;SR Banerjee;RC Mease;S Nimmagadda;ME Allaf;MG Pomper;X Yang	27437764	[64Cu]XYIMSR-06	0	CAIX	"Carbonic Anhydrase IX"	CA9	ENSG00000107159
[64Cu]XYIMSR-06: A dual-motif CAIX ligand for PET imaging of clear cell renal cell carcinoma.	Oncotarget	I Minn;SM Koo;HS Lee;M Brummet;SP Rowe;MA Gorin;P Sysa-Shah;WD Lewis;HH Ahn;Y Wang;SR Banerjee;RC Mease;S Nimmagadda;ME Allaf;MG Pomper;X Yang	27437764	64Cu-XYIMSR-06	0	CAIX	"Carbonic Anhydrase IX"	CA9	ENSG00000107159
Biodistribution and radiation dosimetry of the carbonic anhydrase IX imaging agent [(18) F]VM4-037 determined from PET/CT scans in healthy volunteers.	Molecular imaging and biology	M Doss;HC Kolb;JC Walsh;VP Mocharla;Z Zhu;M Haka;RK Alpaugh;DY Chen;JQ Yu	24696183	0	[(18) F]VM4-037	carbonic anhydrase IX	"Carbonic Anhydrase IX"	CA9	ENSG00000107159
Molecular targeting of carbonic anhydrase IX in mice with hypoxic HT29 colorectal tumor xenografts.	PloS one	S Carlin;N Khan;T Ku;VA Longo;SM Larson;PM Smith-Jones	20523727	(111)In-DO3A-Fab-cG250	(111)In-DO3A-F(ab')(2)-cG250	CAIX	"Carbonic Anhydrase IX"	CA9	ENSG00000107159
Optimizing lutetium 177-anti-carbonic anhydrase IX radioimmunotherapy in an intraperitoneal clear cell renal cell carcinoma xenograft model.	Molecular imaging	CH Muselaers;E Oosterwijk;DL Bos;WJ Oyen;PF Mulders;OC Boerman	24824962	177Lu-DOTA-G250	111 (	carbonic anhydrase IX	"Carbonic Anhydrase IX"	CA9	ENSG00000107159
PET Imaging of Carbonic Anhydrase IX Expression of HT-29 Tumor Xenograft Mice with (68)Ga-Labeled Benzenesulfonamides.	Molecular pharmaceutics	J Lau;Z Zhang;S Jenni;HT Kuo;Z Liu;D Vullo;CT Supuran;KS Lin;F Bénard	26866675	0	68Ga-Benzenesulfonamide	Carbonic Anhydrase IX	"Carbonic Anhydrase IX"	CA9	ENSG00000107159
[(Cp-R)M(CO)3] (M=Re or 99mTc) Arylsulfonamide, arylsulfamide, and arylsulfamate conjugates for selective targeting of human carbonic anhydrase IX.	Angewandte Chemie (International ed. in English)	D Can;B Spingler;P Schmutz;F Mendes;P Raposinho;C Fernandes;F Carta;A Innocenti;I Santos;CT Supuran;R Alberto	22344779	[(Cp-R)M(CO)(3)] (Cp=cyclopentadienyl, M=Re, (99m)Tc)	0	human carbonic anhydrase IX	"Carbonic Anhydrase IX"	CA9	ENSG00000107159
PET Imaging of Carbonic Anhydrase IX Expression of HT-29 Tumor Xenograft Mice with (68)Ga-Labeled Benzenesulfonamides.	Molecular pharmaceutics	J Lau;Z Zhang;S Jenni;HT Kuo;Z Liu;D Vullo;CT Supuran;KS Lin;F Bénard	26866675	(68)Ga-polyaminocarboxylate	(68)Ga-labeled sulfonamides	CA-IX	"CA-IX"	CA9	ENSG00000107159
Imaging of CAIX-expressing xenografts in vivo using 99mTc-HEHEHE-ZCAIX:1 affibody molecule.	International journal of oncology	H Honarvar;J Garousi;E Gunneriusson;I Höidén-Guthenberg;M Altai;C Widström;V Tolmachev;FY Frejd	25434612	(99m)Tc-(HE)3-ZCAIX:1	0	CAIX	"Carbonic Anhydrase IX"	CA9	ENSG00000107159
Development of the 99mTc-Hydroxamamide Complex as a Probe Targeting Carbonic Anhydrase IX.	Molecular pharmaceutics	S Iikuni;K Tanimura;H Watanabe;Y Shimizu;H Saji;M Ono	30892905	99mTc-Hydroxamamide Complex	0	Carbonic Anhydrase IX	"Carbonic Anhydrase IX"	CA9	ENSG00000107159
Development of the 99mTc-Hydroxamamide Complex as a Probe Targeting Carbonic Anhydrase IX.	Molecular pharmaceutics	S Iikuni;K Tanimura;H Watanabe;Y Shimizu;H Saji;M Ono	30892905	99mTc-Hydroxamamide Complex	0	Carbonic Anhydrase IX	"Carbonic Anhydrase IX"	CA9	ENSG00000107159
Radionuclide and Fluorescence Imaging of Clear Cell Renal Cell Carcinoma Using Dual Labeled Anti-Carbonic Anhydrase IX Antibody G250.	The Journal of urology	CH Muselaers;M Rijpkema;DL Bos;JF Langenhuijsen;WJ Oyen;PF Mulders;E Oosterwijk;OC Boerman	25686542	(111)In-DTPA-G250-IRDye800CW	0	carbonic anhydrase IX	"Carbonic Anhydrase IX"	CA9	ENSG00000107159
Development of the 99mTc-Hydroxamamide Complex as a Probe Targeting Carbonic Anhydrase IX.	Molecular pharmaceutics	S Iikuni;K Tanimura;H Watanabe;Y Shimizu;H Saji;M Ono	30892905	99mTc-Hydroxamamide Complex	0	Carbonic Anhydrase IX	"Carbonic Anhydrase IX"	CA9	ENSG00000107159
[truncated: 8,309 more rows]

## Sheet: Supplementary Data 3
Supplementary Data 3: The VST (Variance stabilizing transformation) value of 1161 imageable genes across 24 healthy organs.
[truncated: 1,162 more rows]

## Sheet: Supplementary Data 4
Supplementary Data 4: The full list of imageable markers highly expressed in brain development time window											Column Abreviations	Column description
[truncated: 346 more rows]

[truncated: 33 more sheets: Supplementary Data 5, Supplementary Data 6, Supplementary Data 7, Supplementary Data 8, Supplementary Data 9, Supplementary Data 10, Supplementary Data 11, Supplementary Data 12, Supplementary Data 13, Supplementary Data 14, Supplementary Data 15, Supplementary Data 16, Supplementary Data 17, Supplementary Data 18, Supplementary Data 19, Supplementary Data 20, Supplementary Data 21, Supplementary Data 22, Supplementary Data 23, Supplementary Data 24 …]
