# Supplementary material for: The Imageable Genome
Source: Nat Commun. 2023 Nov 13;14:7329. doi: 10.1038/s41467-023-43123-3 (PMC10643363; doi:10.1038/s41467-023-43123-3)
Supplement: Supplementary file 6 — Source Data [file 41467_2023_43123_MOESM6_ESM.xlsx]

## Sheet: Fig.2a
Fig. 2a
Track1
Gene	Chromosome	chromStart	chromEnd	Ensembl_ID	female reproductive - normal	retina - normal	immune - normal	mammary - normal	brain - normal	stem-like - normal	skin - normal	pancreas - normal	prenatal - normal	prostate - normal	adipose - normal	intestines - normal	endothelial - normal	respiratory - normal	stomach - normal	muscle - normal	thyroid - normal	cardiac - normal	kidney - normal	bone - normal	liver - normal	male reproductive - normal	esophagus - normal	cartilage - normal
TNFRSF18	chr1	1203508	1206592	ENSG00000186891	-0.100338	-1.32235	2.68728	-0.479222	-0.254594	-0.524454	0.930633	-0.296238	-1.10904	0.481022	-0.383996	2.16627	-1.27278	0.699267	1.12075	-0.744892	-0.604163	-0.881245	-0.466268	0.275327	-0.667934	-0.0507556	0.207291	0.590429
TNFRSF4	chr1	1211340	1214153	ENSG00000186827	-0.209495	-1.24584	3.1084	-0.754634	-0.443494	-0.740717	-0.491769	-0.457299	-1.21508	-0.52124	0.624249	2.08414	0.0158448	-0.124759	1.01534	0.235225	0.11332	0.940702	-0.0261585	0.311413	-0.407252	-0.906723	-0.439694	-0.464489
MMP23B	chr1	1632163	1635263	ENSG00000189409	0.448835	-1.17357	-0.489047	-0.882233	-0.585516	0.339303	-0.415441	-0.364504	-0.436753	-0.0725084	-0.513431	1.26133	-1.29032	-0.565352	1.44525	-0.687452	0.343329	3.42932	0.368973	0.240944	0.440251	0.233175	-0.807482	-0.267095
MMP23A	chr1	1699942	1701782	ENSG00000215914	0.580781	-0.950591	-0.441923	-0.370393	-0.643275	0.117317	-0.0729303	0.150679	-0.747746	-0.369391	-0.26432	1.01465	-0.990266	-0.419979	2.33088	-0.34697	0.0603694	3.11374	0.182238	-0.742498	0.748311	-0.169174	-0.766575	-1.00294
GABRD	chr1	2019329	2030758	ENSG00000187730	-0.369986	0.737629	-0.764058	-0.617065	4.24426	-0.192286	-0.388636	-0.224968	0.990052	-0.0978097	-0.336374	-0.100672	-0.753511	-0.49244	0.0171064	-0.39848	-0.182208	0.241883	-0.155874	-0.300096	-0.373426	0.103358	0.202546	-0.788949
PRKCZ	chr1	2050411	2185395	ENSG00000067606	0.0811153	-0.0865634	-0.941048	0.46133	1.57527	-0.446302	0.165616	-0.144545	0.365084	0.622509	-2.19339	0.967295	-1.81118	0.804193	0.343219	-2.12191	0.853698	-0.149114	0.615313	-1.29185	0.228711	0.813201	0.630735	0.658615
TNFRSF14	chr1	2555639	2565382	ENSG00000157873	0.0420935	-0.6743	1.88544	-0.5862	-0.768598	-1.33304	0.0556654	-0.0743335	-2.60154	-0.159699	0.556559	1.74512	0.490915	0.727595	1.1746	-0.485743	0.311228	0.249357	0.602201	0.546559	0.687451	-0.671886	-0.354112	-1.36532
TNFRSF25	chr1	6460786	6466175	ENSG00000215788	-0.0643719	1.03741	0.745682	0.491477	0.723725	-0.46061	1.13492	-2.23123	-1.571	0.535956	0.762848	1.60833	1.28586	-0.0530245	-0.269192	-0.575409	-0.440406	0.302757	0.0407682	-0.0422123	-1.51273	-0.430867	0.685244	-1.70392
SLC2A5	chr1	9035106	9088478	ENSG00000142583	-0.527348	-0.0768227	0.404983	-0.691447	0.762599	-0.90354	-0.43648	-0.900034	-1.3527	-0.451453	0.922926	1.70367	-1.51787	-0.869287	-0.0378929	2.20832	-0.857431	0.0514532	0.893409	1.38367	-1.23203	0.752378	0.142459	0.628466
PIK3CD	chr1	9651731	9729114	ENSG00000171608	0.0553209	-1.09217	3.17346	-0.00316463	-0.270468	0.443145	0.168425	-1.01604	-1.09389	-0.266784	-0.0723696	0.636588	-0.127693	1.26949	0.175874	-0.888456	0.681736	-0.726798	0.48253	1.46042	-0.628454	-0.475303	-0.432961	-1.45244
MTOR	chr1	11106535	11262551	ENSG00000198793	0.247193	0.597028	-0.748134	0.685821	-0.260004	0.923971	0.149103	-0.459871	1.43452	0.315647	-0.369389	-1.20317	1.18556	-0.385664	-0.137962	1.00457	0.0542072	-0.0652046	-0.15833	-0.00989293	0.746841	-0.217264	0.321783	-3.65136
TNFRSF8	chr1	12063303	12144207	ENSG00000120949	0.0626541	-1.26532	2.69074	-0.796185	-1.05788	0.850793	-0.287553	-1.06871	-0.793631	-0.0804072	1.89539	0.437321	-0.814375	0.329565	1.34453	0.143199	-0.903107	0.89272	-0.163337	0.554283	-0.788001	0.121733	-0.64382	-0.6606
TNFRSF1B	chr1	12166991	12209228	ENSG00000028137	0.0841768	-0.889741	2.66136	-1.42881	-0.389664	-0.567862	-0.629584	-0.319732	-1.7134	-1.04135	1.14616	1.34838	0.84249	0.049275	0.850749	0.0409821	-0.493348	0.81718	-0.25713	0.736606	0.925073	-0.827183	-0.536816	-0.407818
CASP9	chr1	15490832	15526534	ENSG00000132906	0.265537	0.461351	0.882118	-0.971296	-0.266265	-0.0398674	-2.07917	-0.370272	-0.270643	-0.365431	-0.56956	0.434268	-0.71042	1.33067	0.855837	0.462733	0.773954	1.07798	1.07832	0.26156	0.332184	0.591126	-0.157379	-3.00733
HTR6	chr1	19664875	19680966	ENSG00000158748	-0.0867718	-0.583233	0.196843	-0.63937	3.06662	0.0290628	-0.410434	-0.232043	2.83842	-0.0442311	-0.556177	0.016567	-0.880485	-0.567285	0.0546724	-0.608684	-0.00711446	-0.920942	-0.267893	0.052246	-1.01407	-0.00575962	0.84411	-0.27405
HTR1D	chr1	23191895	23217502	ENSG00000179546	0.22254	-0.0909837	-1.25126	-0.0695092	0.879528	0.389578	-0.323796	0.240454	0.775917	0.215311	-1.50036	2.36474	2.44014	0.128867	-0.468702	-0.888471	-0.137739	-1.67351	-0.775337	0.0267553	-0.965501	-0.115655	0.661867	-0.0848755
CNR2	chr1	23870515	23913362	ENSG00000188822	-0.223614	-0.976629	2.1443	-1.18528	0.184081	-0.440788	-0.412943	-0.894703	-0.262782	-0.483436	-0.371289	1.78101	-0.905551	-0.019316	0.149086	-0.12744	0.180893	-0.979059	-0.399715	0.835444	-0.929551	0.295761	0.317312	2.72422
CD52	chr1	26317958	26320523	ENSG00000169442	-0.28354	-1.02815	3.29638	-0.805288	-0.676171	-0.356799	-0.232222	-0.33799	-0.952667	-0.66304	1.27139	1.62301	-1.2247	0.473815	0.82865	-0.566597	-0.0775748	0.355187	-0.272548	0.402914	0.267342	-0.418072	0.16585	-0.789182
PTAFR	chr1	28147166	28193936	ENSG00000169403	-0.304309	-1.47083	1.97497	0.818663	-0.578797	-1.07213	0.747519	0.013594	-1.29434	0.101976	0.434265	1.2108	-1.53311	1.9135	0.702645	-1.07928	-0.701482	-0.0835635	-0.197379	0.674962	-0.237518	-0.221898	1.09171	-0.909954
OPRD1	chr1	28812142	28871267	ENSG00000116329	-0.604941	-0.191378	-0.0856843	-1.55539	3.1565	-0.0700374	-0.58704	1.26205	0.649666	-0.392896	-0.114587	-0.544458	-0.719935	-0.964854	-0.028739	0.452761	0.140115	-0.920091	-0.367747	0.0266348	-1.10966	0.724664	0.127758	1.71729
HCRTR1	chr1	31617686	31632518	ENSG00000121764	-0.820034	-1.181	-0.0777628	-1.27913	0.633184	-0.585898	-0.41664	-0.512336	0.125841	-0.81744	1.8736	-1.07968	1.78794	-0.84491	-0.157902	1.21767	1.81592	0.915656	0.164571	0.708067	-1.51519	0.504074	-0.15047	-0.308137
HDAC1	chr1	32292083	32333635	ENSG00000116478	0.40868	-0.486575	1.15563	0.474509	-2.40272	0.453203	0.0767165	0.339092	1.19303	0.652547	-1.10793	1.23705	0.82243	0.63425	0.841128	-1.80989	0.0201113	-0.644797	0.139373	0.0173072	-0.00527413	-0.729339	0.680264	-1.95879
NDUFS5	chr1	39026318	39034636	ENSG00000168653	-0.190702	-0.340539	-0.0609848	1.10389	-0.713655	0.742246	-0.104697	-0.463122	0.613675	0.0597872	0.286167	-0.547532	0.328816	-0.362409	-0.186078	1.058	-0.812358	3.02046	-0.34825	-0.567324	0.563155	-2.75213	-0.245425	-0.0809824
YBX1	chr1	42682418	42703805	ENSG00000065978	-0.0469968	0.363052	0.755514	1.15009	-3.04047	1.25921	0.0151971	-0.551278	1.0355	0.0458229	0.472926	-0.268088	0.900184	-0.245029	-0.0253173	1.48586	-0.763966	0.951426	-0.842631	0.413062	-0.148184	-1.14025	-0.641271	-1.13436
SLC2A1	chr1	42925353	42958893	ENSG00000117394	0.574265	1.89676	-0.386829	1.04319	-0.203576	0.859365	1.54792	-0.109333	-0.193886	0.555607	-1.89538	-0.570194	0.179911	0.72512	-0.701531	-1.87896	-0.230571	-0.643989	-0.145077	0.730004	-1.72165	-0.799913	1.03042	0.338315
TIE1	chr1	43300982	43323108	ENSG00000066056	0.24832	-0.785255	-0.711784	-1.0999	0.175715	-0.625513	-0.608093	-0.309338	-1.37185	-0.894092	1.27919	0.373028	3.11794	-0.921325	0.435835	0.24706	1.01929	1.46078	0.355179	0.00291943	0.264019	-0.288865	-0.511258	-0.852001
SLC6A9	chr1	43991500	44031467	ENSG00000196517	-0.564381	1.19079	-2.01794	0.914281	0.403717	0.694005	1.5268	-0.209938	0.154501	0.54607	-1.07499	0.612231	-1.7542	0.690239	0.450909	-1.29215	-0.229247	-1.44696	-0.454469	1.45067	-0.704586	0.432806	0.925332	-0.243492
PRDX1	chr1	45510914	45542732	ENSG00000117450	-0.0385808	-0.158648	0.0564914	0.976285	-1.89686	0.599952	0.159588	-1.3055	1.20475	-0.0396762	-0.663313	-0.316711	0.856367	1.00114	-0.270476	-0.199667	0.845811	-0.221785	-0.196817	-1.10508	1.4191	-2.38578	1.66029	0.0191084
FAAH	chr1	46394317	46413848	ENSG00000117480	-0.674829	-0.423545	-0.912741	0.413827	0.87666	-0.965068	-0.438916	0.119606	-0.878296	0.637824	0.0446072	1.815	-2.41679	-0.0120616	1.02685	-0.419272	1.59299	-0.98728	1.03371	-0.465838	1.41643	0.51524	0.0175599	-0.915666
CYP4A11	chr1	46929177	46941484	ENSG00000187048	-0.310804	-0.268894	-0.537195	-0.5915	0.121099	-0.537076	-0.341712	-0.342119	-0.521171	-0.421197	0.234453	-0.370562	-0.614002	-0.318669	-0.377799	-0.124412	-0.226839	-0.208998	2.23762	-0.332188	3.89396	-0.0421735	-0.0158397	0.0160174
CPT2	chr1	53196792	53214197	ENSG00000157184	-0.129389	-0.724566	-0.177128	0.534593	-1.52836	-0.281996	-0.359391	-0.150712	0.0109022	-0.0377932	-0.0587633	1.22195	-0.879192	-0.276312	0.529106	0.48352	-0.378808	1.21209	0.604517	-0.591479	2.86477	-1.14058	1.14274	-1.88971
PARS2	chr1	54756898	54764523	ENSG00000162396	0.04604	-0.32825	-0.459429	0.827021	-1.20875	0.834499	0.310591	-0.353959	2.156	0.668332	-0.68597	0.221943	0.0128578	-0.0273605	-0.0854834	0.308154	-0.347257	0.294911	0.930294	-0.55325	1.03557	-0.920715	0.535434	-3.21122
PDE4B	chr1	65792514	66374579	ENSG00000184588	-0.166021	0.221745	1.82941	-0.920556	1.36762	0.136184	-0.645668	-0.0443831	-2.01186	-1.07018	-0.381128	0.364632	1.87201	-0.20447	-0.167497	0.554109	0.385611	0.478434	-0.876938	0.314188	-0.719285	-0.655323	-1.3826	1.72197
PTGER3	chr1	70852353	71047808	ENSG00000050628	-0.105612	-0.330719	-0.704192	-0.706037	0.118511	-0.292225	1.02737	0.852348	-0.777464	-0.614119	3.26659	-0.020978	-1.21458	-0.770153	1.47383	-0.32051	-0.503112	0.126687	1.52749	-0.0784632	-0.889088	-0.618812	-0.474403	0.027638
SLC44A5	chr1	75202131	75611116	ENSG00000137968	-0.275183	0.463439	-1.48205	1.17681	1.43544	-0.0196102	0.628605	0.454212	2.26877	-0.350376	-1.46956	-0.388089	0.82768	-0.542705	-1.0415	-0.579555	0.0670155	-0.164133	-0.373787	-0.825798	-0.935988	0.0725098	1.97531	-0.921451
PTGFR	chr1	78303884	78540701	ENSG00000122420	0.0366967	-0.211134	-2.10658	-0.112152	-0.769831	-0.284814	0.801428	-0.318086	-1.06746	-0.364317	2.23568	0.532451	-0.799648	0.337852	-0.0187619	1.21406	-1.07042	0.0424873	0.589032	1.2054	0.399214	-0.0793271	-1.70417	1.51239
PRKACB	chr1	84078062	84238498	ENSG00000142875	-0.084764	1.44329	0.730968	-0.761661	2.6928	0.265427	-1.03413	0.883974	-1.43649	-0.593906	0.341374	0.767118	1.12671	-1.00876	0.675709	-0.770097	-0.317196	0.303173	-0.270223	0.189119	-0.206815	-1.76891	-0.508662	-0.658042
PKN2	chr1	88684222	88836255	ENSG00000065243	0.896822	0.314729	-0.979298	0.279559	-1.99818	-0.178146	0.299968	0.414517	1.20173	-0.105438	1.09017	0.53899	1.0254	0.591355	-0.189761	-0.464029	-0.227695	-0.785607	-0.403556	0.0408823	-0.773943	-2.68686	1.86563	0.232765
BRDT	chr1	91949343	92014426	ENSG00000137948	0.372599	-0.621428	-0.0317259	-0.725642	0.329363	-0.168768	-0.282926	-0.554503	1.31479	-0.0888488	-0.63363	-0.176908	-0.479055	-0.384613	-0.493215	-0.375194	0.416197	-0.793636	-0.383707	-0.132057	-0.572995	4.11777	-0.125484	0.473617
EPHX4	chr1	92029985	92063538	ENSG00000172031	0.195802	1.29984	-0.876382	1.15753	1.89435	-0.351442	-0.457561	-0.409184	1.39526	0.283001	-1.12927	-0.497528	1.8574	-0.135077	-0.615412	-1.1008	1.4648	-1.04524	0.0873768	-0.993941	-1.35004	0.191294	-0.440122	-0.424644
F3	chr1	94529173	94541759	ENSG00000117525	0.946205	1.28165	-1.60619	1.65429	-0.0887786	-0.565168	1.20631	0.549787	-1.46418	0.406651	0.772654	0.564663	-1.60788	1.39642	0.261051	-0.834385	-0.0487176	0.312875	-0.532497	-1.1845	-1.08351	-0.119258	0.768015	-0.985514
SLC44A3	chr1	94820342	94895246	ENSG00000143036	0.371074	-0.203833	-2.35957	0.0553661	-0.255897	-0.882437	0.0317732	1.1482	-0.727614	0.145872	-0.718873	1.94132	-1.40515	0.500353	1.18548	-1.222	-0.302555	-0.0879441	1.49361	-1.01264	0.728785	0.218179	1.0466	0.311898
VCAM1	chr1	100719742	100739045	ENSG00000162692	-0.0708208	-0.756103	-1.16067	-1.25787	-0.524792	-0.562201	-0.648579	0.521746	-1.62316	-0.873817	0.861691	1.03654	0.139411	-0.991736	0.642004	0.0524185	-0.452643	0.459731	1.45161	2.12862	0.849809	-0.294762	-0.715568	1.78914
S1PR1	chr1	101236865	101243713	ENSG00000170989	0.222602	0.247792	1.16612	-0.655957	0.595752	-0.395979	-0.214429	-0.716643	-1.10537	-1.30476	1.48646	0.0778531	2.22941	-0.985026	0.225624	0.399212	-0.0473135	1.90182	0.0670395	0.0451749	0.483229	-1.12154	-0.9562	-1.64487
AMY1A	chr1	103655760	103664554	ENSG00000237763	1.40338	-0.0620565	-0.489828	-0.441322	0.14389	-0.738823	-0.179671	0.221626	-0.582289	-0.156001	-0.304217	-0.220584	-0.905638	2.60636	-0.750683	-0.335514	2.76934	-0.877155	-0.24773	-0.696812	-1.22435	0.782515	0.221276	0.0642781
SARS	chr1	109213918	109238182	ENSG00000031698	-0.178215	-0.232289	0.718294	1.58151	-0.692551	0.834131	0.853022	0.103235	1.26745	0.248453	-0.577116	-1.2475	1.08812	-0.262037	-0.142666	-0.118877	-0.0441921	-0.123047	-0.892299	-0.157528	0.828203	-3.29418	-0.357153	0.797249
GSTM4	chr1	109656099	109674836	ENSG00000168765	-0.537024	0.165754	-0.19756	-0.974995	0.254503	-0.136957	-0.316036	0.0920039	-2.69225	-1.1186	0.802072	2.03963	-1.34353	-0.496718	0.608468	1.16262	0.609387	1.27348	0.612403	-0.114347	1.28634	-0.18307	-0.539472	-0.256106
GSTM2	chr1	109668022	109709551	ENSG00000213366	-0.0227375	0.541369	-0.734045	-2.21017	0.759061	-0.0658626	-0.500268	-0.166153	-1.13947	-1.30968	1.85423	0.291092	-1.30971	-0.588948	0.926943	1.58597	0.289031	1.62899	0.329241	0.317752	-0.747287	0.265238	-0.659008	0.664431
GSTM1	chr1	109687814	109709039	ENSG00000134184	-0.188095	0.228972	0.492149	-1.85347	-0.104535	0.307713	0.0687043	-0.150015	-2.85365	-1.18956	0.846202	1.27351	0.189841	-0.0583031	-0.0533713	0.791761	0.432568	0.364643	0.179101	-0.21352	2.11174	0.768646	-0.449674	-0.941358
GSTM5	chr1	109711780	109775428	ENSG00000134201	-0.0175435	0.725412	-1.29297	-1.26808	1.46086	-0.474579	-0.117203	-0.0486266	-1.61606	-0.675968	1.93232	0.437185	-1.14714	-1.07244	1.0532	0.098098	-0.151456	0.661383	-0.190762	0.120885	-0.326251	0.463314	-0.75348	2.1999
GSTM3	chr1	109733932	109741038	ENSG00000134202	-0.435428	0.185741	-1.33489	-2.44246	0.881313	-0.811888	-0.0957494	0.32551	0.052148	-0.311543	0.48514	-0.834212	-0.222924	-1.31026	0.745374	0.502423	0.803861	1.55141	1.04955	-0.699563	-0.430504	1.42952	-0.676654	1.59408
SLC16A4	chr1	110362851	110391082	ENSG00000168679	0.195496	0.375614	-2.01409	0.733745	-0.61495	-0.591078	-0.977746	-0.309386	-0.91356	-0.866516	-0.570905	0.483688	-0.109094	0.116634	-0.473902	-0.115307	1.28902	-0.220658	2.71719	0.569717	0.446048	0.673593	-1.31741	1.49386
KCNA3	chr1	110672465	110674940	ENSG00000177272	-0.380119	-0.18271	3.0647	-0.999655	1.13994	0.0397353	-0.566156	1.07808	0.206328	-0.815371	-0.0408696	1.4729	-1.28268	-0.175625	1.10783	-0.854463	-0.198422	-0.465426	-0.468046	0.742311	-0.35067	-0.662848	-0.178159	-1.23061
OVGP1	chr1	111414319	111427735	ENSG00000085465	1.00626	0.796307	-0.805864	-0.452734	1.26945	-1.04437	-0.493809	-0.902454	1.11956	0.467917	0.599026	0.0580626	-0.929546	-0.0875911	-0.23723	-0.745013	-1.09053	-0.146742	0.472878	-0.868626	2.76731	1.21633	-1.26426	-0.704338
ADORA3	chr1	111499429	111503633	ENSG00000282608	-0.394118	0.0804042	0.324342	-1.23935	1.16577	-1.22963	-0.785042	0.317694	-1.46081	-0.969413	0.621076	1.99118	-1.11723	-0.0541176	1.16596	-0.961128	-0.431901	1.56897	-0.00330963	0.820982	0.785992	1.03177	0.0535813	-1.28169
SLC16A1	chr1	112911847	112957593	ENSG00000155380	0.23641	1.05885	-0.833014	1.10147	-0.904692	0.973499	0.420384	-1.78388	1.63011	0.349201	-0.783237	-0.454701	1.11313	-1.28598	0.0288409	0.878965	-2.1514	1.12974	-0.94128	-0.513165	0.538469	-0.0943451	-0.112564	0.399185
ATP1A1	chr1	116372668	116410261	ENSG00000163399	-0.16777	0.663187	-0.133494	1.15322	-0.326044	-0.483987	0.13123	0.816523	0.0823276	0.110812	-1.81542	1.86526	0.46246	0.647874	-0.190549	-1.99692	1.24301	-0.00386067	1.40068	-0.77846	0.0611257	-1.37876	0.257496	-1.61994
ITGA10	chr1	145891208	145910111	ENSG00000143127	-0.433199	0.567813	-0.679715	0.349078	-0.149583	-0.709069	-0.416686	-0.436535	-1.11916	-0.783852	-0.284141	-0.627927	1.82868	-0.51159	-0.452629	0.385389	-0.272841	0.714519	-0.499393	1.30883	-0.592798	-0.112871	-0.475012	3.4027
GNRHR2	chr1	145919013	145925341	ENSG00000211451	-0.193018	0.231933	0.0797132	-1.02444	2.26897	-0.627868	-0.208952	0.11673	-0.603403	0.123589	-0.445207	-0.17741	-0.995442	-0.546794	-0.674603	0.424095	-0.305492	-0.106686	-0.4732	-0.490862	-0.966017	1.45126	-0.0363963	3.1795
SV2A	chr1	149903318	149917844	ENSG00000159164	0.12869	2.0972	-0.651123	-1.14703	2.70283	1.49337	-0.682761	0.833929	0.80957	-0.36228	-1.08963	-0.588636	-0.470857	-0.719799	-0.154467	-0.621146	0.368384	-0.845636	-0.344745	0.628735	-0.872616	0.0378289	-0.721873	0.17207
TARS2	chr1	150487364	150507609	ENSG00000143374	-0.590989	0.604672	0.161342	1.15658	-0.855679	0.216217	-0.348738	-0.856961	2.04589	0.732936	-0.528311	-0.745384	-0.350708	0.0913288	0.092852	1.12351	-0.744724	1.2475	0.244964	-0.177917	1.11252	-1.69839	0.471565	-2.40407
CTSS	chr1	150730079	150765957	ENSG00000163131	-0.0828488	-0.949924	2.39813	-0.998234	-0.834418	-1.15438	-0.310783	0.353529	-1.84708	-0.870556	0.785287	1.91127	-0.281318	1.11627	0.998436	-0.622054	-0.0489853	0.201762	-0.177891	0.643093	0.88402	-0.555635	0.0456471	-0.60334
CTSK	chr1	150794880	150809577	ENSG00000143387	0.465127	1.02833	-0.5739	-0.682674	-1.13829	-0.0208424	0.986944	0.0437031	-1.92028	-0.88875	1.97342	0.936919	-0.404031	-0.74144	0.648798	-0.035143	-0.384109	0.453817	-0.72117	1.34602	-0.606843	-0.913072	-0.791617	1.93908
IL6R	chr1	154405193	154469450	ENSG00000160712	-0.0700669	-1.99128	2.03596	0.230675	-1.29793	-1.32683	0.262072	0.351773	-1.40477	0.367541	0.249844	1.0354	-0.844886	0.973819	0.401988	0.0920066	-1.19272	-0.162105	0.0787927	0.461304	2.0613	-0.425037	-0.0300043	0.143149
CHRNB2	chr1	154567778	154580013	ENSG00000160716	-0.414291	2.01132	-0.379243	-0.438714	3.31394	0.452873	-0.210444	1.75915	-0.55565	-0.305344	-0.679391	-0.329929	-0.621171	-0.381937	-0.0298944	-0.596385	-0.505558	-0.86982	-0.293478	-0.269692	-0.776609	0.583716	-0.094888	-0.368569
MUC1	chr1	155185824	155192916	ENSG00000185499	0.2654	-0.763155	-0.989959	0.909718	-1.04971	-0.45737	-0.30211	0.90021	-1.26465	-0.24294	-0.944385	1.32383	-1.03414	1.28993	2.3092	-1.09821	0.361674	-0.89129	1.06223	-0.390804	-1.01182	0.58865	0.992052	0.437641
LMNA	chr1	156082573	156140081	ENSG00000160789	0.243629	-1.74911	-1.22479	1.32798	-2.43599	-0.470013	1.22715	-0.229172	-1.64249	0.365261	0.563101	0.207176	1.19331	0.285456	0.599551	0.604018	0.730482	-0.0420191	-0.327581	0.774009	0.168139	-1.25677	0.687738	0.400941
NTRK1	chr1	156815640	156881850	ENSG00000198400	-0.288337	2.45748	0.283794	-0.857414	0.422912	0.161156	-1.19349	-0.221838	-0.534287	-0.162894	-0.64386	0.203116	-1.54129	-0.51052	0.682341	0.275645	-1.0142	1.63975	0.895998	1.16376	-1.41805	0.9119	0.50082	-1.21249
HSP90AA3P	chr1	158523672	158525838	ENSG00000231434	NA	NA	NA	NA	NA	NA	NA	NA	NA	NA	NA	NA	NA	NA	NA	NA	NA	NA	NA	NA	NA	NA	NA	NA
ATP1A2	chr1	160115759	160143591	ENSG00000018625	-0.569813	0.900918	-1.00436	-0.745315	2.08079	0.0560039	-0.527083	-0.827531	-0.979928	-0.441584	1.39711	-0.0861552	-0.989078	-0.835129	0.416662	2.1788	-0.204273	2.07351	-0.215679	-0.0526171	-0.52162	-0.00963413	-0.420737	-0.673249
ATP1A4	chr1	160151586	160186980	ENSG00000132681	-0.232626	1.43973	-0.125259	-1.06236	0.978472	-0.376009	-0.44827	-0.842213	-0.320235	-0.401473	-0.295471	-0.0813154	-0.855745	-0.571419	-0.696678	1.56346	-0.262552	-0.0759389	-0.560599	0.234545	-1.16506	3.14832	-0.254437	1.26313
NDUFS2	chr1	161197104	161214723	ENSG00000158864	-0.420473	0.136598	0.328727	0.715737	-0.376551	0.0709296	-0.237576	-0.603883	-0.028559	-0.179872	-0.0794907	0.371372	0.290446	-0.130532	0.210396	1.58963	-0.768308	2.45606	0.245275	-0.294687	1.46539	-2.20858	-0.349964	-2.20208
HSPA6	chr1	161524540	161526894	ENSG00000173110	-0.620396	-1.18945	1.91739	-0.0490329	-0.611205	-1.75514	0.113488	0.984532	-1.29072	-0.367728	0.940257	0.936475	-1.79976	1.34129	0.71601	-0.954128	0.208123	0.649485	-0.232981	1.07609	-0.0934149	-0.723985	-0.111262	0.91605
HSPA7	chr1	161606291	161608217	ENSG00000225217	-0.232467	-0.776676	1.38602	-0.772259	-0.440652	-1.37771	0.0143348	-0.280353	-1.45392	-0.682717	2.02321	1.11507	-1.44019	0.652937	1.56267	-0.0450919	0.102783	1.67398	-0.0371224	0.687779	-0.386826	-0.731533	0.295356	-0.856634
RXRG	chr1	165400922	165445355	ENSG00000143171	-0.435163	2.0638	-1.11796	-0.893607	1.25538	-0.598102	-0.232029	1.13847	-0.139226	-0.776371	1.26939	0.0353891	-1.05241	-0.81038	0.314728	2.06427	-0.439359	1.5737	-0.621087	-0.490376	-0.524303	-0.0160681	-0.612896	-0.955779
MGST3	chr1	165631213	165661796	ENSG00000143198	-0.565612	-0.402357	-0.89898	0.181827	-0.299946	-0.428738	-0.480304	-0.318545	-1.18526	-1.06922	1.99574	0.757856	0.132606	-0.715778	-0.0171584	1.05527	-0.160467	3.06073	0.284096	0.106165	0.263295	-1.09784	-0.976729	0.779346
UCK2	chr1	165827614	165911618	ENSG00000143179	0.177221	-0.553549	-1.06176	1.93415	-0.856838	1.12601	0.754005	-0.121213	1.97999	0.930483	-1.16949	0.354183	1.33191	-0.367454	-0.314397	-0.221519	-1.65509	-1.19758	-0.915397	0.29475	-0.185082	-1.11708	0.679295	0.174454
GPA33	chr1	167052836	167166479	ENSG00000143167	-0.368497	-0.514476	0.855765	-0.564094	-0.32486	-0.179971	-0.535154	-0.204413	-0.487198	-0.474334	-0.234769	4.28233	-0.57761	0.000301911	0.814848	-0.0266694	-0.45677	0.516489	-0.372054	-0.134145	-0.427248	0.152834	-0.12831	-0.611997
DCAF6	chr1	167935783	168075843	ENSG00000143164	0.13526	-0.611871	-0.817794	0.433549	-0.32277	-0.961555	-0.054216	-0.566576	-0.79667	0.0392843	0.502423	-0.557687	-0.186592	-0.368836	-0.211935	3.27063	-0.468252	2.37264	-0.506565	0.29784	1.00728	-0.201112	-0.615991	-0.810485
ATP1B1	chr1	169105697	169132722	ENSG00000143153	-0.611608	0.277734	-2.03806	-0.360598	1.13891	-0.827405	-0.422107	0.802131	-1.11082	-0.513846	-1.87713	1.23645	-0.438628	0.445822	0.941066	0.355383	1.0949	0.837124	1.42338	-1.31836	0.544023	-0.855747	0.655389	0.621991
SELP	chr1	169588849	169630193	ENSG00000174175	-0.402932	-1.3041	-0.196431	-1.14178	-0.983424	-1.22454	-0.412503	-0.517513	-1.72167	-0.677173	1.97601	1.30544	0.92866	-0.455359	0.988243	-0.1962	0.15605	2.01831	0.711989	0.934394	0.101592	-0.249197	-0.0998453	0.461976
SELL	chr1	169690665	169711702	ENSG00000188404	-0.221991	-0.639205	3.49109	-0.999184	-0.31972	-0.681379	-0.713738	-0.389541	-1.21228	-0.843758	0.76847	1.42998	-0.0649109	0.535749	0.499907	-0.583243	-0.252797	0.364879	-0.203892	1.13596	0.394723	-0.500811	-0.50685	-0.487456
SELE	chr1	169722640	169764705	ENSG00000007908	-0.660763	-0.951083	-1.34217	-0.880467	-0.421314	-1.32271	0.393387	-0.023753	-1.36882	0.170756	0.8068	0.917301	2.58059	-0.790981	0.411594	-0.809132	1.33411	1.42866	0.382889	0.336441	0.903324	-0.263118	-0.112666	-0.718883
DARS2	chr1	173824653	173858808	ENSG00000117593	0.209816	-0.3639	-0.0184546	1.45236	-1.93384	0.636262	0.220775	-0.351435	2.42356	0.783612	-0.0681731	0.0307361	0.859989	-0.0792876	-0.162411	-0.653132	-0.748908	-0.190211	0.377335	0.333819	0.193008	-2.42484	0.684889	-1.21157
TNN	chr1	175067833	175148075	ENSG00000120332	-0.779107	-0.959622	-0.706644	-0.146617	-0.131956	-0.19563	0.304602	-0.14662	-0.606813	-0.591526	3.84692	0.206551	-0.901203	-0.820065	1.01473	-0.536858	0.295603	0.218861	0.0381681	1.03328	0.7853	-0.545288	-0.528064	-0.147998
TNR	chr1	175315194	175743616	ENSG00000116147	-0.407266	2.0321	-0.499693	-0.80169	3.5168	-0.350381	-0.532076	1.05589	-0.680993	-0.498126	-0.379452	-0.403317	-0.288746	-0.546005	-0.0394728	-0.532663	-0.141334	-0.629107	-0.265951	-0.394344	-0.51884	0.977481	-0.235251	0.562439
GLUL	chr1	182378098	182392206	ENSG00000135821	-0.624721	1.85171	-0.0896608	0.0540612	1.05843	-0.59556	-0.323153	-0.920747	-0.405597	-0.692223	1.62353	-0.744806	-1.1571	1.72252	1.02947	0.580561	0.492567	0.44359	-1.56352	-0.937571	0.796334	-0.12721	0.189351	-1.66026
PTGS2	chr1	186671791	186680922	ENSG00000073756	-0.0234087	-1.23909	0.450747	0.603152	-0.708293	-0.514833	0.81809	1.1618	-1.46893	0.294731	-0.654969	-0.0160569	1.45563	1.65573	0.115937	-1.31467	-0.372792	-0.678884	-0.604314	0.147809	-0.982672	-0.308542	-0.391845	2.57568
PLA2G4A	chr1	186828949	186988981	ENSG00000116711	0.575777	-1.08796	-0.429718	0.992533	-1.14376	-0.716265	0.8819	0.296752	-0.627669	-0.370475	1.7643	0.343961	1.53414	0.134105	0.600093	-1.45116	-0.993305	-0.537464	-0.587221	0.701776	-1.51295	-0.914452	0.750909	1.79616
PTPRC	chr1	198638457	198757476	ENSG00000081237	0.0449957	-0.719665	3.21698	-1.20929	-0.156824	-0.793456	-0.29229	-0.114427	-1.43774	-0.817814	0.851775	1.65228	-1.1266	0.307103	0.91663	-0.340291	-0.151621	0.28849	-0.219409	0.748271	0.222441	-0.520065	0.218766	-0.568253
CACNA1S	chr1	201039512	201112451	ENSG00000081248	-0.410528	0.893204	-0.448193	-0.411255	0.340503	-0.247299	-0.30951	-0.352844	-0.268561	-0.277792	-0.435495	-0.35249	-0.439167	-0.363149	-0.242117	4.47162	-0.207636	-0.244107	-0.0177513	0.0218253	-0.379136	0.197535	-0.21386	-0.303798
ADORA1	chr1	203090654	203167405	ENSG00000163485	-0.249087	1.20731	-1.67315	0.044247	2.35637	-0.0487809	-0.866442	-0.244924	-0.466001	-0.720243	1.13612	-0.322691	-1.40034	-1.04601	-0.421497	0.56088	1.27389	1.2701	1.04243	-0.462586	-0.904842	0.77959	-0.819497	-0.0248315
REN	chr1	204154819	204190324	ENSG00000143839	1.5251	-0.16884	-0.893271	-0.410665	-0.401973	-0.412599	0.0439382	0.245387	-0.771728	0.0736269	-0.314543	-0.0653817	-0.527945	0.14366	-0.556184	-0.69147	-0.641461	-0.795407	3.72499	-0.660679	0.667453	1.17693	0.21981	-0.508747
PIK3C2B	chr1	204422628	204494805	ENSG00000133056	-0.40216	-0.962996	-0.431312	-0.287263	0.464608	-0.308797	0.598125	0.136716	-0.759301	0.0717814	0.938414	1.6745	0.912661	-0.0269292	1.72359	0.422744	0.0311179	0.563843	-0.27426	-0.597642	-0.220179	-1.1546	0.985818	-3.09848
AVPR1B	chr1	206106936	206117699	ENSG00000198049	0.670468	-0.624418	-0.550445	-0.813178	-0.0916704	-0.0710592	-0.597142	2.74717	0.0531567	-0.341741	-0.830889	0.864246	-0.842917	-0.78037	1.10288	-0.816907	0.141027	-0.810529	1.35479	-0.128064	-0.741488	2.20057	-0.532113	-0.561371
CR2	chr1	207454230	207489895	ENSG00000117322	-0.347493	-0.641522	1.14483	-0.75686	-0.396177	-0.200046	-0.797873	-0.399026	1.25807	-0.524083	0.00643812	3.45366	-0.948673	-0.0683298	1.49389	-0.658558	-0.0606265	-0.768991	0.614525	0.351604	-0.897832	-0.301269	-0.0673149	-0.488339
HSD11B1	chr1	209686178	209734949	ENSG00000117594	0.147833	-0.774097	-0.313981	-0.380605	0.0331554	-0.93364	0.27971	0.825656	-1.32443	-0.564176	2.34109	-0.043425	-1.19043	0.0438375	-0.0951939	0.157441	-0.395154	0.525803	-0.329033	-0.337263	3.15545	0.0677724	-0.936566	0.0402456
TGFB2	chr1	218345336	218444619	ENSG00000092969	0.40814	1.97619	-2.57684	0.473333	0.630114	-0.381879	-0.165134	0.199042	-1.51263	0.233788	-0.5715	-1.56668	1.02054	0.359176	-0.468269	1.25548	0.0892139	0.263457	-0.0944753	0.530987	-0.591406	-0.223288	-0.725951	1.43858
QARS	chr1	219968600	220046530	ENSG00000136628	0.012428	-0.711684	0.646885	0.802551	-3.04926	0.8655	0.36617	-0.810702	0.565112	-0.289269	0.306659	0.928457	0.776041	0.216144	0.588563	0.621462	-0.418271	0.521942	-0.0366986	0.277778	0.20846	-0.623863	0.751297	-2.5157
TLR5	chr1	223109404	223143248	ENSG00000187554	0.579258	-1.04954	0.672125	-0.241683	-0.677547	-1.48835	0.117471	0.989963	-1.27293	-0.249009	1.21919	0.45667	-2.16767	1.42739	1.1535	-0.832229	0.0579516	0.815555	0.547586	-0.128577	-0.106171	-0.364741	1.68015	-1.13837
CNIH4	chr1	224356858	224379459	ENSG00000143771	-0.0757252	-0.0508949	0.0561927	1.58116	-1.53202	0.487106	0.770209	-0.54351	2.38385	0.0209136	-0.0822184	-0.50987	1.03099	0.372178	-1.16527	0.142288	-1.23614	-0.138705	0.0336835	-0.0930935	-0.265775	-2.40954	0.222798	1.00139
EPHX1	chr1	225810124	225845563	ENSG00000143819	-0.0895547	-0.288156	-1.52623	0.240424	-0.407926	-0.66698	-1.08928	0.514634	-0.939224	0.05053	1.98055	-0.253594	-0.76842	0.353779	0.329732	-0.0368588	0.64932	0.242592	0.494616	0.0881902	3.02423	-0.365798	0.117332	-1.65391
ACBD3	chr1	226144679	226186741	ENSG00000182827	0.561621	-0.844282	-0.531036	0.816214	-2.33874	-0.041718	0.839289	1.13133	0.975187	0.0670622	0.0503939	-0.320789	0.272485	0.119161	0.226042	0.237684	0.679944	-0.708562	-0.993517	0.0824764	-0.203197	-2.64435	1.39134	1.17596
PARP1	chr1	226360210	226408154	ENSG00000143799	0.15341	0.458834	0.191788	0.907881	-0.200103	1.40613	-0.568577	-0.119134	2.80275	0.427521	-0.796717	-0.478621	0.595928	-0.406567	-0.0717597	0.394989	-0.728514	0.558346	-0.557225	-0.065507	0.2073	-1.66151	1.31952e-05	-2.45066
AGT	chr1	230690776	230745576	ENSG00000135744	-0.863752	0.459111	-1.15068	-0.837723	1.19074	-0.67133	-0.907397	0.677401	-1.10245	-0.625361	0.124635	0.420392	-1.15168	-0.84033	0.0464243	0.629665	0.0698224	1.6403	0.52387	-0.115087	2.92265	-0.0767288	-0.90237	0.539875
CHRM3	chr1	239386565	239915452	ENSG00000133019	-0.382668	0.852155	-0.974842	-0.349338	2.41963	0.305688	-0.503542	0.949771	-0.00840693	0.301973	-0.840226	1.09794	-1.47428	-0.374694	2.33074	-1.17045	-0.156689	-0.870559	0.739914	-0.258008	-0.321583	0.132013	-0.353637	-1.0909
NLRP3	chr1	247416156	247449108	ENSG00000162711	0.462057	-0.571152	3.32307	0.193606	0.378715	-0.763334	-0.623197	-0.162125	-1.7226	-0.615462	0.859267	0.921796	-1.03581	0.773612	0.44206	-0.485761	-0.626145	0.257549	0.0671107	1.11183	-0.290979	-0.388567	-0.493686	-1.01186
IL2RA	chr10	6010689	6062370	ENSG00000134460	-0.281241	-0.909723	3.28536	-0.841963	-0.61815	-0.788043	-0.33962	0.0950753	-0.855521	-0.615368	0.397532	2.12097	-1.08423	0.154964	0.874361	-0.534557	0.134134	0.935696	-0.162919	-0.0242967	-0.196091	-0.686812	0.0531218	-0.112686
PRKCQ	chr10	6427143	6580301	ENSG00000065675	-0.351062	-0.63064	1.30751	-0.302758	0.376896	-0.0209146	-0.479114	-0.156037	0.69558	-0.599143	-0.970501	0.333683	-0.960485	-0.162795	0.19419	2.69913	2.00791	-1.57481	0.989636	-0.397258	-1.3774	-0.48962	0.33324	-0.465237
ATP5C1	chr10	7788147	7807815	ENSG00000165629	-0.156148	0.00236129	0.228934	0.398073	-1.30755	0.149545	-0.146205	-0.18526	0.815386	-0.332707	-0.00125857	0.53963	0.289327	-0.278891	0.0169651	1.07184	-0.9661	2.79832	0.0628586	-0.594224	1.07739	-2.32757	0.47943	-1.63414
HSPA14	chr10	14838306	14871741	ENSG00000187522	0.237575	-0.0243602	1.0471	0.550266	-1.28364	1.07363	0.253987	-0.191955	3.25398	0.136114	-0.60662	-0.391399	0.369439	0.324017	-0.603285	0.27156	-0.733063	-0.597466	-0.991135	0.269823	-0.708384	-1.57525	0.933888	-1.01482
ITGA8	chr10	15513954	15719922	ENSG00000077943	-0.256094	-0.126144	-1.72859	-1.62301	0.458555	-0.377503	-0.102837	-0.466394	0.760321	-0.45832	0.241943	1.64553	-1.13589	-1.08769	2.14962	0.608839	0.309203	1.67498	0.808702	0.837278	-0.690946	-0.374564	-0.177873	-0.88913
CUBN	chr10	16823966	17129811	ENSG00000107611	0.0601503	1.22922	-0.273604	-1.39691	-0.0416376	-0.443804	-0.513514	-0.630399	-1.04006	-0.933589	0.63175	0.86942	0.83976	-0.598096	-0.645069	-0.0976676	1.37154	-0.428126	2.82562	-0.0458906	-1.40952	0.836043	-0.874138	0.708522
MRC1	chr10	17809348	17911164	ENSG00000260314	-0.106949	-1.19707	0.193222	-1.22598	-0.427338	-1.29152	-0.0688647	1.07018	-1.34575	-0.960257	1.6248	1.50189	-0.948221	-0.0935762	1.15682	-0.0917182	0.378016	1.73963	0.108835	0.63482	1.38222	-0.417127	-0.528004	-1.08806
CACNB2	chr10	18140424	18543557	ENSG00000165995	-0.259278	1.90222	-0.841115	-1.17841	2.1399	-0.285947	-0.600406	0.851285	0.224207	-0.287488	-0.645064	0.794528	-1.52033	-0.88681	0.362085	-0.535683	-0.427928	2.4196	-0.090392	-0.484902	0.0803719	-0.603795	-0.304136	0.177485
MYO3A	chr10	25934229	26212532	ENSG00000095777	-0.565466	2.32617	-0.995769	-0.910133	-0.235859	0.269192	-0.438072	2.56957	1.71681	-0.670449	-0.806221	-0.0990424	-0.958417	-0.642209	-0.0701418	-0.739852	0.525257	-0.822214	0.353827	-0.572881	-0.627075	0.75051	0.417086	0.22538
ITGB1	chr10	32887273	33005792	ENSG00000150093	0.731082	-1.26717	-0.754477	1.11639	-2.46959	0.417483	0.41157	0.758563	-1.55355	0.0641597	1.73844	-0.467858	1.53141	0.125492	-0.255524	0.511358	-0.227421	0.796817	-0.126402	0.377455	0.530752	-1.51435	-0.508546	0.0339121
NRP1	chr10	33177492	33336262	ENSG00000099250	0.946968	-0.4359	-1.67625	-0.144905	-1.28102	-0.675935	-0.174338	0.385682	-1.31123	-0.269995	2.09871	-0.888049	1.93188	-0.785873	-0.28774	1.00551	0.563485	1.3111	0.784739	0.512096	0.378752	-0.691995	-0.640992	-0.654698
NPY4R	chr10	46461099	46465958	ENSG00000204174	-0.390783	-0.759077	-1.06902	0.450348	-0.446387	-0.512884	1.18142	-0.160713	-0.872927	0.902923	0.563033	3.04835	-1.07694	0.110433	1.90583	-0.715837	0.019309	-0.845658	-0.54344	-0.412914	-0.231352	0.156859	0.635078	-0.935656
SLC18A3	chr10	49610310	49612720	ENSG00000187714	1.10752	0.81878	-1.02979	-0.788191	1.37392	1.18093	-0.588195	1.95709	0.258668	-0.0019679	-1.15383	0.0708383	-0.369035	-1.0179	1.92406	-1.04495	1.33169	-0.9555	-0.475021	-0.444939	-0.796123	-0.0833548	-0.760277	-0.514426
SLC16A9	chr10	59650764	59736002	ENSG00000165449	-0.0893488	0.302858	-2.13198	-0.880825	0.829973	0.348857	-0.702473	0.774021	0.73031	0.185929	-1.20088	0.174991	-1.16773	0.315828	-0.0834239	-0.583165	1.68085	0.0829249	1.99628	0.007942	-0.854528	-0.195049	1.66705	-1.20841
SIRT1	chr10	67884656	67918390	ENSG00000096717	0.74578	0.765155	1.87999	-0.665807	-1.29975	1.77786	-0.537581	0.812806	1.53941	-0.205387	1.40343	-1.11047	-0.742686	-0.280706	0.158826	0.540846	-0.615015	-0.593416	-0.688676	0.709365	-0.377654	-1.33058	-1.18692	-0.69882
HK1	chr10	69269984	69401884	ENSG00000156515	-0.00700899	1.32909	0.258165	1.08016	0.135345	0.55713	0.504779	-2.10259	-0.860457	0.494434	-0.669366	-1.22499	0.5928	0.437846	0.000380372	0.656576	0.471347	1.30536	-0.88303	0.531862	-2.70719	-0.501758	0.711587	-0.110483
TACR2	chr10	69403903	69416918	ENSG00000075073	-0.30806	0.962816	-0.555932	-0.899233	1.21463	-1.12342	-0.145648	-0.854839	-1.82685	0.319696	0.47636	0.0709896	-0.779442	-0.801636	2.61324	1.2418	-0.366547	1.34348	-0.59796	-0.275735	-0.837676	-0.235662	0.771364	0.594269
NPFFR1	chr10	70247329	70284004	ENSG00000148734	0.11601	2.12276	-0.219954	-0.912779	1.86121	-0.748246	-0.0881498	-0.691172	-0.608749	-0.388224	-0.537864	0.445231	-0.877248	-0.383096	-0.252068	-0.308092	0.0554018	-0.857216	-0.373711	-0.109326	-0.988195	0.653965	0.141268	2.94825
SLC29A3	chr10	71319259	71381423	ENSG00000198246	0.0267701	-1.75855	1.59141	0.851334	-0.527507	0.440102	-1.10291	0.469423	-0.362485	-0.0652291	0.358016	0.786937	0.186312	0.519107	1.42917	-1.9024	0.277159	-0.859147	-0.701535	0.520148	2.12036	-0.778744	-0.585774	-0.931975
PLAU	chr10	73909177	73917496	ENSG00000122861	0.644546	-1.20079	-0.913792	1.43052	-2.07775	0.117432	0.933404	0.293575	-1.93361	0.396547	0.101552	0.317965	0.667334	1.46337	-0.116163	0.429429	0.440758	-0.122857	1.21725	0.421606	-1.22094	-0.178612	0.486848	-1.59761
SFTPA1	chr10	79610939	79615455	ENSG00000122852	-0.443938	-0.345543	-0.477671	-0.541455	0.320763	-0.564698	-0.343093	3.12941	-0.529149	-0.0160724	-0.204361	-0.199506	-0.606862	3.17908	-0.342056	-0.365919	-0.132433	-0.450993	-0.27602	-0.308149	-0.560474	0.171149	-0.0126371	-0.079367
SFTPD	chr10	79937467	79982614	ENSG00000133661	-0.630536	-0.465361	-1.35937	-0.476851	1.01455	-0.972069	0.720769	0.757591	-1.35515	-0.27489	0.145442	-1.14555	-1.24255	1.84022	0.334029	-0.529012	2.08719	0.73692	0.192238	-1.02123	-0.0289591	-0.0260048	0.0580084	1.64058
FAS	chr10	88990531	89017059	ENSG00000026103	0.828878	-0.58438	1.73835	1.72054	-2.13391	-0.479652	0.922535	-0.600752	-1.51406	-0.135529	0.214817	0.837496	-0.672973	1.44263	-0.647344	-0.490609	-0.677223	-0.634869	0.0984218	0.680618	0.923524	-0.818489	0.655813	-0.673836
SLC16A12	chr10	89430299	89556641	ENSG00000152779	0.665045	-0.350734	-1.22717	-0.823084	-0.498637	-0.436316	-0.655821	1.69771	-0.814075	-0.633154	0.108532	-0.651066	-0.782743	-0.29464	-0.400994	0.497326	1.19237	1.80497	2.82206	-0.57785	0.306306	0.267067	-0.52968	-0.685418
HTR7	chr10	90740823	90858039	ENSG00000148680	0.204408	-0.826085	0.070402	2.66098	0.112188	0.902163	1.50566	-0.96758	-0.0170434	1.03022	-0.644623	0.0459235	-1.18376	0.389089	0.320094	1.0066	-1.18729	-0.718951	-1.20444	0.320612	-0.975853	0.416111	0.269153	-1.52798
TNKS2	chr10	91798426	91865475	ENSG00000107854	0.575246	1.06101	0.815983	0.134117	-0.654362	0.724683	0.609363	0.996983	-0.289443	-0.20469	0.144317	-0.985095	0.533815	0.539544	-0.403527	1.9038	0.52485	-1.5277	-0.91099	0.280379	-0.527047	-2.40189	0.766184	-1.70553
FGFBP3	chr10	91906584	91909486	ENSG00000174721	-0.404892	1.63846	-0.497141	-0.778277	1.46317	3.29933	-0.465663	0.311886	0.913254	-0.00204712	-0.0633453	-0.249715	-0.889535	-0.576646	-0.106104	-0.154802	0.815651	-0.467464	-0.280607	-0.102865	-0.768838	-0.942578	-0.756755	-0.934483
ABCC2	chr10	99782640	99852594	ENSG00000023839	-0.501755	0.514632	-0.282963	0.842271	-0.912905	-0.659594	0.01864	-0.385081	-0.370768	-0.379682	0.341921	0.725397	-0.292939	0.0906028	-0.465089	-0.156727	-0.498089	-0.972253	0.995493	-0.282031	4.00874	-0.299567	-0.460844	-0.617406
NDUFB8	chr10	100523740	100530000	ENSG00000166136	-0.846475	0.290593	0.951733	0.279042	0.0955514	0.110043	-0.350804	-0.546254	1.29348	-0.450521	-0.0747403	-0.222693	0.291791	-0.353226	0.253046	0.732907	-0.781571	2.58025	-0.0837119	-0.525727	0.943159	-3.07511	-0.222714	-0.288053
MGEA5	chr10	101784443	101818465	ENSG00000198408	0.278665	1.83104	0.581206	-0.471106	1.09936	0.322923	0.317233	-0.662222	-0.843291	-0.168564	2.41017	-0.830739	-0.397587	0.364839	-0.221425	-0.493035	-0.14217	1.04148	-0.686177	0.757938	-0.790775	-1.32545	0.209366	-2.18169
GSTO1	chr10	104235356	104267459	ENSG00000148834	-0.0870412	-0.871292	1.35317	0.767175	-1.59722	-0.0215137	-0.243305	-0.237618	-0.56484	-0.401093	-0.702666	0.0675012	1.24667	0.615247	-0.560757	-0.178946	-0.681822	1.59491	-0.308165	0.311918	2.5934	-1.84674	-0.634121	0.38715
GSTO2	chr10	104268873	104304950	ENSG00000065621	-0.0746402	0.39869	-1.56064	0.733488	0.480435	-0.88385	0.980247	0.974714	-1.01422	1.02204	-1.02964	-0.0607654	-1.59065	0.038425	0.23153	-0.775465	0.27739	-1.14142	0.775465	-1.02873	-1.05353	0.988571	1.62389	1.68867
ADRA2A	chr10	111077029	111080907	ENSG00000150594	0.535514	-1.02926	-1.40613	-0.8311	0.46588	0.0514646	-0.102549	1.25095	-1.16229	-0.570597	2.9362	1.6339	-1.16237	-0.45954	1.27381	-0.278611	0.0570117	-0.116177	-0.169338	0.0644364	-0.642797	0.0228054	-0.645576	0.284372
CASP7	chr10	113679162	113730907	ENSG00000165806	0.323721	-0.927041	0.478739	0.286333	-2.25609	-0.850677	0.381576	-0.155415	-0.116532	0.123511	0.66126	2.22921	1.31532	1.14648	1.06237	-0.231883	-0.616743	-0.427543	-0.0910934	-0.268707	0.653365	-1.68169	0.386598	-1.42506
ADRB1	chr10	114043866	114046904	ENSG00000043591	0.016474	0.396923	-0.816986	-0.676212	1.70264	-1.11828	-0.624772	-0.398971	-0.654964	0.717516	1.58428	0.246522	-0.152481	0.510497	0.000408626	-0.743046	-0.736104	3.18118	-0.196396	-0.623596	-0.871535	-0.588222	-0.557609	0.402729
HSPA12A	chr10	116671192	116850251	ENSG00000165868	0.00451787	1.38323	-2.36226	-0.026684	1.80494	-0.315078	0.220227	-0.18792	0.278252	-0.265563	1.80988	-0.739355	-1.87796	-0.8909	-0.218377	0.32926	0.656836	0.610111	1.051	-0.128613	-0.750814	0.720334	-0.553274	-0.551788
SLC18A2	chr10	117241093	117279430	ENSG00000165646	0.980906	-0.278402	-0.32785	-0.978094	-1.02848	-0.0462551	0.272511	2.49154	-0.721489	-0.27873	1.19252	1.13093	-0.949504	-0.107686	1.56184	-0.511426	-1.51863	-0.00113439	-0.534207	0.752282	0.209373	-0.0710692	0.535276	-1.77422
PRLHR	chr10	118589997	118595648	ENSG00000119973	-0.255119	0.345345	-0.492082	-1.1347	2.42589	-0.36278	-0.42886	2.6093	0.00727649	-0.28876	-0.777113	-0.220354	-0.842862	-0.645534	0.440037	-0.187298	-0.00654129	-1.0238	-0.421832	-0.102006	-0.902911	0.605209	-0.263475	1.92296
FGFR2	chr10	121478332	121598458	ENSG00000066468	0.0295788	-1.26226	-1.88459	0.0320016	1.13479	-0.0179338	0.957514	-0.398942	0.68017	0.0196254	0.0628635	0.504813	-1.62324	0.289867	0.859678	-1.83764	1.12574	-1.37872	0.588927	-0.642737	0.893908	-0.532052	1.04881	1.34984
MMP21	chr10	125753580	125775821	ENSG00000154485	0.233941	0.776132	-0.111106	-1.68678	0.891274	-1.30309	-0.368758	0.636861	-0.496047	-0.988857	0.88414	-0.327662	-1.00065	-0.896952	0.144171	-0.207886	0.0718712	-0.0429849	-0.0906602	0.527122	-0.304287	1.36656	-0.800615	3.09425
MGMT	chr10	129467190	129770983	ENSG00000170430	-0.717199	-2.10121	0.143675	0.352759	-1.06311	-0.15154	0.177134	-0.749155	-2.29506	0.343739	0.90027	0.378587	-0.690429	0.248463	0.825879	0.525721	0.421925	0.251766	0.571477	-0.186474	2.66241	-0.589129	0.243571	0.49592
PTDSS2	chr11	448268	491399	ENSG00000174915	-0.0383753	0.0262499	-1.21722	1.39324	-0.121663	0.993144	-0.358162	-1.26578	0.939911	0.237799	-0.454018	-0.916014	1.38556	-0.336119	0.0463207	0.373741	0.857712	0.68545	0.662909	0.196611	-0.176825	1.20312	-1.33631	-2.7813
DRD4	chr11	637269	640706	ENSG00000069696	-0.0617328	2.83275	-0.708253	-1.13434	1.70611	0.537547	-0.882087	-0.697764	0.255765	0.123161	-1.09623	0.791692	-1.7544	-0.450706	0.396183	0.206189	0.942852	-0.896963	0.492465	0.562552	0.0216492	0.0257257	-0.193331	-1.01883
MUC6	chr11	1012823	1036718	ENSG00000184956	-0.0211901	-0.852013	-0.568027	-0.519271	0.150634	-0.743599	-0.708286	1.31424	-0.882375	-0.218568	0.139899	0.261913	-0.700079	-0.659138	3.82378	-0.492194	-0.412379	0.0963016	0.271715	0.133371	0.247075	1.16887	-0.159543	-0.67114
MUC2	chr11	1074875	1110511	ENSG00000198788	-0.274564	-0.446248	-0.432357	-0.195295	-0.404915	-0.393223	-0.369249	0.123888	-0.362896	0.0967501	-0.414511	4.46935	-0.403117	0.553916	0.453989	-0.43052	-0.383871	-0.445229	-0.282759	-0.382546	-0.371606	0.378685	0.0688705	-0.152541
MUC5AC	chr11	1157953	1201138	ENSG00000215182	-0.037131	-0.546047	-0.536481	-0.349591	-0.436077	-0.538629	-0.531148	0.84822	-0.534803	-0.053807	-0.563374	0.414592	-0.523847	1.59997	3.96256	-0.569103	-0.353754	-0.593047	-0.457088	-0.248116	-0.375618	0.1692	0.459117	-0.205995
MUC5B	chr11	1223066	1262172	ENSG00000117983	0.731361	-0.901293	-0.770533	0.124282	-0.353073	-0.938382	-0.613127	1.55258	-0.941013	-0.208269	-0.792381	2.49935	-1.08291	1.80513	1.71191	-0.617893	0.030942	-0.777701	-0.487782	-0.0471336	-0.114679	0.333102	0.530699	-0.673189
CHRNA10	chr11	3665587	3671384	ENSG00000129749	-0.0359174	0.141324	0.216249	-0.457866	-0.420065	-0.398587	-0.39909	-0.93042	-0.179733	-0.263686	-0.571496	0.137039	-0.246041	1.1375	-0.245449	4.24832	-0.195576	-0.0875669	-0.166248	0.57885	-0.628707	-0.106498	-0.528661	-0.597673
MMP26	chr11	4704784	4992429	ENSG00000167346	NA	NA	NA	NA	NA	NA	NA	NA	NA	NA	NA	NA	NA	NA	NA	NA	NA	NA	NA	NA	NA	NA	NA	NA
CCKBR	chr11	6259806	6272127	ENSG00000110148	-0.222983	-0.281965	-0.681815	-0.605629	2.72089	0.77379	-0.257456	1.09353	0.857282	-0.348848	-0.547579	-0.568597	-0.630621	-0.552902	2.9652	-0.582437	-0.116732	-0.55478	-0.477793	-0.532696	-0.566699	-0.124611	-0.422379	-0.334176
PIK3C2A	chr11	17077730	17207983	ENSG00000011405	0.814038	1.05809	-2.11636	0.215088	-0.523036	0.398078	0.134128	0.988164	0.0431221	-0.167538	1.27141	-1.04196	2.78625	-0.70114	-0.367634	-1.54812	0.658766	-0.850501	0.131868	-0.461698	-0.326005	-0.492978	0.100772	-0.00280931
ABCC8	chr11	17392498	17476894	ENSG00000006071	-0.283734	0.783128	-1.05318	-0.709635	2.1699	-0.421221	-0.902661	3.15121	0.24331	-0.216487	-0.473756	0.0915141	-0.975128	-0.82936	0.655778	-0.081478	0.578782	0.723684	-0.362895	-0.429227	-0.81603	-0.255668	-0.827397	0.240556
NELL1	chr11	20669551	21575686	ENSG00000165973	-0.584048	0.507991	-0.817216	-0.883822	3.35641	0.0554765	-0.273525	-0.644175	0.270253	0.218194	-0.698419	0.271325	-0.863323	-0.543073	1.2121	-0.421418	-0.649116	-0.691072	1.86354	-0.132367	-0.916791	0.6504	-0.399005	0.111685
MUC15	chr11	26559032	26572263	ENSG00000169550	0.630347	-0.841006	-0.784923	-0.116281	-0.161353	-0.726436	1.84046	0.0310456	-0.68245	-0.118935	-0.635286	-0.814137	-0.744961	1.38168	-0.588415	-0.669162	2.56316	-0.8643	0.925992	-0.545041	-0.545967	0.00852947	1.88801	-0.430567
HSP90AA2P	chr11	27888838	27891033	ENSG00000224411	-0.534803	-0.68757	-0.0410054	0.217115	0.793249	1.01747	0.128687	0.598268	2.04761	0.158015	-2.07101	1.53548	1.29774	0.273217	-1.45488	-0.716583	0.0842177	-1.27243	-0.703065	-1.13735	-0.790841	-0.035295	0.541108	0.752652
CD44	chr11	35138882	35232402	ENSG00000026508	0.468289	-0.278712	1.35228	1.11876	-1.87386	-0.431009	1.44708	0.719429	-2.84334	0.0628424	0.246035	0.0928188	-0.447477	0.794382	0.0803095	-0.343266	0.49326	-0.813864	-0.593098	0.453901	-0.815245	-0.678985	0.967296	0.822177
PRR5L	chr11	36296288	36465204	ENSG00000135362	0.626667	-0.563701	0.738031	0.419983	-0.0466014	0.299097	0.0650362	-0.826049	-1.34381	-0.521082	0.52097	2.60407	0.0138299	1.967	-0.092596	-0.803098	-0.882241	-0.893932	0.651486	1.36342	-0.950584	-0.382219	-0.595238	-1.36845
CHRM4	chr11	46383789	46391776	ENSG00000180720	-0.31846	1.37605	-0.287307	-0.941732	2.72003	-0.0258472	-0.180715	1.10153	0.237135	-0.287538	-0.570265	1.73837	-0.59071	-0.203182	0.857367	-0.520956	-0.843824	-1.04216	-0.496658	-0.449227	-1.0357	1.31627	-0.422097	-1.13036
NR1H3	chr11	47248300	47269033	ENSG00000025434	-0.109448	-0.838391	0.182246	-0.0445481	-0.736545	-0.259616	-0.478897	-0.460894	-0.56307	-0.202149	2.70223	1.82117	-0.955688	-0.122763	0.793877	-0.618026	-0.325789	0.374011	0.467755	0.300688	2.09753	-0.700464	-0.900058	-1.42316
NDUFS3	chr11	47565336	47584562	ENSG00000213619	-0.834578	-0.224389	0.437745	0.356079	-0.5074	0.285289	-0.423899	-0.291301	1.06296	-0.520243	-0.383545	0.745173	-0.142853	-0.0765754	0.184666	1.73374	-1.04824	2.7762	-0.14977	-0.379869	0.985441	-1.73334	-0.0595919	-1.7917
FOLH1	chr11	49145092	49208638	ENSG00000086205	-0.0944748	0.583447	-1.25171	-0.700043	1.70212	-1.083	-0.185066	-0.502975	-0.964093	1.7664	-0.475194	1.99662	-0.39972	-0.0783033	0.114426	-0.920541	-0.764498	-0.798359	0.812892	-0.83675	2.07527	0.116547	0.0825657	-0.195559
APLNR	chr11	57233577	57237235	ENSG00000134817	-0.139426	-1.10436	-1.40654	-0.85036	1.31769	-0.504368	-0.180136	0.0146201	-1.30495	-0.964047	1.97058	1.40526	-0.466882	-0.946528	1.13822	0.790436	0.278225	1.75263	0.233961	0.200766	0.702766	-0.408498	-0.296705	-1.23237
P2RX3	chr11	57338352	57372396	ENSG00000109991	-0.703226	0.356813	-0.591808	-1.1713	0.852	0.453956	-0.743995	-0.563638	-0.536248	-0.586003	-0.703361	-0.609849	-0.760762	-0.684365	0.935913	0.172452	-0.473209	2.29446	-0.621499	0.103672	0.809709	2.94915	-0.36127	0.182404
SLC43A3	chr11	57406954	57427580	ENSG00000134802	-0.08509	-1.47562	1.59649	1.13261	-1.60906	-0.0502224	0.681658	-0.202703	-2.6178	-0.600113	0.488142	-0.448679	0.905633	0.345239	-0.303216	-0.290367	0.707165	0.3805	-0.178981	1.00568	1.5454	-0.675749	-0.651521	0.400611
TCN1	chr11	59852800	59866489	ENSG00000134827	0.274588	-0.634049	-0.317388	0.842324	-0.780872	-0.793362	0.623562	1.67021	-1.03887	-0.2554	-0.9197	0.55691	-0.927643	1.23524	2.51614	-0.91835	-0.693444	-0.836526	-0.506673	1.11354	-0.600054	0.293556	1.12176	-1.0255
MS4A1	chr11	60455846	60470752	ENSG00000156738	-0.268166	-0.89838	2.30359	-0.679301	-0.75883	-0.738611	-0.473815	-0.415436	-0.86739	-0.51657	0.792498	2.77996	-0.920563	0.498797	1.39209	-0.535196	-0.151266	-0.293862	-0.121113	1.04984	-0.00236529	-0.350999	0.0613717	-0.886284
PTGDR2	chr11	60850933	60855950	ENSG00000183134	-0.936147	-0.843168	0.286124	-0.927944	0.591807	-0.372665	-0.699306	1.44537	-0.383514	-0.81711	-0.145392	1.97304	-0.850843	-0.269323	2.25389	1.03826	-1.1205	1.81643	-0.624841	-0.0644975	-0.0208388	-0.772608	-0.183995	-0.372226
CD5	chr11	61102489	61127852	ENSG00000110448	-0.364024	0.168546	2.93924	-0.989184	-0.471177	-0.952713	-0.179308	0.759414	-1.09436	-0.602648	0.354216	2.06141	-1.27926	0.0984347	1.4876	-0.469891	-0.0569058	-0.265824	-0.325506	0.52359	-0.247223	-0.336534	0.1463	-0.90419
FTH1	chr11	61959718	61967634	ENSG00000167996	-0.235144	0.30086	1.2295	1.37307	-1.38746	-0.232343	-0.943331	0.234409	-2.66496	-0.425267	1.10955	0.649051	0.185932	1.32082	-0.264575	-0.366156	0.244324	0.67694	-0.653563	0.0178995	1.12427	-1.75751	-0.0915356	0.55521
SLC3A2	chr11	62856004	62888880	ENSG00000168003	-0.444698	-0.857215	1.39368	2.28392	-1.494	0.775164	0.687864	0.402586	0.740611	1.18361	-1.12758	-0.964818	0.432448	0.750038	-0.407693	-1.18091	-0.296528	-2.07882	0.348655	0.201312	0.0266856	-0.608024	0.185172	0.0485533
CHRM1	chr11	62908679	62921807	ENSG00000168539	-0.545038	-0.311828	-0.789729	-0.178416	3.88284	-0.260058	0.269969	-0.478701	-0.471654	1.35216	-0.518824	0.897965	-0.518142	-0.15888	1.14701	-0.711418	-0.268357	-0.357012	0.0827331	-0.554657	-0.634566	-0.0781673	-0.294257	-0.502972
SLC22A6	chr11	62936385	62984967	ENSG00000197901	-0.337089	0.266367	-0.338812	-0.322197	1.27836	-0.269245	-0.264149	-0.258733	-0.298514	-0.136991	-0.333593	-0.30164	-0.328125	-0.310591	-0.301046	-0.338651	-0.332961	-0.326756	4.41823	-0.334051	-0.257973	-0.116279	-0.229514	-0.226049
SLC22A8	chr11	62989154	63015841	ENSG00000149452	-0.407701	1.63577	-0.425389	-0.392491	0.9057	-0.367623	-0.301727	-0.292605	-0.335826	-0.0481835	-0.401582	-0.357973	-0.35469	-0.373092	-0.224856	-0.409556	-0.358026	-0.382112	4.13577	-0.403318	-0.391249	0.00984904	-0.269169	-0.189923
SLC22A9	chr11	63369785	63410294	ENSG00000149742	-0.415021	-0.522295	-0.279837	-0.60646	0.962828	-0.544199	-0.242191	-0.22981	-0.535238	-0.284193	-0.239432	-0.44844	-0.596346	-0.480009	-0.173131	-0.303362	-0.0799004	-0.390988	-0.0806636	-0.118947	4.23089	0.598387	-0.202083	0.98044
FLRT1	chr11	64035931	64119173	ENSG00000126500	-0.0438105	0.925949	-1.3793	-0.705412	2.9799	0.00756375	-0.492626	-0.442372	-0.119932	0.0256708	-0.846448	0.0314769	-0.767985	-0.955312	0.786937	0.159429	2.25788	-0.21567	0.895128	-0.123347	-0.726351	-0.564714	0.156417	-0.843078
VEGFB	chr11	64234584	64239264	ENSG00000173511	-0.327608	0.49825	-0.477753	0.314032	-0.398168	-0.300053	-0.118156	0.039179	-1.47808	-0.517455	2.66102	-0.302085	0.195098	-0.408453	0.622381	1.19782	0.488294	2.23367	0.207318	0.274522	-0.735406	-1.32688	-1.09035	-1.25113
SLC29A2	chr11	66362521	66372214	ENSG00000174669	-0.38523	0.153006	-0.793835	0.666378	-0.0547612	0.13808	-0.848727	0.0220137	1.02126	0.939723	-0.564074	1.185	-1.36236	0.128586	1.32206	1.44756	0.133283	1.099	0.510044	-0.915622	0.414157	-1.30986	-0.228481	-2.7172
PTPRCAP	chr11	67435510	67437682	ENSG00000213402	-0.160465	-0.651559	2.80612	-0.739901	-0.627924	-0.357509	-0.354296	-0.426552	-0.999989	-0.487532	-0.0492519	2.47717	-0.965373	0.524642	1.40601	-0.485227	0.280242	-0.120073	-0.0451982	0.639967	0.172405	-0.785921	0.107335	-1.15712
GSTP1	chr11	67583742	67586656	ENSG00000084207	0.172194	-0.306328	-0.00513796	1.43042	-1.77045	0.662052	1.00784	-0.966372	-0.489353	-0.882751	-0.310056	0.100795	0.799106	1.18423	0.452132	-0.385565	0.944137	-0.0624787	0.151894	0.0224575	-2.0335	-1.7332	1.92954	0.0883872
NDUFV1	chr11	67605653	67612554	ENSG00000167792	-0.434927	0.0101074	-0.0224749	0.575553	-0.374598	-0.290177	-0.343034	-1.41773	0.213487	-0.0603537	-0.0651314	0.53064	0.0365766	-0.234991	0.451619	1.54114	-0.255755	2.6098	0.532666	-0.172966	1.2061	-1.34797	-0.10226	-2.58532
NDUFS8	chr11	68030617	68036644	ENSG00000110717	-0.562502	-1.31668	-0.103532	0.827709	-1.22977	0.392918	-0.281448	-1.27464	1.10023	0.541175	-1.10641	-0.1939	0.439059	-0.241506	0.106755	1.8894	-0.071414	2.54307	0.565118	-0.111892	0.637867	-0.891816	-0.15602	-1.50177
CHKA	chr11	68052859	68121444	ENSG00000110721	-0.025579	1.08254	-0.411955	-0.974685	0.931578	0.549667	-2.1098	0.534441	-0.654292	-0.148653	0.263952	0.874886	-0.114838	0.665703	1.6007	-1.69539	1.31522	0.0342605	-0.196877	0.109138	1.12823	0.219037	-1.6984	-1.27888
CPT1A	chr11	68754620	68844410	ENSG00000110090	0.190868	0.214422	0.0167784	0.467928	-1.21914	-0.840858	-0.211671	-0.245181	-1.59452	0.588416	0.0378425	1.61394	1.42528	0.0467035	0.996463	-0.920024	-0.317092	0.669065	0.313163	0.551661	1.59734	-1.26888	0.301813	-2.41432
MRGPRD	chr11	68980021	68980986	ENSG00000172938	-0.610085	-0.282665	2.07818	-0.597429	1.07561	-0.628949	-0.0464523	-0.715637	1.08182	0.716307	0.147066	-0.558013	-1.12032	-0.971036	2.5976	0.0849234	-1.00871	-0.914315	-0.407836	0.706126	-0.785933	0.210777	-0.934989	0.883965
FOLR3	chr11	72114869	72139892	ENSG00000110203	-0.153657	-0.46297	1.17547	0.624404	-1.0146	-0.20759	1.08024	-0.926298	-0.934988	0.0725832	0.129982	-0.414701	-1.04215	1.77874	-0.669558	-0.585582	-0.268675	-0.390635	1.73477	2.61661	-0.580008	0.0607211	-0.658002	-0.964103
FOLR1	chr11	72189558	72196323	ENSG00000110195	0.549493	-0.507378	-1.15867	0.7208	-0.628329	-0.457495	-0.635615	0.161274	-0.0655612	-0.469039	-0.921549	-0.525636	-1.2142	1.24779	1.36109	-0.280604	2.03563	-0.761937	2.79351	-0.44512	-0.476266	0.172579	0.00453284	-0.499291
FOLR2	chr11	72216601	72221950	ENSG00000165457	0.0310313	-0.954836	0.327852	-0.847242	-0.121117	-1.10987	-0.156633	-0.439041	-1.2605	-0.70635	2.10384	1.48351	-1.23338	-0.423303	1.37806	0.0269563	-0.315411	1.91337	0.320092	1.08993	0.928248	-0.412828	-0.605883	-1.01649
PDE2A	chr11	72576141	72674591	ENSG00000186642	-0.579349	-0.367298	-0.815802	-0.862531	2.19934	-0.840291	-0.389857	-0.490064	-1.5242	-0.354132	1.99768	0.255951	1.1406	-0.898892	0.670988	0.745015	0.334157	1.45798	0.379083	0.13796	0.490779	-0.536808	-0.672376	-1.47794
P2RY2	chr11	73218281	73242427	ENSG00000175591	-0.081828	-0.849481	-0.73514	0.875882	-1.47911	-1.26422	0.571218	-0.884439	-1.12821	0.256166	-1.31595	0.843732	-0.324665	1.16084	-0.696642	1.1124	1.78636	0.853749	-0.476944	0.089591	0.0750963	-0.22024	2.18563	-0.353795
P2RY6	chr11	73264498	73305103	ENSG00000171631	0.588871	-0.535261	0.711192	-1.03758	-0.545916	-1.24989	-0.745718	-0.51473	-1.68597	-0.57109	-0.360642	1.71853	-1.54788	0.653346	0.37193	0.0974352	0.126846	0.359576	1.10164	0.600318	-0.584381	0.478325	0.00380242	2.56724
SLCO2B1	chr11	75100563	75206549	ENSG00000137491	-0.314386	-0.544612	-0.273011	-1.23214	0.789692	-1.32705	-0.552159	-0.23302	-1.55439	-0.84263	0.723453	1.87823	-1.15798	-0.415928	1.09025	-0.2581	0.2839	1.13026	0.410666	0.421504	2.31912	0.509292	0.130132	-0.9811
MYO7A	chr11	77128246	77215241	ENSG00000137474	-0.144833	2.49945	-0.541097	-0.72577	0.214653	-1.19572	-0.989928	0.217782	-1.15412	-1.02338	0.608002	0.711989	-0.338117	-0.865508	0.772207	-0.45648	-0.352381	0.556715	0.639366	0.111825	2.36598	0.70573	-0.470997	-1.14537
NDUFC2	chr11	78068297	78079862	ENSG00000151366	0.26229	-0.870756	-0.352623	0.378421	-0.904415	0.285858	-0.0325219	-0.425141	1.02408	-0.565992	0.133378	0.0583025	0.29019	-0.247144	-0.702793	1.53935	0.532712	1.3647	-0.370129	-1.00357	2.33064	-2.65132	-0.615728	0.542206
NARS2	chr11	78435968	78574874	ENSG00000137513	0.41601	0.451742	-0.677714	0.750084	-1.25019	1.07354	-0.0949855	0.0666025	1.90969	0.444143	-0.431629	-0.486428	-0.231957	-0.28345	-0.306121	1.16093	-0.132064	0.410549	0.299009	-0.639432	1.44676	-1.72209	0.482799	-2.6558
CTSC	chr11	88265069	88359684	ENSG00000109861	0.799176	-1.5669	1.42047	1.55678	-1.89861	0.415947	0.989008	-0.679115	-0.927279	-0.125552	0.27752	1.1758	0.732548	1.59865	-0.1324	-1.14113	-0.740123	-1.19715	0.773754	0.0351227	-0.26589	-0.73671	0.164538	-0.52845
GRM5	chr11	88504576	89065982	ENSG00000168959	-0.16379	1.91333	-0.67204	-0.633643	3.85666	0.016724	-0.322128	-0.286908	-0.29175	-0.435553	-0.326326	-0.412457	0.026918	0.240712	-0.525229	-0.59096	-0.460826	-0.326982	0.376662	-0.432932	-0.62451	0.875606	-0.538316	-0.262258
MTNR1B	chr11	92969651	92985066	ENSG00000134640	2.31505	-0.767709	-0.792851	-0.516435	1.32514	0.102221	0.0850984	2.78847	-0.393396	-0.197611	-0.716282	-0.612248	-0.772115	-0.804468	-0.118625	-0.521822	-0.0116299	-0.946556	-0.364368	-0.195051	-0.28844	1.58049	-0.495528	0.318659
SLC36A4	chr11	93144174	93197991	ENSG00000180773	-0.147441	1.38375	0.830797	0.566208	0.825719	0.937661	-0.1594	1.67978	0.650005	-0.503657	-0.207205	-1.70031	-0.00595848	0.272981	-1.34508	-1.49463	-0.0169744	-0.783416	-0.35567	1.11467	-0.00355506	-1.43808	-1.43945	1.33926
FUT4	chr11	94543921	94549895	ENSG00000196371	0.39312	-0.950044	1.10742	-1.91196	-1.06157	0.18434	-0.981004	0.739856	-0.0585307	-1.00745	0.17497	2.0284	0.212665	-0.23673	1.58474	-0.790164	-0.324847	-0.749108	-0.0469305	1.72103	-0.300419	-0.189104	-0.80049	1.26181
PGR	chr11	101029624	101129813	ENSG00000082175	2.40222	-0.711678	-1.49404	-0.501902	-0.200535	-1.06058	-0.404912	1.73785	-0.598108	-0.293068	0.969856	-0.0398312	-1.01239	-0.902006	0.539565	0.235493	0.0732543	2.30467	0.0750703	-0.261183	-0.570334	0.395697	-0.667745	-0.0153671
MMP7	chr11	102520508	102530750	ENSG00000137673	0.940703	-1.06162	0.194699	0.793951	-0.979107	-1.03439	0.137833	2.58735	-1.32746	0.0771877	0.0190286	0.204365	-0.715881	0.414333	0.375804	-0.796526	-0.529222	-1.04242	2.16856	-0.874126	0.316168	0.885472	0.0134702	-0.768163
MMP20	chr11	102576832	102625332	ENSG00000137674	0.360073	0.929111	-0.645726	1.96677	-0.287194	-0.930465	-0.22156	0.0961895	-1.0489	0.581089	-0.63478	0.36136	-1.04782	-0.565312	-0.0340123	-0.284866	-0.527152	-1.20854	1.04818	-0.785393	-0.809902	2.98036	0.373489	0.334992
MMP27	chr11	102691487	102705769	ENSG00000137675	0.0960893	-0.6772	-0.648641	-0.205787	-0.714191	-0.224705	2.69537	-0.582433	-0.711062	-0.518673	3.00483	0.529047	-0.699789	-0.615251	0.403716	0.910448	-0.624116	-0.592105	-0.527723	0.683434	-0.413669	-0.267021	0.155756	-0.456325
MMP8	chr11	102711796	102727050	ENSG00000118113	-0.202024	-0.540422	0.82799	-0.384661	-0.178339	-0.121526	-0.152485	-0.259212	-0.577176	-0.494512	0.927127	-0.168687	-0.637746	-0.180088	-0.527458	-0.438088	0.0260497	-0.0159682	-0.413805	4.29854	0.356107	-0.119219	-0.568325	-0.45607
MMP10	chr11	102770502	102780628	ENSG00000166670	0.457252	-1.13205	-0.205248	0.864293	-1.18576	-0.29646	0.548996	0.984996	-0.888727	0.512075	-1.16981	0.784645	2.58306	1.50331	0.136833	-1.05642	-0.205238	-1.15527	-0.832311	-0.965895	-0.495899	-0.0529492	0.00145998	1.26511
MMP1	chr11	102789401	102798160	ENSG00000196611	-0.0394528	-1.18436	-0.533608	0.208641	-1.18906	0.192468	0.906836	1.30142	-1.25753	-0.177123	-0.759479	1.4221	3.21984	0.398009	0.698811	-0.635698	-0.300521	-0.773015	-0.595471	-0.163691	-0.601147	-0.440372	0.144769	0.157629
MMP3	chr11	102835801	102843609	ENSG00000149968	0.0056941	-0.718405	-0.698156	0.252055	-0.643903	0.208784	0.676372	0.388328	-0.736856	-0.256559	-0.135233	1.392	-0.678101	-0.28408	0.14576	-0.236217	-0.461191	-0.731369	-0.635018	0.359464	-0.501607	-0.31851	-0.381425	3.98817
MMP12	chr11	102862736	102874982	ENSG00000262406	0.181149	-1.01492	-0.145804	0.0689722	-0.971902	-0.386123	0.359497	0.491654	-0.706222	-0.392952	0.295348	3.63486	-0.774889	0.651958	1.46479	-0.691538	-0.28105	-0.740845	-0.324769	-0.522058	-0.569947	-0.653697	1.04228	-0.0137891
MMP13	chr11	102942995	102955732	ENSG00000137745	-0.617916	-0.971044	-0.748549	0.682492	-0.648289	-0.489508	0.331371	0.107561	-0.425285	0.355684	-0.176541	0.21574	-0.757811	1.19228	-0.425767	-0.63601	-0.776712	-0.935788	-0.432975	1.89194	-0.789355	-0.486708	1.7786	2.76259
CASP12	chr11	104885718	104898670	ENSG00000204403	-0.329126	-0.599526	-0.975653	-0.996274	-0.0777928	-0.971055	-0.213226	0.0408747	-1.24156	-0.606305	1.11884	0.30483	2.63528	-0.690584	0.767122	-0.338061	0.489178	1.17103	0.0307779	-0.335711	-0.756658	-0.394957	-0.398304	2.36687
CASP4	chr11	104942866	104969366	ENSG00000196954	0.747778	-1.16477	1.32399	0.755685	-1.6395	-1.15922	0.869092	0.269288	-2.79064	-0.0802035	0.668056	0.574436	0.846673	1.1791	0.344781	-0.339226	-1.23175	0.0420098	-0.142197	0.44444	0.575686	-0.667127	0.681376	-0.107768
CASP5	chr11	104994235	105023168	ENSG00000137757	-0.199568	-0.572717	1.11097	-0.505906	-0.364363	-0.494944	-0.15179	-0.0120407	-0.715441	-0.435014	0.0323866	4.2049	-0.51493	1.01053	0.228748	-0.44954	-0.519072	-0.111699	-0.265824	-0.193885	-0.157075	-0.0900423	-0.264303	-0.569383
CASP1	chr11	105025443	105035250	ENSG00000137752	0.185651	-0.850349	1.85568	0.91	-0.929281	-0.979831	0.87018	-0.451145	-2.1938	-0.143818	0.801183	1.89725	-0.261204	1.07718	0.496285	-0.583731	-0.886039	0.31566	-0.215612	0.282478	0.364052	-0.778337	0.667191	-1.44965
GRIA4	chr11	105609994	105982092	ENSG00000152578	-0.126392	2.1165	-0.753804	-0.540168	3.20488	0.443985	-0.329431	1.23677	-0.583109	-0.656909	-0.385802	0.611196	-0.782483	-0.870578	0.755804	-0.311868	-0.458225	-0.584038	-0.10778	-0.64223	-0.815449	0.056677	-0.71205	0.23451
ACAT1	chr11	108116695	108147603	ENSG00000075239	-0.595492	-0.372211	-0.929939	0.00802877	-0.832541	-0.625949	-0.579892	-0.296925	0.235365	-0.341646	1.03777	-0.509462	-0.0932241	-0.902103	-0.183726	1.52756	-0.655849	2.46705	0.910321	-0.385141	2.66591	-0.422542	-0.457875	-0.667493
NCAM1	chr11	112961247	113278436	ENSG00000149294	-0.118492	0.967832	-0.795483	-1.16841	2.22314	-0.0531829	-0.902305	0.372606	0.379051	-0.93481	-0.375891	-0.175905	-1.21764	-1.28365	0.709672	0.918804	1.33496	2.06347	-0.529774	0.00881108	-0.810242	0.255707	-1.16404	0.295784
DRD2	chr11	113409605	113475691	ENSG00000149295	-0.472009	3.21928	-1.14475	0.963011	2.1361	0.160539	-0.149794	0.647673	-0.126259	-0.0137766	-0.712583	-0.127255	-0.891199	0.0601144	-0.303966	0.146573	-0.118481	-0.809075	-0.0594716	-0.514129	-1.11301	0.675869	-0.677339	-0.776061
HTR3B	chr11	113904677	113949078	ENSG00000149305	-0.0743233	-0.34775	-0.19988	-1.14003	2.88476	-0.921704	-0.228595	-0.603111	-0.5537	-0.189743	0.0878499	-1.01726	-0.923413	-0.279008	-0.396974	0.457942	-0.138317	-0.727752	0.446094	0.731763	-1.13146	0.916352	1.31705	2.03121
HTR3A	chr11	113975075	113990313	ENSG00000166736	-0.510275	-1.25824	-0.238916	-0.608368	1.24707	0.953184	0.812878	1.82576	0.530355	-0.00866241	-1.06149	1.51681	-1.24772	1.04965	1.84149	-1.22176	-0.41754	-0.735306	-0.525727	-0.465515	-0.620664	0.0934531	0.219884	-1.17035
BACE1	chr11	117285232	117316259	ENSG00000186318	0.291131	2.03503	-2.80471	-0.118436	1.23418	0.275899	-0.137658	1.2506	-1.00598	-0.597158	0.785248	-1.09578	0.516902	-1.23335	-0.348153	0.564352	0.432398	-0.021924	-0.0259644	0.328634	1.03664	-0.0988827	-0.387508	-0.875517
H2AFX	chr11	119093854	119095467	ENSG00000188486	0.303037	-0.158351	0.0450654	0.940678	-0.521424	1.50495	0.102852	-0.791035	2.01955	0.626415	-2.38171	0.519203	1.20596	0.290384	0.402061	-0.902789	-0.460377	-1.53631	-0.539695	1.07104	-0.534816	-0.821852	0.460245	-0.843085
MCAM	chr11	119308529	119321521	ENSG00000076706	0.0872806	-0.401466	-2.1631	0.34281	-0.121131	-0.44932	-0.038472	-0.544466	-0.36598	-0.344909	2.22418	-0.130005	2.52162	-0.461794	0.724514	0.22976	0.126993	1.03178	0.468405	0.266523	-0.339298	0.0374372	-1.25684	-1.44451
HSPA8	chr11	123057489	123063230	ENSG00000109971	0.506179	0.170247	1.27811	1.55284	-0.752011	0.977287	-0.40433	-0.0916686	0.72657	-0.290736	-0.709362	0.000373388	1.3111	0.355591	-0.508443	1.12407	-1.12338	0.531098	-0.525587	0.0203033	0.121918	-3.04844	-0.0543422	-1.1674
B3GAT1	chr11	134378504	134412242	ENSG00000109956	-0.399127	1.62484	-0.365514	-0.890631	3.5385	0.533998	-0.565501	-0.117797	-0.0870654	-0.306622	-0.619487	-0.665319	-1.05644	-0.768977	0.939701	-0.531753	0.910291	-0.652111	-0.0156578	-0.644307	-0.00217329	0.580476	-0.558812	0.119489
SLC6A12	chr12	190077	214570	ENSG00000111181	0.0288163	-0.0531295	0.317159	-0.99198	1.51303	-0.799964	-0.785783	-0.457361	-0.612658	-0.822837	-0.415881	0.170974	-1.1239	-0.188293	-0.28396	-0.751467	1.41349	-0.287501	2.06659	-0.419559	2.70297	0.694627	-0.791562	-0.121816
CACNA1C	chr12	1970772	2697950	ENSG00000151067	0.188781	0.449809	-1.15629	-1.15048	1.64311	0.31605	-0.475126	1.27533	-0.41889	-0.709236	0.325552	0.122498	-1.45873	-1.3505	1.09983	0.276953	-0.670866	2.69231	-0.215871	0.56008	-0.788921	0.286744	-0.804404	-0.0377313
PARP11	chr12	3791047	3873448	ENSG00000111224	0.950311	-2.2507	2.73216	-1.30749	0.241597	0.84435	-0.576252	0.0926197	0.0308433	-0.343918	0.626949	-0.03924	-0.505149	0.0499078	-0.761026	-0.855609	0.828502	-0.860024	0.0257298	0.482382	-0.584058	1.60276	-0.17486	-0.249787
NDUFA9	chr12	4649095	4694317	ENSG00000139180	-0.612547	0.267751	0.618729	-0.00609543	-0.16862	-0.907237	-0.531278	-0.549833	0.617099	-0.516521	-0.4055	-0.012223	0.0379413	-0.679802	-0.319612	2.13012	-1.17393	3.36947	0.0744416	-0.88083	0.693042	-0.701699	0.199077	-0.541936
TNFRSF1A	chr12	6328757	6342114	ENSG00000067182	0.405949	-1.83372	-0.23864	0.817709	-2.36308	-0.211132	0.46096	0.244896	-2.05284	-0.232765	0.666601	0.936318	0.796239	1.11338	0.383629	0.0580802	0.721785	-0.208026	-0.067753	0.595453	1.28831	-1.60989	0.122493	0.206048
LTBR	chr12	6375045	6391571	ENSG00000111321	0.58073	-1.38138	-1.16669	1.28955	-1.78694	-1.03013	0.702517	0.356952	-2.85552	0.76603	0.309014	0.533715	0.706899	0.780635	0.314232	-0.23963	0.644608	-0.343576	0.422342	0.00593327	1.04589	0.0731515	0.692913	-0.421248
CD27	chr12	6444955	6451718	ENSG00000139193	-0.0893824	-0.188506	2.41535	-0.875413	-0.23277	-0.679835	-0.464807	-0.313642	-1.92761	-0.137469	0.473316	2.12325	-0.643796	0.0805776	1.45242	-0.123948	0.774376	0.0215534	0.197384	0.946885	-0.163052	-1.07283	-0.255059	-1.317
CD4	chr12	6786858	6820799	ENSG00000010610	-0.0127216	0.0957002	2.31978	-1.18999	-0.11119	-0.568909	-0.534567	-0.144078	-1.48087	-1.121	1.13108	1.53873	-1.7608	0.423233	0.796591	-0.62351	-0.336097	0.66536	-0.0433723	1.14132	1.23905	-0.700444	-0.319137	-0.404149
CD163L1	chr12	7346685	7479897	ENSG00000177675	0.255859	0.0629334	-0.495338	-0.0539815	-0.344598	-1.15569	-0.0292247	-0.552063	-1.92475	-0.681461	1.27143	2.76378	1.18539	-0.834258	1.44214	-0.409701	-0.736757	0.539255	-0.484646	0.772368	0.142913	0.60093	-0.341363	-0.993155
CD163	chr12	7470811	7503893	ENSG00000177575	-0.0164007	-0.246757	0.793774	-1.34581	0.075148	-1.21693	-0.347306	-0.101524	-1.65093	-1.02564	1.57052	1.15908	-1.55939	-0.043655	0.955892	-0.202071	-0.0485344	1.94877	0.125597	1.05333	1.50849	-0.266137	-0.50506	-0.614447
SLC2A3	chr12	7919230	7936187	ENSG00000059804	0.308761	1.15095	2.35832	-1.49749	0.722051	1.95937	-0.377168	-0.468178	-0.46207	-1.49871	-0.0674841	-0.248883	0.681911	0.34497	-0.492881	-0.535187	0.616522	-0.0395734	-0.509649	1.22414	-1.09329	-0.805486	-1.19349	-0.0774568
OLR1	chr12	10158301	10172138	ENSG00000173391	0.521629	-0.321471	1.48285	-0.769768	1.03399	-0.621605	-0.385274	0.81369	-1.20879	-0.195017	-0.466818	-0.399052	-1.46978	1.88632	-0.204865	-0.945124	-0.552598	-0.774539	0.700222	2.08466	-0.821025	0.051199	1.38998	-0.828816
GRIN2B	chr12	13437942	13982002	ENSG00000273079	-0.434051	0.762111	-0.8435	-0.554808	3.77717	0.302542	-0.520679	-0.52835	-0.468126	-0.609556	1.20128	0.0474399	-0.395351	-0.716489	-0.030308	-0.635582	-0.219911	-0.680811	0.204299	-0.580121	-0.173949	1.37715	-0.549994	0.269598
GUCY2C	chr12	14612632	14696599	ENSG00000070019	-0.339518	-0.672198	-0.527752	-1.00686	-0.556706	-0.481997	0.0521195	0.449128	-0.941959	-0.687888	0.661925	3.82833	-1.14097	-0.213051	0.684396	0.0489595	0.0205927	0.792031	0.0010988	-0.172155	-0.103466	-0.501168	1.06545	-0.258342
MGST1	chr12	16347142	16609259	ENSG00000008394	0.0910875	-1.04054	-1.08112	1.57385	-0.719652	0.27017	-0.0507299	-0.570292	-0.980742	0.510818	2.4782	0.292583	-0.177228	0.537759	-0.476369	-0.826759	0.302283	-0.555163	0.116596	-0.427725	2.52575	-0.352365	-0.20715	-1.23326
PIK3C2G	chr12	18242961	18648416	ENSG00000139144	-0.18642	-0.764371	-0.80984	1.40982	-0.356458	-0.910764	1.35899	0.467485	-0.920852	-0.219397	-0.668373	-0.224861	-0.869025	-0.474709	2.20748	-0.653954	-0.652308	-0.873318	0.622576	-0.820487	2.06501	0.264281	1.49177	-0.482266
SLCO1C1	chr12	20695332	20753386	ENSG00000139155	-0.562459	1.47036	-1.05228	-0.7782	3.12009	-0.361162	-0.275853	-0.160892	-0.96125	-0.69265	1.94657	0.322052	-0.400702	-0.797204	-0.0206331	-0.30506	-0.0298011	1.07187	-0.421271	0.320377	-0.843878	0.318603	-0.434705	-0.47192
SLCO1B3	chr12	20810702	20916911	ENSG00000111700	0.718712	-0.243816	-0.644532	0.080121	-0.539179	-0.526667	-0.351134	0.206964	-0.468144	0.229221	-0.598924	0.0766797	-0.456586	0.839042	-0.115355	-0.44911	-0.352029	-0.546505	-0.510402	-0.481179	4.27792	0.170295	0.16651	-0.481902
SLCO1B1	chr12	21131194	21239796	ENSG00000134538	-0.0252251	-0.195731	-0.329219	-0.223132	-0.0937629	-0.0981612	-0.242984	-0.114637	-0.222443	-0.180677	-0.329256	-0.185907	-0.310952	-0.142367	-0.213306	-0.296766	-0.228572	-0.286376	-0.241536	-0.299066	4.67791	-0.0454796	-0.171824	-0.200528
SLCO1A2	chr12	21264600	21419594	ENSG00000084453	-0.391567	0.0431122	-0.548495	-0.853352	3.83276	0.421186	-0.523591	0.30558	0.226438	-0.151636	-0.877617	-0.57189	-0.57286	-0.496367	-0.72138	-0.37661	-0.0726778	-0.975181	-0.0763563	-0.560143	1.03422	0.90136	-0.00218894	1.00726
GYS2	chr12	21536107	21604847	ENSG00000111713	-0.315994	-0.325396	-0.410879	-0.324004	0.0259787	-0.480907	-0.571963	-0.467279	-0.319133	-0.564848	1.35916	-0.556141	-0.564962	-0.202267	-0.39175	-0.0625389	-0.332282	0.127507	0.066782	-0.282915	3.99313	-0.390954	1.45688	-0.465227
ABCC9	chr12	21797389	21942543	ENSG00000069431	0.0248591	-0.262678	-1.15733	-1.28856	0.590665	-0.60458	-0.235613	0.734002	-1.37151	-0.690539	2.00118	-0.62442	-1.56516	-0.63992	0.253685	1.79907	-0.155192	1.87881	-0.103515	0.0073948	1.18962	-0.196607	-0.341303	0.757641
ITPR2	chr12	26335352	26833194	ENSG00000123104	0.521484	-0.0874697	0.730582	-0.0394245	-0.418329	-0.794404	0.713074	-0.204528	-1.51924	-0.843861	0.638138	-0.193579	1.79398	-1.32281	-0.407135	-0.971413	-0.255286	-0.976198	0.341913	-0.175964	1.83136	-1.32625	0.930057	2.0353
LRRK2	chr12	40196744	40369285	ENSG00000188906	-0.227182	0.505882	0.692665	-1.33526	0.971469	-1.67081	-0.113735	-0.503001	-1.26753	-1.66246	1.62643	0.237144	-1.36395	0.912864	0.373224	1.02742	-0.596121	0.875765	1.32723	1.05987	0.384711	-0.525498	0.256222	-0.985358
MUC19	chr12	40393395	40570832	ENSG00000205592	NA	NA	NA	NA	NA	NA	NA	NA	NA	NA	NA	NA	NA	NA	NA	NA	NA	NA	NA	NA	NA	NA	NA	NA
IRAK4	chr12	43758944	43789543	ENSG00000198001	0.568628	0.715123	2.13953	-0.269482	-2.15387	-0.93948	0.55239	0.348027	-1.02844	-0.375912	0.735193	0.792639	0.586077	0.745572	0.408906	-1.13842	0.0468626	-0.87714	-0.467438	1.05932	-0.108061	-1.52551	1.18095	-0.99545
VDR	chr12	47841537	47943048	ENSG00000111424	-0.325212	-1.17051	0.55781	1.53805	-1.83012	-0.680509	1.30547	0.388623	-0.579345	0.393529	-0.97004	1.96175	-1.19657	0.92028	0.312837	-0.428597	0.018593	-1.34086	0.621	0.71465	-0.956494	-0.447299	1.23612	-0.0431663
CACNB3	chr12	48813794	48828941	ENSG00000167535	0.711529	-0.166793	-1.85701	0.902837	1.94467	0.596185	0.583046	-0.554651	-0.493264	0.545229	-0.636989	0.370884	1.67762	0.467046	0.0547263	-1.06198	0.911011	-1.07656	0.174823	-0.119049	-2.07183	-0.295209	0.583776	-1.19005
KRT80	chr12	52168996	52192014	ENSG00000167767	0.619758	0.20588	-1.40828	0.816901	-1.0264	-0.832735	1.94356	0.836834	-1.25248	0.615144	-1.26776	-0.669154	0.820235	1.25468	-0.702417	-0.20996	0.438112	-1.07537	0.428701	-0.526418	-0.45273	0.0573856	2.09557	-0.709059
KRT7	chr12	52232520	52252186	ENSG00000135480	0.688455	-0.636632	-1.16055	2.1942	-1.26959	-0.460523	0.359629	0.702563	-1.36691	0.660638	-0.695045	-0.813871	0.742659	1.37628	-0.0722207	-0.82319	1.78606	-1.00601	0.586458	-0.57848	0.10399	0.112944	0.768585	-1.19944
KRT86	chr12	52249300	52309163	ENSG00000170442	0.0881805	0.0276008	-0.734911	2.67712	0.155107	-0.746369	0.565639	0.247237	-1.13774	0.0972927	-1.07968	0.0423782	-1.13325	0.462185	0.0014953	-0.018586	2.34186	-0.982943	-0.272953	-0.429797	-0.501791	1.37906	0.162378	-1.2095
KRT81	chr12	52285913	52291534	ENSG00000205426	-0.0349324	0.0360324	-0.623457	4.21682	-0.274759	-0.388377	0.491969	0.02181	-0.758018	0.212734	-0.737617	-0.32652	-0.61271	0.424185	-0.471789	-0.389161	0.755059	-0.712403	-0.340472	-0.256522	-0.383331	0.541684	0.242241	-0.632469
KRT83	chr12	52314301	52321398	ENSG00000170523	-0.466517	-0.468762	-0.629246	1.2912	0.883644	-0.571113	0.851217	-0.0826974	-0.57035	0.264048	-0.683309	-0.452862	-0.518184	-0.0337215	-0.490701	-0.600375	3.66137	-0.686567	-0.370171	-0.520357	-0.502672	1.37929	-0.183671	-0.499495
KRT85	chr12	52360006	52367481	ENSG00000135443	-0.382225	-0.402944	-0.684337	2.60275	-0.677572	-0.692267	2.43279	-0.327887	-0.667135	0.0676294	-0.694615	-0.582212	-0.720927	0.198746	-0.238383	-0.614125	0.836837	-0.783516	0.512913	-0.502938	-0.249444	2.02473	0.0214886	-0.477353
KRT84	chr12	52377812	52385652	ENSG00000161849	-0.259473	-0.344748	-0.795702	1.91296	0.246519	-0.772301	3.34696	-0.250699	-0.400557	0.556981	-0.824849	-0.0171482	-0.659727	-0.171382	-0.432742	-0.769877	-0.15419	-0.849443	-0.299024	-0.643229	-0.742657	1.02422	1.15452	0.145599
KRT82	chr12	52393931	52406335	ENSG00000161850	-0.473724	-0.262356	-0.575971	0.928184	0.183764	-0.561332	3.86147	-0.234551	-0.484909	0.250512	-0.522356	-0.530966	-0.528893	-0.122554	-0.323271	-0.549123	-0.279183	-0.627296	-0.235782	-0.559023	-0.648726	1.72689	0.631489	-0.0622917
KRT75	chr12	52424070	52434371	ENSG00000170454	-0.448395	-0.636769	-0.652034	2.10277	-0.549612	-0.540097	3.43946	-0.236462	-0.121376	1.35283	-0.577254	-0.468798	-0.625735	0.264258	-0.580948	-0.608457	0.157686	-0.651722	-0.493202	-0.300683	-0.634242	0.382919	0.409543	0.0163261
KRT6B	chr12	52446651	52452146	ENSG00000185479	-0.346872	-0.627262	-0.62513	2.15492	-0.591188	-0.590724	2.55761	0.246125	-0.613586	0.664782	-0.593739	-0.134773	-0.59776	0.739218	-0.256924	-0.604433	-0.277662	-0.553645	-0.541343	-0.600166	-0.559477	-0.140078	2.44064	-0.548537
KRT6C	chr12	52468516	52473805	ENSG00000170465	-0.206662	-0.532898	-0.543915	1.47245	-0.513758	-0.516174	2.53364	-0.237967	-0.532142	0.619593	-0.525875	-0.43756	-0.518363	0.378824	-0.375967	-0.542694	0.0366615	-0.532578	-0.462149	-0.540956	-0.378783	-0.314912	3.15484	-0.482662
KRT6A	chr12	52487176	52493257	ENSG00000205420	-0.161797	-0.646342	-0.644083	2.10375	-0.610858	-0.593346	2.13888	-0.0154755	-0.630931	0.936785	-0.56204	-0.418477	-0.607127	1.11739	-0.417921	-0.613402	-0.0362755	-0.603713	-0.529928	-0.624262	-0.572002	0.00297508	2.5973	-0.609098
KRT5	chr12	52514575	52520530	ENSG00000186081	-0.182685	-0.69031	-0.592061	2.21471	-0.405666	-0.671343	2.15532	-0.152632	-0.718781	1.20175	-0.0731746	-0.502005	-0.681477	1.029	-0.458846	-0.619034	-0.439425	-0.590876	-0.575048	-0.513095	-0.642252	0.267185	2.34507	-0.704318
KRT71	chr12	52543909	52553145	ENSG00000139648	-0.251369	-0.416811	-0.462247	-0.0607425	-0.174695	-0.450698	4.50911	-0.160749	-0.408865	0.178193	0.00837623	-0.197446	-0.469423	-0.249836	-0.0378665	-0.491282	-0.319947	-0.498457	-0.172875	-0.388206	-0.363357	0.664108	0.284961	-0.0698812
KRT74	chr12	52565782	52573843	ENSG00000170484	-0.415351	-0.609484	-0.156452	0.151337	-0.442019	-0.550341	3.62486	-0.320724	-0.515918	0.418023	-0.519421	-0.454527	-0.559183	0.321608	-0.550584	-0.577708	-0.51809	-0.241601	-0.357092	-0.36565	-0.618021	1.49693	1.86436	-0.104952
KRT72	chr12	52585589	52601538	ENSG00000170486	-0.421532	-0.831956	1.76697	-0.575635	-0.547876	-0.566254	1.9868	-0.591169	-0.793289	-0.313063	0.476622	0.813924	-0.79152	-0.308858	-0.227461	-0.520661	-0.33107	-0.432193	-0.400867	0.464069	-0.600461	3.08595	0.321323	-0.661786
KRT73	chr12	52607570	52618559	ENSG00000186049	-0.39544	-0.804415	2.3117	-0.525557	-0.739214	-0.550707	3.28462	-0.571592	-0.766143	-0.12511	0.19804	0.854219	-0.802461	-0.287705	-0.152475	-0.487822	-0.344794	-0.519026	-0.208697	0.531959	-0.610662	0.88651	0.338273	-0.513503
KRT2	chr12	52644558	52652211	ENSG00000172867	-0.233694	-0.422843	0.0826064	-0.33931	-0.377544	-0.360538	4.53285	-0.257887	-0.411593	-0.0179151	-0.365265	0.458884	-0.338416	-0.236611	-0.0196552	-0.360695	-0.340006	-0.412756	-0.128289	-0.094135	-0.429175	-0.191328	0.566043	-0.302729
KRT1	chr12	52674736	52680407	ENSG00000167768	-0.132095	-0.587815	0.0284959	-0.0748929	-0.444453	-0.401323	4.1979	-0.3384	-0.578619	0.0172562	0.0634449	0.259742	-0.544649	-0.250158	-0.321033	-0.323237	-0.432667	-0.320129	-0.423759	0.689613	-0.486025	-0.424717	1.37759	-0.550071
KRT77	chr12	52689626	52703524	ENSG00000189182	-0.343692	-0.216785	-0.302878	-0.014956	-0.30713	-0.313918	4.5705	-0.232538	-0.36949	-0.162841	0.38802	-0.170587	-0.322416	-0.243287	-0.268209	-0.365814	-0.296834	-0.391315	-0.310837	-0.277481	-0.414461	0.0442614	0.51788	-0.195194
KRT76	chr12	52768155	52777345	ENSG00000185069	-0.122243	-0.745241	-0.683003	0.601506	-0.701701	-0.673675	2.16563	-0.0861549	-0.634824	1.40186	-0.809011	-0.171834	-0.654096	0.406474	-0.530484	-0.10364	-0.612346	-0.367212	-0.312237	-0.698659	-0.756953	0.995713	3.05932	0.0328233
KRT3	chr12	52789685	52796117	ENSG00000186442	-0.213824	-0.495201	-0.524933	0.112752	0.0533961	-0.438555	2.016	0.157635	-0.619358	0.276935	-0.696689	-0.466907	-0.567753	-0.0181798	-0.530197	-0.479588	0.42757	-0.677129	-0.349042	-0.0624156	-0.586993	0.13281	3.86166	-0.311999
KRT4	chr12	52806549	52814116	ENSG00000170477	-0.168967	-0.492116	-0.505943	-0.0212941	-0.517756	-0.434919	0.597851	-0.0558347	-0.507159	0.499704	-0.375667	-0.439625	-0.481913	1.69696	-0.193946	-0.498396	-0.0397705	-0.492109	-0.38168	-0.437159	-0.401779	-0.0944038	4.06943	-0.323516
KRT79	chr12	52821408	52834311	ENSG00000185640	-0.239707	-0.685482	0.0271996	-0.00790544	-0.575961	-0.400136	3.21017	-0.0426652	-0.705299	-0.135349	2.3999	-0.458718	-0.592105	-0.0020317	-0.620902	-0.533716	-0.476781	-0.511964	-0.328409	0.464883	-0.653977	-0.116151	1.59405	-0.608937
KRT78	chr12	52837804	52849092	ENSG00000170423	-0.107204	-0.45913	-0.360067	-0.137205	-0.364163	-0.462821	2.14402	-0.25949	-0.434104	-0.0536494	-0.399534	-0.440979	-0.450475	0.727935	-0.275591	-0.450223	-0.0771964	-0.485728	-0.303506	-0.428538	-0.471482	0.0109661	3.8977	-0.359533
KRT8	chr12	52897187	52949954	ENSG00000170421	0.545123	-0.887129	-1.74661	0.790217	-1.6073	-0.394998	-0.412788	0.82346	-0.0541468	0.841982	-1.14119	1.76418	-0.404742	0.82869	1.05889	-1.54082	1.22213	-0.0648464	0.529772	-1.21601	1.25188	-0.201694	0.405009	-0.389076
KRT18	chr12	52948871	52952906	ENSG00000111057	0.699916	-0.831481	-1.74036	0.921701	-1.83856	-0.114211	-0.308373	0.73937	0.254301	0.932505	-1.24995	1.2359	0.615744	0.880298	0.510309	-1.50853	1.06016	-0.970921	0.513276	-0.875225	1.39667	-0.26528	0.703567	-0.760835
ITGB7	chr12	53191323	53207282	ENSG00000139626	-0.291063	-0.44816	3.04712	-0.560463	-0.960766	-0.777395	0.16306	-0.259335	-1.35038	-0.474406	0.320465	1.79256	-1.40275	0.494409	1.01455	-0.738731	0.51635	-0.596833	0.300396	0.733298	0.149	-0.800253	0.523255	-0.393928
AMHR2	chr12	53423855	53431672	ENSG00000135409	-0.228869	-0.942451	-0.880159	-1.01974	-1.00058	0.242176	-0.748744	0.404872	1.97458	-0.17505	-0.337113	0.0317848	-1.012	-0.390154	0.516677	1.99895	-0.699091	0.531397	-0.302068	-0.162926	0.777864	2.60419	-0.613536	-0.570005
ITGA5	chr12	54395261	54419266	ENSG00000161638	0.450542	-0.963432	0.364922	1.00428	-2.24258	0.264308	0.0195012	-0.67382	-1.03979	-0.013906	0.301269	-0.774485	2.69851	0.0519394	-0.250314	0.207005	0.13302	0.514996	-0.473049	0.792456	0.493295	-1.28445	-0.993344	1.41313
ITGA7	chr12	55684568	55716043	ENSG00000135424	-0.527554	0.448146	-1.10202	-0.922888	0.530865	0.196093	-0.603333	-0.616984	-0.41289	-0.548831	2.1517	0.0208944	-1.44927	-0.658274	0.530605	1.9671	0.00481406	2.07446	0.203744	0.826182	0.30624	-0.32778	-0.738821	-1.3522
MMP19	chr12	55835433	55842966	ENSG00000123342	1.18928	-1.02432	0.386702	-0.0971836	-1.55896	-0.0241145	0.434727	-0.156764	-1.96308	-0.914393	2.60767	0.785125	-0.792755	0.153544	0.515892	0.111034	-0.285741	0.805873	-0.0604107	1.4444	0.555805	-0.598955	-0.93329	-0.580075
ERBB3	chr12	56076799	56103505	ENSG00000065361	0.0737781	-1.22046	-1.46403	0.206555	0.135805	-0.659418	0.84007	0.427555	-0.525443	0.728417	-1.57436	1.71694	-1.65195	0.551595	1.42457	-0.475171	-0.165322	-0.607603	0.63732	-1.3006	1.35817	-0.0181021	1.45054	0.111155
ATP5B	chr12	56638175	56645984	ENSG00000110955	-0.569652	0.342137	0.405585	0.533919	-1.07308	0.396248	-0.150385	-0.46678	0.602287	0.020192	-0.0499784	0.434269	0.240495	-0.0745937	0.062366	1.41938	-0.744789	2.61502	-0.095848	-0.39163	0.684479	-2.43525	0.269546	-1.97394
MYO1A	chr12	57028517	57051198	ENSG00000166866	-0.348334	-0.415884	0.0139988	-0.502771	-0.356311	-0.401197	-0.348034	0.115089	-0.169833	-0.332119	-0.297604	4.03507	-0.616708	-0.169604	1.99797	-0.40295	-0.592952	-0.406217	-0.362077	-0.123389	-0.0107084	0.198255	0.00155717	-0.505245
LRP1	chr12	57128483	57213361	ENSG00000123384	0.137161	0.138043	-1.42684	-0.30088	0.401032	0.359795	0.0417139	-0.542665	-2.01211	-0.773637	1.86893	0.143697	-2.14194	-0.372136	0.311544	0.684841	0.631339	0.494443	-0.47624	1.30246	1.24401	-0.873872	-0.208123	1.36943
SLC16A7	chr12	59596029	59789855	ENSG00000118596	-0.218308	-0.71241	0.286588	0.0396968	0.0345136	-0.697087	0.0675737	-0.148862	-1.81009	-0.808787	2.38715	-0.911132	-0.720805	-0.556428	0.0432694	0.0512655	-1.17066	2.14509	0.297097	0.126711	-0.0904883	-0.0278181	0.301463	2.09245
AVPR1A	chr12	63142759	63151201	ENSG00000166148	0.427671	0.04686	-1.17006	-0.95697	-0.537535	-0.929059	-0.12747	-0.120179	-0.581326	-0.55972	2.72469	-0.131739	-1.40875	-0.815878	0.443675	0.438686	1.33098	1.13457	0.71471	-0.124451	1.90934	-0.569495	-0.647116	-0.491429
MDM2	chr12	68808177	68845544	ENSG00000135679	1.03871	-0.860918	0.963541	0.87957	-1.37625	0.357735	0.224286	-0.374401	1.02783	-0.0400257	0.237694	-1.38496	2.12191	0.734638	-1.52099	0.634957	-0.0303501	-1.60991	-0.620947	0.146427	0.561692	-1.72199	0.362061	0.249682
TSPAN8	chr12	71125085	71441898	ENSG00000127324	-0.0842298	-0.666895	-1.09079	-0.883147	-0.545186	-0.88086	-0.270364	1.11158	-0.866991	-0.0183634	-0.100871	3.2748	-0.346403	0.312948	2.09973	0.43147	-0.291655	-0.314648	0.439611	-0.63764	0.594474	-0.139395	-0.334387	-0.792789
CEP290	chr12	88049016	88142099	ENSG00000198707	0.94756	2.27079	-0.961237	-0.207446	1.45222	0.36461	-0.677806	0.0952917	1.33928	-0.235735	0.0725006	-1.09044	1.04414	-0.191839	-0.452467	-0.895123	0.352077	-0.651554	-0.0495573	0.0941363	-1.64659	-1.33002	-1.04365	1.40087
NDUFA12	chr12	94895297	95003748	ENSG00000184752	-0.214387	0.0597566	0.711738	0.128412	-0.946099	0.224921	0.193285	-0.280985	0.903806	-0.0816412	-0.332039	-0.137082	0.340191	-0.262467	-0.446094	1.63453	-0.952187	3.1397	-0.287458	-0.895412	0.494125	-2.21596	-0.0350746	-0.743578
HSP90B1	chr12	103930107	103953931	ENSG00000166598	0.822128	-0.315021	-0.275367	0.683245	-2.02495	0.679414	-0.309049	1.22879	-0.257574	0.100713	-0.396499	0.370588	1.55462	-0.132373	0.0639031	-1.79688	0.99137	-0.259377	-0.405324	0.390088	1.38801	-2.23945	-0.691614	0.830605
MYO1H	chr12	109347903	109455523	ENSG00000174527	0.136475	0.645505	-0.896642	-0.83364	-0.593522	-0.553443	0.30039	-1.08049	0.140688	-0.399149	2.27529	-1.04952	-0.450252	-0.556574	-0.78621	-0.389871	1.06806	0.718861	0.0442169	0.505891	-1.80861	2.27244	0.981741	0.308373
NOS1	chr12	117208142	117452170	ENSG00000089250	-0.069938	-0.407188	-0.588638	-1.26551	2.02062	-0.390281	1.55012	-0.660074	-0.622403	0.252472	-0.605919	-0.873882	-0.775111	-0.41214	-0.273507	2.71434	-0.0387607	-0.806679	0.757451	-0.206006	-1.18719	0.849769	0.327772	0.710683
P2RX7	chr12	121132819	121188032	ENSG00000089041	-0.107148	-1.17699	2.53362	-1.40136	2.22848	-0.796587	0.935967	-0.661395	-1.60605	-0.708218	0.764345	0.401526	-0.0483875	-0.220156	0.201172	-0.806109	-0.593758	0.123678	-0.449376	0.544841	0.846963	0.108419	-0.317839	0.204358
P2RX4	chr12	121209861	121234106	ENSG00000135124	0.402996	-1.27948	2.3474	-1.2863	-0.90112	-0.62659	-0.797897	0.804164	-0.536823	-0.325399	-0.259594	1.80155	1.11129	0.225009	0.820694	-1.63707	0.292167	-0.946835	0.565313	0.262814	0.892766	-0.353941	-0.897217	0.322098
HCAR2	chr12	122701293	122703357	ENSG00000182782	-0.256205	-0.723508	0.617057	0.064814	-0.855526	-0.828575	1.39319	-0.567213	-0.819624	0.174971	1.96592	0.384463	-1.03151	2.00903	-0.39096	-0.713381	-0.613361	-0.49176	-0.241576	0.0538337	-0.443446	-0.0785096	2.43043	-1.03856
HCAR3	chr12	122714756	122716811	ENSG00000255398	-0.220579	-0.720054	1.28671	-0.214196	-0.838723	-0.814987	1.26512	-0.556253	-0.860848	-0.0588191	1.35291	0.800877	-0.960821	2.17416	-0.358737	-0.741951	-0.498835	-0.581121	-0.334575	0.152193	-0.252438	-0.575484	2.44859	-0.892153
SCARB1	chr12	124776856	124882668	ENSG00000073060	0.354866	0.513236	-0.899649	1.9199	-0.24388	-0.189951	0.025738	-0.547097	0.181218	0.731504	1.1367	-0.0737646	1.11249	-0.434157	-0.476925	-1.2649	-0.674106	-1.15258	-0.753008	-0.350399	2.8058	0.290879	-0.734849	-1.27707
MMP17	chr12	131828393	131851783	ENSG00000198598	-0.0174569	-0.928628	-0.405766	1.35226	2.64634	1.44509	1.14277	-0.924734	-0.0733271	-0.268953	0.487124	-0.241182	0.758332	0.0909811	-0.356491	-0.148792	-0.26578	-0.693668	-1.11142	0.975369	-1.05609	0.0886548	-0.609876	-1.88477
P2RX2	chr12	132618776	132622388	ENSG00000187848	-0.239446	-0.996585	-0.762395	-0.654244	0.918987	0.249007	-0.550137	1.0345	2.01773	1.22817	-1.12329	1.14595	-0.953171	-0.366286	1.93027	-0.984295	-0.621727	-1.41736	0.520591	0.27156	-0.817179	0.294192	0.733301	-0.858153
GGT4P	chr13	18253526	18270822	ENSG00000280208	-0.487577	1.13908	-0.0652654	0.186691	0.312093	-0.619961	-0.567465	-0.0955097	-0.438002	-0.0794325	-0.964317	1.45023	-0.829387	0.0753694	-0.260472	-0.831372	-0.258387	-0.940187	3.09228	-0.638495	0.370249	1.93947	-0.75522	-0.734414
TNFRSF19	chr13	23570370	23676104	ENSG00000127863	0.350841	0.355134	-2.07182	-1.62779	-0.391534	0.332594	1.37961	1.06459	-0.507362	0.138116	-0.458612	-1.38068	-1.49857	0.378014	0.223296	0.307362	0.447469	2.00095	1.08509	0.986505	-0.816588	0.257151	0.136095	-0.689853
PARP4	chr13	24420931	24512778	ENSG00000102699	0.861777	-0.5186	0.965594	0.623516	-2.60506	0.0877681	-0.025456	0.441481	-1.49214	-0.18967	0.24896	1.21144	1.0517	0.837548	0.653547	-0.812725	0.311285	-0.502975	0.300202	0.47901	0.44564	-1.07863	0.78841	-2.08263
FLT1	chr13	28300346	28495145	ENSG00000102755	-0.136048	0.710913	-0.680239	-2.15844	0.582877	-0.109799	-0.803004	-0.0705521	-0.338021	-1.65075	1.20305	0.179244	2.32161	-1.35646	0.272006	0.120393	0.231618	1.99734	-0.00221561	0.0538702	0.0314313	-0.117529	-0.695447	0.414163
KL	chr13	33016423	33066143	ENSG00000133116	0.139302	-0.996962	-0.542761	-1.07166	0.0772119	-1.03685	-0.401386	1.46162	-1.32611	-0.408703	1.54647	0.614615	-1.01751	-0.470308	0.856113	0.131516	-0.0460741	0.817286	3.03631	-0.125946	-0.367408	-0.122597	-0.627976	-0.118199
HTR2A	chr13	46831546	46897076	ENSG00000102468	-0.193165	0.159362	-0.838026	-0.878473	3.71327	-0.109851	-0.0974956	-0.304057	-0.756953	-0.680309	0.16327	0.0348533	-1.09361	-0.967884	0.376463	0.509918	-0.486584	0.0241612	-0.584245	0.837768	-0.457383	0.720848	-0.423721	1.33184
CYSLTR2	chr13	48653711	48711226	ENSG00000152207	0.0378103	-0.0257408	1.17269	-1.47437	1.1237	-0.914101	0.0547213	0.00422839	-1.537	-0.932097	0.926979	1.25462	-0.962999	-0.213792	0.235383	-0.766816	0.428777	3.00661	0.0536333	0.0216425	-0.73357	-0.400284	0.0156624	-0.375676
ATP7B	chr13	51930436	52012125	ENSG00000123191	0.221641	0.333248	-2.85941	0.131869	0.159108	-0.0172516	-0.737282	-0.562202	1.11828	-0.0938338	0.238902	0.714093	0.224639	0.359162	0.760972	-0.559971	-0.33404	-0.247886	0.053612	0.177558	2.34361	1.15721	-0.79606	-1.78598
EDNRB	chr13	77895481	77975529	ENSG00000136160	0.0992079	0.598563	-1.47954	-1.36394	1.19591	0.12164	0.0457465	0.192821	-0.973161	-1.04773	1.96825	1.20415	-0.158949	-1.10464	0.545972	0.304886	0.0859772	1.66247	0.520265	-0.488356	1.00143	-0.321357	-0.91657	-1.69303
ABCC4	chr13	95019835	95301475	ENSG00000125257	0.726972	-1.19179	-0.478451	-0.0950726	-1.84017	0.748989	-0.0619121	-0.488248	1.16238	1.99095	-1.55721	0.187241	1.16427	0.139107	0.161199	0.32956	-0.153998	-1.48181	1.84077	0.690093	-1.02102	-0.354051	-0.212588	-0.20522
SLC15A1	chr13	98683801	98752672	ENSG00000088386	0.595861	-1.14746	-0.683073	-0.883762	-0.469906	-0.591045	1.37553	0.815548	-0.456708	-0.409771	-0.777091	2.84164	-0.92706	-0.434598	0.0592945	-0.721471	-0.214862	-1.0253	0.808653	-0.584632	1.98941	0.255426	0.430941	0.154435
ITGBL1	chr13	101452593	101720856	ENSG00000198542	-0.107128	-0.332557	-1.64937	-0.0512224	-0.897039	-0.19635	0.859677	0.650736	-1.65301	-0.789999	0.924653	-1.44086	0.503682	-0.561976	0.115329	1.55875	0.556064	0.740791	-0.566478	2.16719	-0.088961	-0.36978	-0.833179	1.46104
TNFSF13B	chr13	108251240	108308484	ENSG00000102524	-0.24415	-1.39256	2.74827	-0.955241	-0.1846	-0.713061	-0.272298	-0.0130667	-1.41468	-0.824687	0.922741	1.55694	-1.03536	0.503952	0.389602	-0.58684	-0.406235	0.290655	-0.311096	0.69154	0.244963	0.32654	-0.868634	1.5473
MYO16	chr13	108596152	109208005	ENSG00000041515	-0.0401385	0.560274	-1.00978	-0.452963	2.62488	-0.180936	-0.212254	0.732578	-1.21549	-0.660506	2.11407	-0.606071	-1.28833	-0.639914	-0.107274	-0.689205	-0.206578	1.53182	-0.583678	-0.365594	0.995153	0.608365	-0.533378	-0.375046
F7	chr13	113105788	113120685	ENSG00000057593	-0.217651	0.0788773	-0.541481	-0.525483	0.559193	-0.0384853	-0.219862	0.526771	-0.605476	-0.387434	-0.334047	0.116156	-0.631572	-0.531801	-0.103839	-0.386848	-0.173959	-0.197839	0.128652	-0.481855	4.42384	0.272854	-0.4755	-0.253209
PARP2	chr14	20343615	20357904	ENSG00000129484	0.122915	1.25153	-1.33836	0.186395	0.741332	1.05708	-0.0670521	0.389711	2.84326	0.442575	-0.151038	-1.31515	0.386203	-0.391633	-0.210611	0.26212	-0.978166	0.349291	-0.0580737	0.314258	-0.264887	-1.8437	-0.0965717	-1.63143
MMP14	chr14	22836560	22849041	ENSG00000157227	1.03432	-0.0162467	-1.43205	1.14336	-2.04071	0.205594	0.844824	0.0141188	-2.90502	-0.104652	0.638476	0.297156	1.58405	0.377821	0.533254	-0.165633	0.214942	-0.350148	0.136656	0.581921	-0.142697	-0.488588	0.710791	-0.671544
MYH6	chr14	23381982	23408273	ENSG00000197616	-0.364733	-0.34873	-0.354976	-0.427163	-0.196135	-0.185589	-0.405504	-0.175902	-0.328823	-0.195818	-0.416042	-0.361547	-0.352235	-0.365327	-0.2609	2.1054	-0.190183	4.0751	-0.232494	-0.148103	-0.358606	-0.0494298	-0.188829	-0.27342
MYH7	chr14	23412740	23435660	ENSG00000092054	-0.484003	-0.252724	-0.449089	-0.49366	0.244516	-0.29208	-0.466726	-0.114056	-0.428963	-0.375991	-0.472976	-0.264037	-0.465256	-0.474221	-0.293559	2.89049	-0.113519	3.44953	-0.236157	0.0701919	-0.443307	0.0860643	-0.239498	-0.380975
LTB4R2	chr14	24305734	24312053	ENSG00000213906	-0.149675	0.263867	0.418385	0.733773	-1.59148	-0.317335	2.0918	-1.16042	0.212421	0.674684	-0.0142718	-0.175748	0.104443	0.670423	-0.287447	-0.801258	0.115889	-0.971083	-0.499661	1.35743	-0.379463	-0.803495	2.27339	-1.76516
LTB4R	chr14	24311450	24318036	ENSG00000213903	-0.415906	0.470884	0.722787	0.772513	-1.77642	-0.466148	2.10682	-1.14515	0.0363414	0.47687	0.307423	-0.122752	-0.185228	1.25718	-0.608833	-1.29336	-0.392779	-0.789821	-0.724609	1.25053	-0.238747	-0.613763	2.12212	-0.749961
GZMB	chr14	24630954	24634267	ENSG00000100453	0.325186	-0.978562	3.31042	-0.736102	-0.725584	-0.815818	-0.157809	-0.188748	-0.912584	-0.476588	0.800025	1.58872	-1.12752	0.874065	0.840605	-0.363298	-0.0876667	0.216187	-0.167517	0.374529	0.10155	-0.838951	0.198592	-1.05314
PRKD1	chr14	29576479	30191898	ENSG00000184304	0.463275	0.972402	-3.13197	-0.626016	0.283026	0.100814	-0.909092	0.455588	0.263639	0.0778438	1.0466	-0.915547	0.51769	-0.951328	-0.228171	0.383524	0.807154	0.255779	1.17746	0.0696996	-0.505001	0.922503	-1.63943	1.10955
SSTR1	chr14	38207904	38213067	ENSG00000139874	-0.0879674	-0.225001	-1.59866	-0.831537	1.44504	0.376344	-0.496193	1.49636	-1.12095	-0.713069	-0.100833	1.4949	0.0804098	-0.943613	2.31817	0.241794	-0.399231	0.0235483	0.289718	-0.543879	1.32931	0.105407	-0.942577	-1.19747
CLEC14A	chr14	38254000	38256093	ENSG00000176435	-0.289258	-0.613607	-1.28779	-0.8632	0.087153	-0.779582	-0.221501	-0.255008	-1.2962	-0.751466	1.44423	0.656416	2.77024	-0.830091	0.642289	0.842601	0.163981	1.85841	0.142833	-0.0618562	0.402407	-0.425824	-0.209253	-1.12593
PTGDR	chr14	52267698	52276724	ENSG00000168229	0.0483835	-1.14007	0.871574	-0.860326	-0.316005	-0.717083	-0.250457	-0.220541	-1.2186	-0.710489	2.27308	2.24625	-1.31267	-0.488504	0.574035	0.563461	-0.0651259	1.37411	-0.277582	1.31063	-0.0651141	-0.523985	-0.32831	-0.766659
PTGER2	chr14	52314305	52328598	ENSG00000125384	0.667257	-0.871652	2.17766	-0.281334	-1.45481	-0.359864	-0.457306	-0.207503	-0.70676	-0.65179	0.982388	1.1205	-1.80592	0.439069	1.20866	-0.185145	-0.845296	-0.634352	0.372754	1.13015	-0.238721	-0.172526	-0.928298	1.70284
LGALS3	chr14	55124110	55145423	ENSG00000131981	0.420273	-0.637301	0.394603	0.647906	-1.54635	-1.04189	0.84612	-0.591431	-2.12201	-0.237437	1.155	1.86814	-0.692762	1.13184	0.662795	-0.20945	-0.917503	0.740805	-0.395812	0.312845	-0.945199	-0.944972	0.925206	1.17659
PRKCH	chr14	61187559	61550976	ENSG00000027075	-0.0164185	-1.66056	1.76179	-0.173266	-1.10591	-1.81526	0.503892	0.260522	-0.711169	0.206718	0.573506	0.223696	2.36343	0.530071	-0.0026519	-0.273568	0.566308	0.70917	-0.723497	-0.47513	-0.900018	-0.58457	1.46662	-0.723698
HIF1A	chr14	61695513	61748259	ENSG00000100644	1.0744	0.432835	0.626564	0.564035	-1.82601	0.924109	0.284542	1.28328	-1.31652	-0.0554962	-0.883033	-0.713762	0.870652	0.772192	-1.50806	-1.21124	0.974753	-1.10066	0.183703	0.396569	-0.672988	-1.07145	0.274004	1.69758
ESR2	chr14	64084232	64338112	ENSG00000140009	0.498309	-0.0243532	0.155132	-1.30842	-0.393167	-1.19272	-0.316681	-0.601085	0.424958	-0.653867	2.01499	0.433609	-1.09641	-0.440943	0.507649	0.480183	0.0080063	-0.303647	0.51921	-0.40008	-1.93268	2.7239	0.727487	0.170616
HSPA2	chr14	64535905	64546173	ENSG00000126803	0.519622	-1.41585	-1.85374	-0.805616	1.1314	-0.308033	1.26855	-0.0141241	-1.06189	-0.615406	-0.326053	0.139096	-0.538594	-0.399036	0.17884	1.98711	-0.82009	0.749125	0.969501	-0.894994	-1.00029	0.662401	0.921424	1.52665
PGF	chr14	74941834	74955626	ENSG00000119630	-0.167638	-1.24661	-1.50105	0.22786	-0.761634	-0.419566	0.752459	-0.0109458	0.231161	0.0592423	-0.580578	-0.235669	3.22454	-0.332472	-0.593495	0.697668	1.85496	0.401418	-0.562486	0.676923	-0.438248	-0.963925	-0.628782	0.316865
TGFB3	chr14	75958097	75983011	ENSG00000119699	0.153944	-0.635159	-1.98874	-0.793823	0.972461	-1.24882	-0.500228	1.06747	-1.37676	-0.377232	0.869224	-0.313418	-0.66377	-0.804802	1.00964	1.52566	0.424398	2.04094	-0.511204	0.341182	0.271123	0.0433208	-0.713132	1.20773
GSTZ1	chr14	77320996	77331597	ENSG00000100577	-0.0792997	-1.39033	-0.655727	0.277886	-1.60975	-0.0754117	0.0466692	-0.84907	0.490082	0.461052	0.346434	0.0707762	-0.591531	0.00263976	-0.0972816	0.816303	-0.31632	-0.935807	0.262317	-0.663855	3.52713	0.786461	0.819708	-0.643063
TSHR	chr14	80954989	81146306	ENSG00000165409	-0.333572	-0.531692	-0.297756	-0.542235	0.148297	-0.480721	-0.22259	-0.117105	-0.569028	-0.337087	0.337276	0.235668	-0.683043	-0.620103	0.0737965	0.00620774	4.4788	-0.391576	-0.219885	-0.0225083	-0.0146891	-0.0334562	-0.224029	0.361028
NDUFB1	chr14	92116122	92121917	ENSG00000183648	-0.77398	0.109406	0.434494	-0.130102	-0.844349	-0.473703	-0.519263	-0.643522	0.159247	0.00467817	0.464622	0.147724	-0.733753	-0.121599	0.025511	1.64797	-1.00456	3.10433	0.0707793	-0.753849	0.779433	-2.02548	0.0274604	1.0485
BDKRB2	chr14	96204679	96244166	ENSG00000168398	0.550131	-1.59187	-2.049	0.890959	-0.885858	-0.523317	1.12902	0.635626	-1.22847	0.362776	0.472997	1.43727	-0.981543	0.599169	0.654863	-0.311364	0.576604	-0.589462	0.701656	-0.0624636	-0.382567	-1.11599	2.00082	-0.289988
BDKRB1	chr14	96256210	96268967	ENSG00000100739	0.166778	-1.17942	-1.45661	0.535912	-0.960208	-0.0118698	1.11023	0.41378	-1.46528	0.477713	0.171158	0.737487	-1.33077	0.416784	0.434937	-0.0510689	-0.946457	-1.1703	0.267542	0.386392	-0.532987	-0.208132	2.37224	1.82215
HSP90AA1	chr14	102080742	102139699	ENSG00000080824	0.326428	1.95905	0.103251	1.03006	0.56086	0.983868	-0.265386	0.828362	1.67734	-0.194343	-0.821074	-0.769548	0.530331	1.18193	-0.760206	-0.932994	-1.35326	0.267522	-0.551955	-0.638464	0.072242	-2.32799	-0.80666	-0.0993702
GABRB3	chr15	26543546	26939539	ENSG00000166206	-0.528796	1.57216	-1.21289	-1.23954	2.67607	0.877058	-0.643771	1.72924	0.781817	-0.0742557	-0.700175	-0.593586	-0.91188	-0.142738	0.515156	-1.01422	0.847212	-0.185481	0.219902	-0.612619	-0.593614	0.363493	-0.605536	-0.523006
GABRA5	chr15	26866911	26949208	ENSG00000186297	-0.0248697	0.77064	-0.685815	-0.612511	4.12782	1.31214	-0.272465	-0.0308583	-0.0509767	-0.275318	-0.57796	-0.459206	-0.559153	-0.363828	0.417897	-0.581399	0.204002	-0.492369	-0.290948	-0.427055	-0.365365	0.1624	-0.41432	-0.510484
GABRG3	chr15	26971181	27541984	ENSG00000182256	-0.264345	2.7766	-0.39806	-0.717196	2.81956	-0.0158256	-0.253524	-0.700463	-0.331077	0.306997	-0.601568	-0.411766	-0.643385	-0.599832	-0.507164	-0.497181	0.615185	-0.840351	-0.202871	-0.385599	-0.751262	1.28863	-0.332845	0.647355
CHRNA7	chr15	31923438	32173018	ENSG00000175344	-0.373501	1.41043	-0.742063	-1.55502	1.32334	0.302052	-0.895549	-0.25783	1.80604	-0.422068	-0.560431	1.14669	-0.481528	-0.492159	1.55401	-0.74102	1.31732	-1.03358	-0.0486734	-0.456433	-1.67023	0.488289	-0.342472	0.72438
RYR3	chr15	33310962	33866121	ENSG00000198838	0.00384431	0.720292	-0.932546	-0.568857	2.81601	-0.102412	-0.228666	-1.24831	-0.812318	-0.451366	0.172874	-0.852184	-0.752864	-0.503162	0.320272	2.49787	-0.515287	-0.487649	0.0860738	0.329869	-1.07314	0.853267	0.0553102	0.67308
CHRM5	chr15	33968497	34067458	ENSG00000184984	0.480049	0.786325	0.191537	-1.46293	1.98708	-0.973641	-0.263149	-0.682541	-0.480658	-0.198114	0.238932	-0.685851	-1.23286	-0.719928	-0.656939	-0.0272489	-0.0156429	-1.11071	0.0368698	0.290286	-0.38982	1.49395	0.746703	2.64831
DLL4	chr15	40929340	40939073	ENSG00000128917	-0.51329	-0.514137	-1.51596	-1.14478	0.226493	-1.12448	-0.849923	0.818771	-0.716535	-0.510861	1.23202	1.80787	2.09825	-0.757265	0.99348	0.222674	0.371984	1.71671	0.151716	-0.203478	0.11782	-0.413564	-0.490287	-1.00323
SLC28A2	chr15	45252234	45277846	ENSG00000137860	0.37314	-0.368581	-0.521459	-1.01857	0.258343	-0.710327	-0.518265	-0.39723	-0.576375	-0.4601	-0.297911	3.45321	-0.798991	-0.357383	2.28153	-0.290044	-0.152113	-0.488643	0.188429	-0.348007	-0.648348	0.0804511	0.44417	0.873073
CYP19A1	chr15	51208057	51338601	ENSG00000137869	2.02927	-1.54407e-05	-0.117676	-0.965127	-0.952142	-0.177854	0.345445	-0.257008	0.337173	-1.28616	1.44742	-0.553285	-1.75116	-0.956427	-0.856658	0.118361	0.283109	0.835979	-1.30784	-0.0412459	-0.110543	1.68458	1.26452	0.987282
MYO5C	chr15	52192322	52295804	ENSG00000128833	-0.216545	-0.208463	-2.14211	0.631099	-0.552544	-1.02681	-0.953182	0.923976	0.203351	0.9821	0.367541	1.22209	0.306191	1.0293	1.24141	-1.24656	1.44465	-0.963807	0.478715	-1.49369	-0.193967	-0.165071	1.24363	-0.911286
MYO5A	chr15	52307283	52529050	ENSG00000197535	-0.507063	1.45562	0.513172	0.398244	2.36744	0.175694	1.22837	0.21787	-0.577461	-0.350257	0.427698	-1.38735	1.90588	-0.102668	-0.9586	-0.150513	0.0109616	-1.00059	-0.769492	0.656172	-1.54405	-0.903185	-0.668056	-0.437838
MYO1E	chr15	59132434	59372871	ENSG00000157483	0.672023	-0.904484	-1.46702	1.44352	-2.05588	-0.323361	1.3491	0.233763	-1.45506	0.358885	-0.538234	1.07729	1.36115	0.676987	0.0308721	-0.379468	-0.34807	-1.4924	0.406078	-0.164448	0.588883	-0.600504	1.36414	0.166238
PARP16	chr15	65234460	65300618	ENSG00000138617	-0.244229	1.84378	0.818166	-0.572126	-1.84822	-0.473677	-0.5982	-0.857607	1.42898	-0.111342	0.299581	0.520922	-0.907853	-0.328835	1.20333	-1.42387	0.583426	-0.612889	-0.230151	0.0874718	1.71586	-1.53308	0.891036	0.349527
MAP2K1	chr15	66386837	66491544	ENSG00000169032	-0.970638	-0.260692	1.56417	1.48073	0.745053	0.113113	0.0191364	0.13044	0.156259	-0.0135753	1.09981	-1.39263	0.882819	0.378729	-0.934156	0.955333	-0.608109	-0.158868	-1.09599	0.0211395	0.933584	-1.41717	0.779658	-2.40815
CLN6	chr15	68206992	68257211	ENSG00000128973	0.0155373	0.370591	0.841909	0.979366	-1.41342	0.488419	0.206403	-0.50593	1.70199	0.541151	-0.537055	0.385088	0.777978	0.441437	0.337207	-0.731075	-0.216458	-1.53556	0.225385	1.24897	0.317641	-1.46131	0.220693	-2.69896
ITGA11	chr15	68296532	68432163	ENSG00000137809	-0.0397626	-0.0118711	-1.25436	-1.20099	-0.496027	0.360912	-0.1996	0.300802	-1.33371	-1.06395	1.18723	-0.323683	-0.315475	-1.35868	-0.100023	1.29826	0.702168	1.30107	0.162613	1.68293	-0.615365	-0.124957	-0.848892	2.29136
MYO9A	chr15	71822291	72118577	ENSG00000066933	0.431602	1.54837	-0.967964	-0.375148	1.05232	-0.476727	0.0976416	-0.820233	0.236304	-0.588442	0.209316	-1.67876	-0.335249	-1.07751	-0.758345	0.696933	1.17404	-0.316153	0.42641	-0.0575653	-1.99992	1.07499	0.311488	2.1926
PKM	chr15	72199029	72231822	ENSG00000067225	-0.182997	1.65906	0.746206	1.42794	-0.763649	0.548096	0.368629	-0.234203	-0.0352312	0.169938	-1.66989	-0.869947	0.555117	0.615576	-0.982743	1.6373	-0.110594	0.251534	-0.0836596	0.313347	-2.88953	-0.296455	-0.0574905	-0.116346
PARP6	chr15	72241181	72272999	ENSG00000137817	-0.0988009	1.72835	0.743905	-0.363521	1.27772	-0.451674	-0.0126712	0.592754	-0.348485	-1.54927	0.856738	-0.642137	-1.32791	0.109986	0.10697	0.953057	0.682542	0.413449	0.237608	0.192118	-2.1416	1.31849	-0.391385	-1.88624
CSPG4	chr15	75674322	75712848	ENSG00000173546	0.169666	-0.738548	-1.8612	-0.265628	0.211696	0.0316108	0.654623	-0.890382	-0.785109	-0.376559	1.60665	-0.255715	-1.69031	-0.47266	0.842374	1.1313	-0.195231	1.06331	-0.105272	1.27116	-1.00116	-0.532684	-0.0621579	2.25023
CHRNA5	chr15	78565520	78595269	ENSG00000169684	-0.312978	0.920013	-0.779922	1.1207	-0.484503	0.634742	-0.238603	0.960771	2.94157	1.05986	-1.54889	0.0947107	1.17139	-0.375943	-0.139332	-0.51367	-0.66492	-0.727864	-0.510579	-0.703032	-1.30152	-0.796422	0.606524	-0.412091
CHRNA3	chr15	78593052	78621295	ENSG00000080644	-0.368526	3.94558	-0.620169	-0.521318	0.331044	0.389178	-0.278546	0.538276	1.28047	0.0170628	-0.722219	0.625188	-0.487242	-0.65614	0.561338	-0.592479	-0.402604	0.0283674	-0.537145	-0.318082	-0.953786	-0.26761	-0.270836	-0.719807
CHRNB4	chr15	78624111	78727754	ENSG00000117971	-0.444516	2.12023	-0.713791	-1.2123	0.565904	0.390275	-0.365858	0.09042	0.568355	-0.205167	-0.852419	-0.567067	-1.07876	-0.72703	-0.0503452	-0.524794	0.157708	-0.902363	0.154639	-0.00527222	-1.39712	2.55475	1.2302	1.21433
SLC28A1	chr15	84884654	84945798	ENSG00000156222	-0.333533	-0.574376	-0.70619	-0.234419	-0.506856	-0.592914	-0.598827	-0.0781108	-0.571517	-0.420929	-0.231026	1.36028	-0.658478	-0.378118	-0.281417	0.362623	-0.567104	0.637427	2.11545	-0.447142	3.49312	-0.190319	-0.392452	-0.205179
NTRK3	chr15	87859751	88256768	ENSG00000140538	-0.0564983	1.04462	-1.08836	-0.87516	3.51014	0.0779825	-0.333995	-0.797756	-0.789497	-0.605403	0.958115	-0.743743	-1.06798	-0.722831	-0.02588	0.0910999	-0.0829347	0.894215	0.341589	0.147756	-0.744726	0.94918	-0.454247	0.374297
ANPEP	chr15	89784895	89815401	ENSG00000166825	0.232638	-1.85638	0.249932	1.07903	-1.43068	-0.16761	0.0416463	0.169033	-1.61127	-0.220317	0.473242	1.90901	1.2524	0.26382	-0.251076	-0.31528	-0.845061	-0.449428	0.933842	0.846799	1.84898	-0.288559	-1.16514	-0.699562
SLCO3A1	chr15	91853708	92172435	ENSG00000176463	-0.545884	-0.794271	0.668035	0.764893	0.537535	-0.481163	0.820136	0.40483	-2.16682	-0.330986	0.368697	-0.426602	-2.38911	0.768114	-0.326218	-0.603164	1.03175	1.90479	-0.0940793	-0.0465211	-0.996241	0.939558	1.09653	-0.103811
IGF1R	chr15	98648539	98964530	ENSG00000140443	0.877704	0.737375	-1.72332	0.802997	0.0628018	0.742155	0.383521	0.505876	-0.0638414	0.52198	-1.20267	-1.23074	0.390949	0.817289	-0.197415	-0.254758	1.40484	0.280532	0.622411	0.404849	-3.03053	-0.0244865	0.226756	-1.05428
PCSK6	chr15	101289784	101525202	ENSG00000140479	-0.12956	-0.278929	-0.991663	0.17223	0.560935	-0.992647	0.204932	-0.748249	1.20768	-0.150672	-0.710972	0.80446	-1.3657	-0.64624	0.744037	-0.281004	-0.822088	1.33288	-0.644919	-0.375416	3.15131	-0.118655	0.900577	-0.822326
MSLN	chr16	760734	768865	ENSG00000102854	1.06985	-0.0835488	-1.06064	1.74688	-0.588401	-0.816056	0.341219	0.453559	-0.992535	0.0866274	-0.804185	0.348509	-1.14874	2.39052	0.964278	-1.05507	-1.01743	-0.764696	0.608894	-0.479495	-0.806664	0.90917	1.23162	-0.533682
SSTR5	chr16	1078781	1080142	ENSG00000162009	-0.812243	-0.0715526	-1.06154	-0.800615	-0.493607	-0.560024	-0.833935	1.63042	-0.314104	0.539809	-1.00482	0.195224	0.0574925	-0.673561	0.361876	-0.257934	-0.73239	2.3584	1.02021	-0.67326	-0.396655	-0.522949	0.547614	2.49815
TELO2	chr16	1493344	1510457	ENSG00000100726	0.324398	-1.09131	0.334484	0.876273	-0.632435	0.897825	-0.0156042	-1.4597	0.959708	0.447954	-0.967345	0.72512	1.04233	0.452949	0.936822	-0.0438468	0.433339	-0.369449	0.270081	1.28581	0.120199	-1.46652	-0.146367	-2.91471
NDUFB10	chr16	1959538	1961975	ENSG00000140990	-0.790924	-0.56747	-0.116996	0.624566	-0.985485	0.0175647	-0.379495	-1.00958	1.48392	-0.0331911	-0.121412	0.116438	0.127853	-0.248962	0.263708	2.185	-0.788029	2.83643	-0.276242	-0.593425	0.690149	-1.47494	-0.75683	-0.202635
MLST8	chr16	2204248	2209453	ENSG00000167965	-0.707345	-0.177341	0.113557	1.70292	0.226286	1.21803	-0.340273	-0.82159	2.08379	0.618146	-1.66581	-0.342309	1.11684	-0.447924	0.40676	0.717231	0.607099	-0.790064	0.0939367	0.00463845	0.254397	-0.66973	-0.949943	-2.25129
PGP	chr16	2211593	2214840	ENSG00000184207	-0.459712	0.051111	0.0228461	0.613517	0.626324	0.694071	-0.500666	-0.895615	1.40222	-0.195344	-1.15324	-0.0242735	0.908123	-0.226931	-0.183072	1.2334	0.452497	1.26201	-0.0330351	0.317173	-0.0901205	0.603726	-1.0605	-3.36452
TNFRSF12A	chr16	3018445	3022383	ENSG00000006327	0.313429	-0.786961	-1.6037	1.71823	-2.53376	0.251784	0.501053	0.581262	-0.734878	0.387285	-1.15585	-0.461894	0.992555	0.742425	-0.670107	0.230804	0.819033	0.570025	0.452056	-0.072996	0.787644	-1.04491	-0.697912	1.41537
MMP25	chr16	3046062	3060726	ENSG00000008516	-0.300709	-1.46602	1.72513	-0.256721	-0.713027	0.282173	-0.512529	-0.946096	-0.472814	-0.363067	0.472001	1.97471	-0.565869	1.46416	0.698227	-0.492853	0.404816	0.147578	-0.329109	2.08565	0.182187	-0.8877	-0.532748	-1.59737
CASP16P	chr16	3144015	3149963	ENSG00000228146	-0.414503	-1.08147	-0.540659	-1.25978	0.18814	-1.0892	-0.489623	-0.952751	0.0756127	-0.242945	-0.594278	3.40433	-1.00536	-0.584258	-0.0380527	0.186494	0.428384	0.666323	-0.0172628	0.333041	0.90542	0.459126	0.175208	1.48806
TRAP1	chr16	3651639	3717553	ENSG00000126602	-0.289836	-0.718862	-0.612524	1.52067	-0.755094	0.567481	-0.0514289	-0.419757	2.05262	0.930923	-0.588498	-0.61233	0.592804	-0.315695	0.176671	1.18844	-1.0516	0.564705	-0.0340584	-0.431736	1.53187	-1.67441	0.429152	-1.9995
GRIN2A	chr16	9753404	10182928	ENSG00000183454	-0.448942	1.48281	-1.06696	-0.724247	3.00661	0.0525269	-0.173392	0.645047	-0.950283	-0.747146	-0.651092	-0.37312	-1.10969	-0.779898	0.58474	-0.616001	0.372045	0.981068	-0.074158	-0.577989	-0.645833	0.39653	-0.25138	1.66876
TNFRSF17	chr16	11965210	11968068	ENSG00000048462	-0.360875	-0.638238	0.909773	-0.599887	-0.375013	-0.670873	-0.467611	-0.487259	-0.570108	-0.533697	-0.25041	3.35655	-0.804879	-0.0993968	2.26956	-0.520888	-0.22849	-0.506822	-0.223226	1.28022	-0.29601	0.023232	0.123013	-0.328665
MYH11	chr16	15703135	15857028	ENSG00000133392	-0.228942	-1.05586	-0.705966	-0.769605	-0.200032	-1.09403	0.0738066	-0.498069	-1.1894	0.363508	-0.0800441	1.53983	-1.31303	-0.526367	2.92614	0.47168	0.310728	1.64954	0.311961	0.193107	-0.648171	0.782155	0.347737	-0.660675
ABCC1	chr16	15949138	16143257	ENSG00000103222	0.0536176	-0.245717	1.04854	0.822016	-2.66366	0.719643	0.355732	-0.341447	-0.822924	0.59428	-0.442018	-0.63331	1.52307	0.818715	0.60329	0.180615	1.12511	-0.652793	-0.695896	0.487147	-2.37887	0.116167	0.453195	-0.0245012
ABCC6	chr16	16149565	16223522	ENSG00000091262	-0.692324	-0.846212	-0.587378	-1.05341	-0.649131	-0.741611	-1.01231	0.0753887	-0.169465	-0.618406	1.51063	1.23272	-0.766375	0.301325	0.530262	0.33864	0.397817	-0.638547	1.40564	-0.0876167	3.14693	-0.366237	-0.688532	-0.0218152
GPR139	chr16	20028239	20073890	ENSG00000180269	-0.599103	0.462885	-0.53233	-0.26583	2.69403	2.02292	-0.499832	-0.142065	-0.438684	-0.238124	-0.659335	-0.446734	-0.414883	-0.584226	-0.233132	-0.595059	-0.723163	-0.650334	-0.0862499	0.124928	-0.645684	2.68814	-0.178725	-0.0594087
NDUFAB1	chr16	23581014	23596316	ENSG00000004779	-0.650483	-0.104671	0.170004	0.563697	-0.876023	0.263013	-0.358574	-0.57896	1.27862	-0.156849	-0.338771	0.26808	0.257855	-0.10396	-0.211667	1.25419	-0.970684	3.0301	-0.68198	-0.556177	0.86137	-2.39402	-0.0347758	0.0706609
PLK1	chr16	23677656	23690367	ENSG00000166851	0.19129	-0.410484	-0.580135	1.10566	-0.846929	1.36665	0.309623	-0.819869	2.29094	0.591903	-1.26932	0.425216	1.19886	0.2035	0.172176	-0.957433	-0.78418	-1.51597	-0.599975	1.07856	-0.932333	0.27221	0.887996	-1.37797
PRKCB	chr16	23835983	24220611	ENSG00000166501	-0.522352	0.748262	2.50212	-1.37075	2.5226	-0.023556	-0.374437	-0.70671	0.0142379	-0.924948	0.184795	1.07526	-1.2954	-0.0592399	0.85636	-0.884597	-0.405646	-0.197066	-0.432413	0.476413	-0.188962	0.353509	-0.456157	-0.891313
LAT	chr16	28984826	28990784	ENSG00000213658	-0.217391	-0.401029	3.53685	-1.11784	-0.241421	-0.336821	-0.468026	-0.794185	-1.29448	-0.597797	0.218973	1.41275	-0.583057	-0.255138	0.880382	-0.522764	0.576012	-0.413769	0.156174	1.2598	-0.552139	-0.248837	0.00168567	0.00205609
ITGAL	chr16	30472658	30523567	ENSG00000005844	-0.0949881	-0.663041	3.16726	-0.975896	-0.407224	-0.695279	-0.626993	-0.35315	-1.0392	-0.730018	0.719923	1.64832	-1.33735	0.468505	0.968064	-0.372314	0.172321	-0.0258684	-0.0990898	0.785241	0.798912	-0.453886	0.121758	-0.97601
ITGAM	chr16	31259967	31332892	ENSG00000169896	-0.0889918	-0.961942	2.51468	-0.792009	0.0173697	-0.93807	-0.111797	-0.196789	-1.23272	-0.640259	1.33291	0.922373	-1.61894	0.521742	0.958463	-0.0401225	-0.361287	0.95429	-0.103517	1.70259	0.286427	-0.603691	-0.399473	-1.12124
ITGAX	chr16	31355134	31382999	ENSG00000140678	0.201136	-0.992676	2.80544	-1.20795	0.137765	-1.20415	-0.583749	-0.137965	-1.47445	-0.801446	1.24726	1.57679	-1.09165	0.779641	0.61197	-0.401259	-0.189554	0.196936	-0.221645	0.976847	0.0317497	-0.516728	-0.219854	0.477539
ITGAD	chr16	31393335	31426505	ENSG00000156886	0.880342	-0.857115	0.404112	-0.990962	-0.644053	-0.883397	-0.793818	-0.645701	-0.112399	-0.524049	0.413857	0.22437	-1.09952	0.252609	0.0102626	1.82419	0.0811744	0.729308	-0.447651	2.92256	1.43662	-0.668542	-0.584377	-0.927818
SLC5A2	chr16	31483002	31490860	ENSG00000140675	-0.460203	-0.752254	-0.357819	-0.630117	-0.0217529	-0.164731	-0.560084	0.115597	-0.0491897	-0.459038	-1.03274	0.951261	-0.680193	-0.466959	0.0243202	-0.777063	0.0210195	-0.873534	2.8994	-0.32293	-0.0166483	1.51076	-0.38117	2.48407
ABCC12	chr16	48081006	48156018	ENSG00000140798	-0.467191	-0.642663	-0.630857	-0.362258	2.6797	-0.286235	-0.393438	-0.346202	-0.356907	-0.241704	-0.564068	-0.603753	-0.61124	-0.548024	0.574848	1.70603	-0.371877	0.165566	-0.423403	-0.343565	-0.373804	2.95042	-0.456241	-0.0531363
ABCC11	chr16	48165773	48247568	ENSG00000121270	-0.141401	0.0828664	-0.841565	0.539244	0.492656	-0.622861	0.306595	-0.250081	-0.0299323	0.847263	0.175833	-0.315626	-0.803927	-0.532918	-0.763232	-0.566164	-0.27375	-0.767767	-0.349252	-0.98497	3.47406	2.03373	0.0272438	-0.736054
NOD2	chr16	50693588	50734041	ENSG00000167207	-0.171234	-1.21161	2.38002	0.0274415	-0.99114	-0.947698	1.69747	-0.594204	-1.01133	-0.167129	0.149602	0.848607	-1.18811	1.31979	0.411018	-0.297451	-0.760624	-0.0437529	-0.643824	0.738744	-0.0328731	-0.690293	1.77366	-0.595085
MMP2	chr16	55389700	55506691	ENSG00000087245	0.258749	0.104385	-2.25206	-0.249148	-1.54444	0.622019	0.738903	-0.163084	-1.7107	-0.909908	1.28106	0.549308	1.46246	-1.09296	0.588107	0.889456	1.04632	1.04608	-0.177127	0.964627	-0.625091	0.183443	-0.813499	-0.196904
SLC6A2	chr16	55655988	55707645	ENSG00000103546	1.05945	-0.726617	-0.962739	0.568049	-0.156153	-0.483319	2.21289	-0.443373	-0.890703	-0.101782	2.58466	-0.491053	-0.973147	-0.6602	0.0452554	-0.625972	-1.02473	-0.870693	0.351052	0.0632265	-0.28634	1.69259	0.48238	-0.362729
MMP15	chr16	58025754	58046901	ENSG00000102996	-0.0352414	-0.569966	-2.18969	-0.0573251	-0.497247	0.0814456	-0.598692	0.37431	-0.388853	0.133229	0.27338	1.48356	-0.0181503	-0.0568038	1.40643	-0.286563	1.66143	0.982187	0.393581	-0.894742	1.43565	0.242519	-0.519745	-2.35469
TK2	chr16	66508003	66552544	ENSG00000166548	-0.156881	-0.0854587	-1.39445	0.191775	0.157481	-1.17909	-0.506785	0.0957257	-2.3967	-0.706687	2.88023	-0.475682	0.189195	0.186133	0.174793	-0.222477	1.17624	0.236019	0.702381	0.579675	1.30432	0.072581	-0.606699	-0.215633
SLC7A6	chr16	68264516	68301823	ENSG00000103064	-0.153117	-0.0990593	0.911851	0.653389	-1.01069	0.285775	0.116798	-1.0509	0.459717	-0.2379	2.41725	-0.183288	1.20154	0.431774	-0.936489	0.640956	0.258755	1.54976	-0.708479	0.497099	-1.82536	-1.59551	-0.738729	-0.885163
CDH1	chr16	68737292	68835537	ENSG00000039068	0.161484	-1.2214	-0.954492	0.966338	-0.869626	-0.3348	1.01989	1.09063	-0.501431	1.02083	-1.21954	1.32611	-1.3804	0.691326	0.717565	-1.18493	1.22879	-1.42487	0.248747	-0.482009	0.850353	-0.296179	1.47845	-0.930826
AARS	chr16	70251983	70289707	ENSG00000090861	NA	NA	NA	NA	NA	NA	NA	NA	NA	NA	NA	NA	NA	NA	NA	NA	NA	NA	NA	NA	NA	NA	NA	NA
HP	chr16	72054505	72061055	ENSG00000257017	-0.14512	-0.333865	-0.255314	-0.522773	-0.243083	-0.463003	-0.438829	-0.291666	-0.576113	-0.465121	1.01686	-0.309325	-0.636595	-0.0522627	-0.457408	-0.320708	-0.202694	0.616285	-0.268562	0.672539	4.30139	-0.195635	-0.248259	-0.180749
FA2H	chr16	74712955	74774831	ENSG00000103089	-0.276245	-0.784701	-0.783099	-0.106115	1.22441	-0.608378	0.167791	1.08571	0.122257	0.31797	-1.17159	2.0722	-1.05888	0.828342	2.26425	-1.11269	-0.225428	-0.921451	0.538718	-0.86582	-0.606539	0.0920627	0.980082	-1.17286
KARS	chr16	75627474	75648643	ENSG00000065427	0.00267865	0.0812798	1.35568	1.33845	-2.36817	0.85443	0.254674	-0.107073	0.873216	0.188592	-0.11337	-0.115089	1.02525	0.433511	-0.253494	1.14042	-1.12225	0.606136	-0.726773	-0.233046	0.246523	-2.16699	0.362375	-1.55696
NECAB2	chr16	83968244	84002776	ENSG00000103154	-0.277277	0.805919	-0.860386	-0.585649	3.24876	0.527795	-0.962251	1.11896	0.574798	-0.621087	-0.417203	-0.69899	-0.753971	-0.102486	-0.129986	-0.821408	-0.814777	-0.00345458	0.980217	-0.164328	1.27704	0.584333	-0.737418	-1.16715
SLC7A5	chr16	87830023	87869507	ENSG00000103257	-0.10224	0.654598	0.205943	2.06761	-0.183537	0.834989	0.918983	-0.0767309	0.512152	1.05082	-2.50847	-0.953857	-0.260509	0.466457	-0.026052	-0.345809	-1.01881	-1.90769	-0.654282	0.872914	-0.569842	0.336263	1.10074	-0.413632
MC1R	chr16	89912119	89920973	ENSG00000258839	0.794852	0.576952	-0.640964	-0.391164	-0.12967	-0.0934491	-0.054766	-0.237848	-0.37891	0.668995	-1.01766	-0.279197	-0.583503	0.797858	0.259237	-1.51476	2.72266	-0.243613	0.226204	0.922499	-1.20691	1.89941	-0.453587	-1.64267
TUBB3	chr16	89921392	89938761	ENSG00000258947	0.264681	1.12467	-1.51467	1.46204	1.81912	1.59884	0.38842	0.500797	-0.0404929	0.269383	-1.43527	-0.888737	1.48953	-0.166362	-0.441256	-0.759655	0.0160093	-1.3833	-0.382915	-0.0783958	-1.06531	0.776656	-0.854878	-0.69891
MYO1C	chr17	1464186	1492686	ENSG00000197879	0.360993	-1.72946	-1.81055	1.02981	-2.5592	-0.471669	0.388957	-0.136195	-0.96387	0.411236	1.8189	0.45025	1.19355	0.0247513	0.846254	0.259018	0.533926	0.637529	0.227171	0.248628	0.361978	-0.556837	0.150319	-0.715486
SERPINF2	chr17	1742836	1755265	ENSG00000167711	-0.282953	-0.46829	-0.339677	0.417606	-0.416335	-0.596228	-0.164991	-0.355187	-0.918969	0.144978	-0.10569	0.390145	-0.94317	0.36072	-0.116603	-0.525533	-0.189349	-0.0540874	1.42322	-0.295269	3.98648	0.262716	-0.08646	-1.12707
TRPV1	chr17	3565444	3609411	ENSG00000196689	-0.0868325	2.01398	-1.10961	-1.00956	0.870609	-0.515497	-0.291924	-1.48887	0.107915	-0.278565	0.78202	0.946589	-1.52484	-0.157739	0.541101	0.149989	-0.012347	1.10539	1.10039	-0.189208	1.66338	-0.163472	-0.583227	-1.86968
TAX1BP3	chr17	3662895	3668679	ENSG00000213977	0.465743	-1.76278	-0.989001	1.08118	-1.87726	0.16237	0.917523	-0.46295	-1.10807	0.10342	0.381728	0.91003	1.43803	0.700356	0.81168	-0.703726	0.140615	1.1886	0.307466	-0.229798	-0.0967208	-0.907351	1.26005	-1.73114
P2RX5	chr17	3672199	3696240	ENSG00000083454	-0.453347	0.226962	1.68969	0.582577	0.843666	-0.249109	-1.11948	-0.580812	0.0265038	0.312901	-0.865924	1.58158	-1.73917	-0.316668	0.178345	1.94055	-1.12171	1.47847	-0.475592	0.805413	-0.682774	-0.634859	-0.119851	-1.30736
ITGAE	chr17	3714628	3801188	ENSG00000083457	-0.28511	-0.658319	1.66381	0.048881	-1.42801	0.323847	-0.448351	-1.081	1.81221	-0.261538	1.34101	0.827712	0.196006	0.371111	-0.0228862	0.53881	-1.24198	0.398847	-0.937802	0.946643	-1.22599	-1.99933	0.942605	0.178833
P2RX1	chr17	3896592	3916476	ENSG00000108405	-0.485863	-0.857425	1.99387	-1.18681	-0.580076	-0.195938	-0.316127	-0.0169147	-0.812723	-0.366346	0.553059	2.25706	-1.2133	0.400126	1.24571	-0.169436	-0.762931	0.715791	-0.214612	1.93704	-0.331443	-0.387128	0.0616417	-1.26723
GGT6	chr17	4556927	4560818	ENSG00000167741	-0.305323	-0.905147	-0.730347	0.235668	-0.571948	-0.908914	1.23483	0.255827	-0.761428	0.112319	-0.90252	2.55603	-0.90517	0.761535	1.2008	-0.66792	-0.491212	-0.964723	1.18704	-0.750307	-0.629055	-0.0526229	1.99625	0.0063391
CHRNE	chr17	4897771	4934438	ENSG00000108556	-0.196261	1.83186	0.581037	-1.17258	-0.612432	-0.795945	0.477183	-1.04801	-1.22451	-0.783303	-0.187846	0.373061	0.0532103	0.293243	-0.738223	0.000352098	-1.29526	1.08841	-0.21245	0.79862	1.99724	0.774704	-1.50154	1.49943
C1QBP	chr17	5432777	5448830	ENSG00000108561	-0.14125	-0.158134	0.221259	1.5927	-1.45239	0.887605	0.223227	-0.460937	2.81087	0.422921	-1.01035	-0.0338287	0.916428	-0.0717824	-0.413208	0.305776	-1.45635	0.242867	-0.482681	-0.453085	0.567168	-1.62942	0.596407	-1.02382
ALOX12	chr17	6996049	7010754	ENSG00000108839	-0.0337774	-0.24896	0.901393	-0.789024	-0.327367	-0.297983	0.969727	-0.814938	-0.835302	-0.204851	0.465077	-0.77505	-0.131398	0.130133	-0.134504	-0.276648	-0.697673	-0.528703	0.0884328	1.70095	-0.686635	-0.557759	3.64098	-0.556111
SLC16A13	chr17	7036015	7040117	ENSG00000174327	-0.206205	-1.03795	0.131853	0.640643	-1.14824	-0.0709246	0.397656	-0.0763417	0.0784262	0.0300786	-0.940462	0.414105	1.15876	0.72746	-0.245834	-1.29405	0.763069	-0.842687	0.940189	-0.274735	2.84648	-0.731304	0.713897	-1.97388
SLC16A11	chr17	7041621	7044092	ENSG00000174326	-0.714184	-0.664186	-0.573436	-0.731885	0.420146	-0.980944	0.210575	0.0454795	-0.816276	-0.482119	-0.528767	-0.0198784	0.0749455	0.998207	-0.0197989	-0.914627	2.9379	-0.00282186	0.568537	-0.752029	2.49714	-0.453674	0.663262	-0.76156
ASGR2	chr17	7101322	7115700	ENSG00000161944	-0.388998	-0.495309	0.63161	-0.588006	-0.0852586	-0.282952	-0.06875	-0.394679	-0.535498	-0.507524	0.109259	0.260401	-0.625355	-0.00138229	-0.0204746	-0.427521	-0.181745	-0.0248989	0.132408	0.179454	4.45074	-0.279137	-0.234075	-0.622312
ASGR1	chr17	7173431	7179564	ENSG00000141505	-0.377221	0.153497	0.0779559	-0.896274	0.465086	0.143708	-0.434003	-0.526462	-0.19489	-0.616884	-0.526569	-0.284792	0.612942	-0.35086	-0.491109	-0.625343	0.368024	-0.626523	-0.410025	-0.195729	4.22421	0.769836	-0.453271	0.194701
GABARAP	chr17	7240008	7242449	ENSG00000170296	-0.334013	-0.520183	1.68958	-0.643392	-1.78294	-0.101111	-0.709791	0.413452	-2.04183	-0.97111	0.771456	0.035551	0.66185	1.3233	0.0294182	0.179144	0.312286	1.71992	-0.145991	0.480575	1.25233	-1.24754	-0.911179	0.540213
SLC2A4	chr17	7281718	7288257	ENSG00000181856	-0.87743	-0.522582	-0.714917	-0.882632	-0.324105	-0.459322	-0.684759	-0.992578	-0.212412	-0.315455	1.5566	0.174837	-1.1067	-0.774938	0.618797	1.96903	-0.0622326	2.64946	-0.194244	0.126995	-0.26061	-0.108574	-0.320748	1.71852
CHRNB1	chr17	7445061	7457710	ENSG00000170175	-0.521629	0.115291	0.0573107	0.370958	-0.424742	-0.332189	0.4491	-0.372008	-0.558177	-0.436126	-0.321549	-0.651352	-0.36248	0.125575	-1.18239	4.03774	1.02169	0.229977	0.513146	-0.680341	0.561063	-0.451801	-0.497471	-0.689599
CD68	chr17	7579491	7582111	ENSG00000129226	0.0475148	-1.05164	1.43359	-0.0318886	-1.5272	-1.07813	0.0534911	0.749214	-2.07595	-0.431048	1.36677	1.54361	-0.545317	0.78847	0.592212	-0.789501	-1.01882	0.000395082	0.0697077	1.04158	1.20579	-1.07263	0.101311	0.628477
SHBG	chr17	7613946	7633382	ENSG00000129214	-0.32421	0.234272	-0.905755	-0.44518	0.0209028	-0.0509164	-0.713508	-0.402072	-0.391931	-0.327967	0.148121	0.667972	-0.422364	-0.361593	-0.487922	0.0453874	-0.140564	-0.0982994	1.10083	-0.282178	4.17061	0.383053	-0.663985	-0.752711
ATP1B2	chr17	7646627	7657770	ENSG00000129244	-0.445145	2.58814	-0.830155	-1.08715	2.98148	0.286373	-0.853116	0.0627372	0.088825	-0.680731	-0.332449	-0.38001	-0.959446	-1.01116	0.175728	-0.323061	-0.0539344	0.577614	0.325895	0.444782	-0.387329	-0.118263	-0.712275	0.642656
GUCY2D	chr17	8002615	8020342	ENSG00000132518	-0.38212	4.13054	-0.355283	0.270227	-0.183898	-0.516984	-0.0602699	-0.412753	-0.122019	0.333061	-0.486154	-0.353354	-1.06615	-0.176484	-0.310985	-0.7865	0.35245	-0.600666	-0.371068	0.0566378	-0.029872	0.838536	0.950531	-0.717425
VAMP2	chr17	8159149	8163546	ENSG00000220205	-0.595281	2.57366	0.470356	-0.820705	2.60878	-0.472025	-0.756953	0.524624	-1.37883	-0.705199	0.234486	-0.0497422	-0.413403	-0.160027	0.479409	-0.353429	-0.070875	1.21529	0.2403	-0.0640385	-0.369073	-0.563897	-1.49642	-0.0770041
MYH10	chr17	8474207	8630761	ENSG00000133026	0.477305	0.594655	-3.05441	0.362503	0.793612	1.2537	-0.343589	0.283472	1.14448	0.0875625	0.574466	-1.8999	1.26011	-0.256262	-0.769048	-0.725366	0.196561	0.406488	0.815851	0.52028	0.209403	-0.461301	-0.895506	-0.57507
MYH13	chr17	10300865	10373130	ENSG00000006788	-0.348607	-0.33438	-0.998252	-0.356857	-0.0731963	-0.425394	-0.330576	0.421224	-0.415883	-0.435911	-0.255109	0.783922	-0.971436	-0.732626	1.10653	3.47195	-0.859244	1.90441	-0.504574	0.0285992	-0.804554	0.250328	0.0627201	-0.183085
MYH8	chr17	10390322	10421950	ENSG00000133020	-0.347272	-0.388523	-0.459702	-0.30909	-0.174266	-0.306043	-0.320264	-0.0497142	-0.297604	-0.283104	-0.319467	-0.271383	-0.440371	-0.438272	-0.186052	4.4729	-0.230734	0.137294	0.968809	-0.125303	-0.394704	0.297381	-0.20747	-0.32705
MYH4	chr17	10443290	10469559	ENSG00000264424	-0.444026	-0.295132	-0.666409	-0.276059	-0.00579516	-0.471994	-0.240337	0.288189	-0.374438	-0.424884	-0.267211	-0.0993715	-0.541811	-0.599021	-0.539761	4.34065	-0.52545	0.626074	0.00571598	-0.176139	0.784762	0.382404	-0.42493	-0.05503
MYH1	chr17	10492307	10518542	ENSG00000109061	-0.380835	-0.435033	-0.472154	-0.274385	-0.26096	-0.365755	-0.278872	-0.187057	-0.38877	-0.354848	1.26365	-0.384827	-0.445168	-0.400256	-0.365499	4.37595	0.107791	0.00776309	-0.160668	0.248462	-0.381472	0.0637442	-0.25206	-0.278734
MYH2	chr17	10521148	10549700	ENSG00000125414	-0.346477	-0.376899	-0.464141	-0.328562	-0.349922	0.0107164	-0.218111	-0.259788	-0.36523	-0.273242	0.390925	-0.28866	-0.313859	-0.354807	-0.148179	4.59286	0.0684047	-0.0736953	-0.151063	0.210328	-0.401876	-0.0258838	-0.193494	-0.339348
MYH3	chr17	10628526	10657309	ENSG00000109063	-0.261684	0.317095	0.0548584	-1.04548	0.0877852	-0.437049	-0.258865	-0.576504	-0.0457963	-0.0773918	0.0620026	0.0339693	-1.20445	-0.297158	-0.0681333	4.33036	0.0892928	-0.0605544	-0.163545	0.292733	-0.300141	0.437711	-0.387009	-0.52205
ADORA2B	chr17	15945130	15975746	ENSG00000170425	0.10056	1.44179	-0.551249	1.92183	-0.0404932	0.101866	1.25826	-0.862199	0.868416	0.798197	-1.06857	0.229452	0.497981	1.41886	-0.69323	-0.479702	-1.46986	-0.922641	-0.669696	-0.300673	-1.16332	-1.03407	1.50363	-0.885135
TNFRSF13B	chr17	16929816	16972118	ENSG00000240505	-0.738721	-0.143362	1.11757	-1.05353	0.694197	-0.914682	-0.903633	-0.465162	-1.00302	-0.673164	-0.467336	1.86703	-1.04213	0.0582388	1.23747	1.28392	-0.285482	2.37184	-0.521917	1.01188	-0.833833	0.348661	-0.362586	-0.582248
MYO15A	chr17	18108706	18179802	ENSG00000091536	-0.328532	0.0147671	-0.34896	-1.21697	1.87705	-0.507833	-0.618595	-0.027609	-0.280686	-0.473589	-0.474298	-0.425946	-1.05835	-0.0835325	-0.168313	-0.189313	0.354569	-0.619348	-0.167191	0.0876707	-0.404254	2.65553	-0.310513	2.71424
SLC47A1	chr17	19495385	19579034	ENSG00000142494	0.371415	-0.518699	-0.956924	-1.23462	-0.392691	-0.966666	-0.295024	-1.38369	0.947751	-0.616416	-0.00025413	-0.729474	-0.165191	-0.501381	-0.93782	1.03313	0.381145	0.523755	1.81489	-0.0428819	2.90309	0.385634	-0.385029	0.765956
NOS2	chr17	27756766	27800529	ENSG00000007171	-0.234251	-0.423886	-0.961702	-0.892171	0.729246	-0.279804	-0.678606	-0.449301	0.819317	-0.568023	-0.171584	3.71485	-0.976583	0.630048	0.105519	-0.250958	-0.336171	-0.372723	0.0258363	-0.51203	-0.538723	0.447132	-0.369051	1.54362
TMEM97	chr17	28319200	28328685	ENSG00000109084	0.254031	-0.410597	-0.966212	0.641824	-0.748981	1.44752	0.350178	0.327796	1.98196	0.561188	-1.50894	-0.182717	0.256037	-0.24771	1.24669	-0.462271	-1.45753	-1.76515	-0.242131	-0.439946	2.03088	0.0961935	-0.0892483	-0.672866
MYO18A	chr17	29071122	29180398	ENSG00000196535	-0.92636	-0.787345	-0.09799	0.538441	0.538438	-0.20131	0.615251	-0.358677	-1.93211	-0.287754	-0.836007	0.448026	-0.986968	-0.123874	0.590289	2.6665	-0.898991	1.91736	-0.504636	0.483622	1.15257	-0.549222	0.276673	-0.735926
SLC6A4	chr17	30194319	30236002	ENSG00000108576	0.417527	-0.938876	-0.273074	-1.53845	-0.296185	-0.918465	-0.123894	1.80543	-0.13623	-0.976353	-0.179009	2.84974	-0.299902	-0.137332	-0.312073	-0.614369	-0.459537	0.374848	-0.183606	0.319164	-1.20144	0.473706	1.75534	0.593042
MYO1D	chr17	32492522	32877177	ENSG00000176658	-0.254172	-2.36384	-1.97224	0.452518	-1.25682	-0.783263	0.894421	1.42543	-0.387711	0.187656	-0.0877158	1.81718	0.974971	-0.169215	0.684816	-0.811108	1.03785	-0.664241	-0.149067	0.0190766	0.166188	-0.185773	0.776836	0.648237
MMP28	chr17	35756249	35795707	ENSG00000271447	-0.999109	-0.0694989	-1.24413	1.76518	0.336183	-1.31245	1.11248	-0.255811	-1.56891	0.472239	1.59896	1.30541	-0.466792	0.414119	1.22123	-0.261918	0.3229	0.171287	-0.5906	-0.242083	-1.11247	-0.0953243	1.05086	-1.55177
MYO19	chr17	36495636	36543435	ENSG00000278259	0.0664987	-0.683419	-0.420941	1.32372	-2.03566	0.459602	1.52728	-0.550878	1.32426	1.1991	-1.10044	0.195236	0.747343	0.0897763	0.175454	-0.818699	-0.414563	-1.61945	0.240091	0.878052	-0.254319	-0.0703048	1.31572	-1.57347
CACNB1	chr17	39173453	39197703	ENSG00000067191	-0.248495	0.634177	-0.516132	0.101316	2.21288	0.221344	0.00033867	-0.640766	-0.560067	-0.105208	-0.595967	-0.388709	-0.124837	0.166101	-0.250506	3.33091	0.208542	-0.190102	-0.508083	0.45261	-1.76963	0.06052	-0.948634	-0.541595
ERBB2	chr17	39687914	39730426	ENSG00000141736	0.487802	-0.56079	-2.60427	0.864649	-1.49902	0.259974	0.735533	-0.471563	-0.575546	0.571335	-0.935723	1.13985	-0.304296	0.461467	0.886806	0.0817718	1.11343	0.631479	1.0093	-0.656553	0.617146	-0.765158	1.12277	-1.6104
RARA	chr17	40309180	40357643	ENSG00000131759	-0.20197	0.699831	1.51414	-0.00915467	-1.87628	-0.154563	-0.912972	-0.589939	-1.57656	-0.559157	-0.380728	0.636019	0.994583	1.44482	0.493818	0.341238	0.319283	-0.2961	-0.0370196	1.0483	1.29625	0.7953	-2.04047	-0.948681
TOP2A	chr17	40388525	40417896	ENSG00000131747	0.779845	-0.81479	-0.448481	0.861006	-1.81717	1.43728	0.673003	-0.310205	1.88938	0.475479	-1.15229	0.568247	0.896148	0.137268	0.072881	-1.00331	-0.706798	-1.46638	-0.443892	1.2263	-0.643674	-0.25806	1.19784	-1.14962
KRT24	chr17	40697991	40703752	ENSG00000167916	0.198836	0.200522	-0.638766	-0.385502	-0.551707	-0.593256	0.379614	-0.303178	-0.60883	-0.259558	-0.241093	-0.207979	-0.595618	1.53497	1.04926	-0.477304	-0.517444	-0.495402	-0.202769	-0.433972	-0.534516	0.275204	3.93799	-0.529497
KRT25	chr17	40748021	40755331	ENSG00000204897	-0.250254	-0.363839	-0.433974	-0.248927	-0.347817	-0.429099	3.94237	-0.153226	-0.430963	-0.194028	-0.0500084	-0.315951	-0.449669	-0.384194	-0.316178	-0.101988	-0.464475	-0.470073	-0.0112802	-0.0215731	-0.482001	2.27407	-0.0683858	-0.22854
KRT26	chr17	40766238	40772162	ENSG00000186393	0.0539088	-0.806116	0.375669	-0.792866	0.876145	-0.966708	1.04677	-0.705334	-0.939388	0.238855	-0.357263	-0.670856	-0.241313	-0.322275	-0.198128	-0.361333	0.0121768	-0.589818	0.321614	-0.0666586	-1.13592	3.17809	-0.0890324	2.13978
KRT27	chr17	40776808	40782550	ENSG00000171446	-0.130317	-0.335016	-0.748056	-0.0488483	-0.674621	-0.719484	4.30007	-0.055489	-0.311081	0.187559	0.139557	-0.136933	-0.690614	-0.109906	0.0440855	-0.519802	1.10315	-0.427217	-0.208792	0.318651	-0.332505	0.052463	-0.276643	-0.420209
KRT28	chr17	40792196	40799959	ENSG00000173908	NA	NA	NA	NA	NA	NA	NA	NA	NA	NA	NA	NA	NA	NA	NA	NA	NA	NA	NA	NA	NA	NA	NA	NA
KRT10	chr17	40818117	40822614	ENSG00000186395	-0.138995	-0.403096	-0.234802	0.812355	-1.09392	-0.161414	4.22654	-0.099051	-0.300881	0.150003	-0.524436	-0.248747	-0.128775	0.0937843	-0.115846	-0.440235	-0.527943	0.241475	-0.490411	-0.246917	0.0541801	-0.954558	-0.295604	0.827289
KRT12	chr17	40861303	40867223	ENSG00000187242	-0.243325	-0.501878	-0.833688	0.126549	-0.191646	-0.636182	0.964669	-0.273415	-0.526172	-0.167562	-0.108035	4.10572	-0.615023	1.08841	0.3627	-0.238939	-0.640463	-0.627654	-0.406478	0.162758	-0.741126	0.178929	-0.103788	-0.134365
KRT20	chr17	40875889	40885242	ENSG00000171431	-0.311412	-0.380024	-0.385692	-0.326958	-0.323463	-0.353984	-0.156718	0.0290318	-0.333754	-0.217221	-0.35968	4.10478	-0.372703	-0.196869	2.02066	-0.334303	-0.366894	-0.364038	-0.27696	-0.366881	-0.264579	-0.292903	0.126701	-0.296134
KRT23	chr17	40922700	40937646	ENSG00000108244	1.20236	-0.267101	-0.607607	0.865043	-0.948135	-0.915741	2.29393	1.00443	-1.05933	0.569107	-0.505685	-0.225354	-1.20169	2.075	-0.334839	-0.863711	-0.649472	-0.893724	-0.424714	0.0156283	-0.0143812	0.627047	1.17076	-0.911802
KRT39	chr17	40958417	40966948	ENSG00000196859	-0.216236	3.53552	-0.763881	-0.284779	-0.210058	-0.642173	1.732	0.594455	-0.711531	-0.054158	-0.589495	0.261674	-0.699485	1.62266	-0.353247	-0.534198	-0.542009	-0.768284	-0.325868	-0.450744	-0.40948	0.242109	-0.153146	-0.27965
KRT40	chr17	40977715	40987135	ENSG00000204889	-0.374311	3.12654	-0.77707	-0.305524	0.0667397	-0.717216	0.48828	1.70296	-0.817104	-0.295578	-0.656068	0.883799	-0.783425	1.57606	-0.343613	-0.515165	-0.619629	-0.835224	-0.346455	-0.44278	-0.784701	0.415974	0.895582	-0.542081
KRT33A	chr17	41346092	41350828	ENSG00000006059	NA	NA	NA	NA	NA	NA	NA	NA	NA	NA	NA	NA	NA	NA	NA	NA	NA	NA	NA	NA	NA	NA	NA	NA
KRT33B	chr17	41363498	41369813	ENSG00000131738	-0.00330716	1.29334	-0.865502	-0.383204	0.827565	0.243843	3.29389	-0.647721	-0.779612	0.00465785	-0.586297	-0.832498	-0.871394	0.225203	-0.79043	0.145151	-0.885977	-0.897037	-0.149957	0.755113	-0.785904	1.42442	0.608754	-0.343096
KRT34	chr17	41377669	41382306	ENSG00000131737	1.20577	-0.253539	-0.944185	0.896012	-0.710195	0.687099	3.00361	-0.679409	-0.82603	-0.044147	-0.186513	-0.92941	-0.778867	-0.120054	-0.882093	0.248732	-0.753534	-0.924715	0.065248	1.53603	-0.689436	1.26534	0.356395	-0.542115
KRT31	chr17	41393721	41397608	ENSG00000094796	-0.277692	-0.386675	-0.567029	-0.454914	0.730708	-0.519066	3.08295	-0.477257	-0.5602	-0.216547	-0.568843	-0.54923	-0.564081	0.128713	-0.544688	2.22983	-0.510786	-0.498087	-0.259199	-0.211289	-0.578081	0.0581665	1.9847	-0.471408
KRT37	chr17	41420547	41424585	ENSG00000108417	0.302279	-0.0737249	-0.557847	-0.0946241	-0.451918	-0.478544	3.34262	-0.243323	-0.525506	0.275484	-0.615307	-0.376638	-0.535712	0.285708	-0.45831	-0.391281	-0.435777	-0.564614	0.00890328	-0.468432	-0.506358	-0.0527169	2.87387	-0.258238
KRT38	chr17	41436154	41440983	ENSG00000171360	0.175167	-0.0772026	-0.726653	-0.330609	-0.615307	-0.226194	2.45844	-0.435797	1.845	-0.463723	-0.7072	-0.515249	-0.679323	0.989493	-0.704368	-0.512139	-0.795611	-0.778996	-0.247125	-0.14641	-0.756342	0.692955	2.58905	-0.0318495
KRT32	chr17	41459513	41467386	ENSG00000108759	-0.230975	0.789278	-0.723946	0.332322	-0.460922	-0.496493	1.81709	-0.310221	0.140953	0.142903	-0.676475	-0.599162	-0.634751	-0.00235568	-0.362096	-0.244279	-0.555928	0.0178291	-0.357628	-0.2778	-0.68603	-0.0585469	3.89643	-0.459199
KRT35	chr17	41476689	41481140	ENSG00000197079	-0.359854	-0.316421	-0.527561	-0.416088	-0.155983	-0.416784	3.37986	-0.219897	0.637526	-0.29747	-0.487397	-0.273371	-0.375296	-0.411477	-0.411773	-0.324892	-0.466371	-0.60244	-0.0814595	-0.428654	-0.592213	0.511667	2.8011	-0.164746
KRT36	chr17	41486136	41492546	ENSG00000126337	0.362794	-0.416752	-0.0185285	-0.86872	-0.644984	-0.874161	1.15056	-0.454951	0.209109	0.0854443	-0.257888	2.11674	-0.32804	-0.35775	0.019544	-0.701392	-1.02616	-0.865558	-0.494442	-0.131678	-0.140832	1.07103	3.20398	-0.637362
KRT13	chr17	41500981	41505705	ENSG00000171401	-0.013393	-0.458487	-0.585329	0.257256	-0.568287	-0.500077	0.535979	0.0207279	-0.441495	0.770992	-0.572016	-0.381035	-0.555171	1.0157	-0.157033	-0.528006	-0.0632219	-0.603779	-0.373859	0.0436248	-0.571249	0.151826	4.17148	-0.595144
KRT15	chr17	41513745	41522529	ENSG00000171346	-0.143291	-0.573736	-0.865027	2.12515	-0.694096	-0.672288	1.80787	-0.0308795	-0.83407	1.19382	-0.786554	0.107979	-0.171668	1.05557	-0.181302	-0.811156	-0.399168	-0.874339	-0.394263	-0.585161	-0.776306	0.559061	2.45023	-0.506385
KRT19	chr17	41523617	41528308	ENSG00000171345	0.710187	-1.23926	-1.54097	-0.102917	-1.06981	-0.0914198	0.283156	0.792638	-0.584009	1.01706	-0.914379	1.71168	-0.138153	1.36429	1.04507	-1.06362	0.341387	-0.998145	0.749974	-0.746311	-0.117418	0.103346	1.83951	-1.35189
KRT9	chr17	41565836	41572059	ENSG00000171403	-0.312496	-0.397979	-0.672436	1.5974	-0.421257	-0.368772	3.63456	-0.282205	-0.572839	1.17987	-0.3695	0.259369	-0.569188	0.0178055	-0.560495	-0.552787	-0.712807	-0.657389	-0.422194	-0.19683	-0.66623	0.0344349	1.26579	-0.25382
KRT14	chr17	41582279	41586895	ENSG00000186847	-0.298852	-0.600654	-0.653331	2.29535	-0.621534	-0.453215	2.88971	-0.412509	-0.621822	1.26937	-0.0693205	-0.446446	-0.590686	0.553702	-0.540881	-0.42914	-0.384413	-0.532113	-0.510924	-0.147019	-0.591513	-0.294046	1.72421	-0.533913
KRT16	chr17	41609778	41615899	ENSG00000186832	-0.33817	-0.684471	-0.792146	2.1386	-0.713166	-0.568628	2.40551	-0.0857766	-0.754061	0.962375	0.0250925	-0.557026	-0.749094	0.760167	-0.463849	-0.638469	-0.561202	-0.703318	-0.565602	-0.247531	-0.656595	-0.183676	2.17603	0.795006
KRT17	chr17	41619442	41624842	ENSG00000128422	-0.132356	-0.803858	-0.834143	2.53108	-0.276472	-0.562979	2.02412	0.300636	-0.608223	1.35271	-0.882206	-0.434353	-0.744415	1.42227	-0.495682	-0.706937	-0.300776	-0.810969	-0.353148	-0.387058	-0.711731	-0.0263163	1.61379	-0.172974
AOC3	chr17	42851184	42858130	ENSG00000131471	-0.26272	-0.706756	-1.05341	-0.799759	-0.867714	-0.917154	-0.353895	-0.124641	-0.550445	-0.140145	3.43116	0.751761	-1.24548	-0.240705	1.39864	0.441228	0.0283322	1.1205	0.260983	0.379978	0.550983	0.0841809	-0.442238	-0.742691
ITGA2B	chr17	44372180	44389649	ENSG00000005961	-0.0637933	0.189553	0.435307	-1.22283	0.581346	0.996276	-1.15859	-1.13719	1.04459	-0.0455209	0.309246	-0.958939	-1.10116	-0.646568	-0.751772	-0.79902	0.85513	-0.46438	-0.0462479	2.94868	-0.940433	1.22856	0.531093	0.216672
GFAP	chr17	44903159	44916937	ENSG00000131095	-0.49386	1.93752	-0.536653	-0.452905	3.94323	-0.134443	-0.375116	-0.391735	-0.325499	-0.448394	-0.0479826	-0.466061	-0.485126	-0.396347	-0.513411	-0.442378	-0.236159	0.702339	-0.232988	-0.278121	-0.518662	0.491539	-0.278822	-0.019964
CRHR1	chr17	45784280	45835828	ENSG00000120088	-0.376111	2.1596	-0.805575	0.130418	3.45613	-0.0111592	-0.303574	-0.0553248	0.678841	-0.273633	-0.326654	-0.677336	-0.732742	-0.588517	-0.569478	-0.373564	0.482522	-0.695028	-0.370324	-0.694452	-0.816835	0.169696	-0.348827	0.941927
MAPT	chr17	45894527	46028334	ENSG00000186868	-0.666364	1.40333	-1.07859	-0.493715	3.07082	-0.374354	-0.464125	0.090505	0.339792	0.0564535	1.09552	-1.03378	-1.10599	-1.02827	-0.360874	1.30494	-0.561918	1.00206	0.503873	-0.659737	-0.697152	0.218361	0.0235396	-0.584306
ITGB3	chr17	47253827	47313743	ENSG00000259207	0.572797	-0.670072	-0.37244	-0.68059	-1.12511	-0.385013	-0.479807	-0.0832138	-1.45336	-0.945864	0.52195	-0.10508	1.70283	-0.69931	-0.046556	0.0241836	2.59463	0.0430979	1.26974	1.6016	0.131786	0.573138	-1.156	-0.833327
NGFR	chr17	49495293	49515008	ENSG00000064300	-0.954861	1.99072	-1.90596	0.505277	0.0523947	-0.226433	0.540943	-0.572465	-0.648917	0.455901	-0.159477	0.00171838	-2.10591	-0.0663328	0.15096	0.783104	0.313739	1.61616	0.084862	0.591386	1.00101	0.250187	0.213938	-1.91195
ITGA3	chr17	50055968	50090481	ENSG00000005884	0.302448	-0.00418853	-1.76235	1.9701	-0.830671	-0.53328	0.962775	0.321512	-1.7206	0.707428	-0.763817	0.376	0.830654	0.880141	0.344869	-0.252236	1.74788	-0.592143	1.03021	-0.441138	-1.14297	-0.269366	0.246694	-1.40794
ABCC3	chr17	50634777	50692253	ENSG00000108846	0.213747	-0.636352	-0.405958	1.25783	-1.45989	-1.01049	0.444335	0.593099	-1.9067	0.0305417	0.047117	1.57601	-1.16771	0.317886	1.12389	-1.05074	0.659588	-1.2616	0.565947	0.0337389	1.96269	0.313612	0.519641	-0.760231
EPX	chr17	58192726	58205174	ENSG00000121053	-0.402056	0.411596	-0.0629797	-0.518387	0.786339	0.19248	-0.293332	-0.276463	-0.0335975	-0.113827	-0.0878643	-0.327639	-0.689104	0.0502891	-0.1096	-0.397339	-0.442248	-0.398222	0.0593226	4.41103	-0.210754	-0.474479	-0.270365	-0.802796
LPO	chr17	58218548	58268518	ENSG00000167419	-0.208882	0.328848	-0.0624817	-0.963164	0.895547	-0.277899	-0.453638	-0.28003	-0.659886	-0.17318	-0.713367	-0.0743699	-1.08629	-0.200688	-0.961221	-0.397222	0.042502	-0.986534	-0.365598	3.41516	-0.0577015	1.5482	0.187264	1.50463
MPO	chr17	58269855	58280935	ENSG00000005381	-0.505328	0.0421134	1.05859	-0.343944	0.413567	0.388579	-0.748877	-0.446875	-0.908569	-0.63116	-0.304533	-0.231332	-0.764419	-0.28949	-0.295253	0.324193	-0.414019	0.0112757	-0.346418	4.19093	0.26281	-0.132391	-0.476616	0.147164
CA4	chr17	60149942	60170899	ENSG00000167434	-0.46951	-0.780306	-0.797261	-0.698123	0.896769	-0.491532	-0.801138	-0.226563	-0.946964	-0.715424	2.18578	2.12703	-0.792778	-0.114051	0.365172	0.505183	0.700756	1.78656	1.02439	0.404404	-0.73531	-0.512187	-0.823316	-1.09158
MRC2	chr17	62627670	62693597	ENSG00000011028	0.493318	-1.1019	-2.1193	0.617843	-1.57214	0.959327	0.482964	-1.05587	-1.3865	-0.227855	0.527039	-0.40839	0.304912	-0.490452	0.0972408	1.20493	0.453306	0.568377	0.122347	1.8134	-1.24629	0.713119	-0.0958002	1.34636
ACE	chr17	63477061	63498380	ENSG00000159640	-0.120446	-1.12223	-0.357206	-1.10986	-0.466782	-0.616148	-0.7764	0.610275	-0.620418	-0.800104	1.12158	2.80497	1.56087	-0.565837	0.98211	0.499317	-0.119662	0.38738	0.137011	-0.132095	-0.491488	1.27017	-0.555613	-1.51939
PECAM1	chr17	64319415	64413776	ENSG00000261371	-0.249445	-0.790847	0.995115	-1.05224	-0.108035	-1.24574	-0.536081	0.0286456	-1.68714	-1.13664	1.52753	0.805	2.61978	-0.371076	0.806145	0.214812	0.222127	1.54134	-0.0266108	0.147199	0.0810183	-0.510279	-0.537876	-0.736699
PRKCA	chr17	66302613	66810743	ENSG00000154229	0.837657	1.96592	-0.594231	-1.05964	1.73704	0.00382877	-1.44015	0.293604	-0.299261	-1.0006	-1.29332	0.214444	0.499304	-0.936756	0.533549	0.104172	-0.751679	-0.754844	0.684721	0.365838	0.48008	-0.358324	-1.22136	1.99001
SLC16A6	chr17	68267026	68291267	ENSG00000108932	0.904877	2.70121	1.97992	-1.19777	0.39861	-0.805885	0.421342	-0.11691	0.109992	-0.446291	-0.406987	-0.591358	-0.638305	0.355155	-0.632932	-0.61806	-0.319034	-0.910778	-0.50554	0.559988	-0.89387	-0.2675	1.81898	-0.898853
PRKAR1A	chr17	68511780	68551319	ENSG00000108946	0.182453	-0.0390351	0.352407	0.145156	-0.070712	-0.257286	-0.0303607	0.781861	-1.65524	-0.897521	0.981797	-1.60861	0.853509	1.39564	-0.753381	0.800504	-0.412731	2.95525	-0.278991	-0.0102432	0.041827	-1.00441	-0.536857	-0.935024
SSTR2	chr17	73165010	73176633	ENSG00000180616	-0.599315	0.00954696	0.293825	-1.55252	2.59427	-0.3737	-0.840772	1.79997	-0.0555462	-0.694782	-0.0314293	0.0288798	-1.23445	-0.900805	0.0522929	-0.602206	-0.255774	-0.341057	0.718604	-0.246782	-0.412575	0.526753	-0.101021	2.21859
GRIN2C	chr17	74842023	74861504	ENSG00000161509	-0.308561	0.992721	-0.274975	-0.878418	2.85106	-0.605133	-0.594845	-0.720583	0.093748	-0.119245	-0.314768	-0.577597	-0.74985	-0.726436	-0.0133746	-0.280914	2.86929	0.356116	-0.302213	0.0217402	-0.627473	0.841527	-0.680368	-0.25145
SLC16A5	chr17	75087727	75106162	ENSG00000170190	0.385367	-2.26536	-0.0398917	0.15862	-2.1424	-0.0675322	0.433657	-0.693945	-1.56277	-0.16911	0.0466212	1.3011	0.174846	1.52693	0.927088	-0.0410048	0.653678	0.654484	1.41138	0.338767	-0.691094	-0.156128	0.791097	-0.974403
MYO15B	chr17	75588058	75626849	ENSG00000266714	-0.0387672	-0.433804	0.408863	-1.57629	-0.0133129	-1.01229	-1.12728	-0.3948	-1.48553	-0.476517	0.762263	2.63234	-0.588527	0.0456319	1.58081	-0.367497	0.956219	1.1227	0.769803	0.577036	0.346331	-0.166363	-0.32718	-1.19385
ITGB4	chr17	75721328	75757818	ENSG00000132470	0.0597578	-0.0223341	-1.62941	2.26984	-0.0818643	-1.13102	1.20349	-0.0552427	-1.34768	1.02426	-0.485453	1.24749	-0.0484388	1.05381	1.17969	-0.917621	-0.113305	-0.390046	-0.0212682	-0.82422	-0.847084	-0.363834	1.28729	-1.04681
TK1	chr17	78174091	78187233	ENSG00000167900	0.344022	-1.2206	-0.328776	0.943932	-1.47771	1.00969	0.521932	-0.844063	1.57846	0.817744	-1.32499	0.726511	1.03609	0.385347	0.670787	-0.571127	-0.770894	-1.39181	0.354955	1.19492	-0.0625846	-1.18349	1.05871	-1.46706
BIRC5	chr17	78214186	78225636	ENSG00000089685	0.447258	-0.890705	-0.559404	0.964536	-1.24617	1.44206	0.563462	-0.792753	2.36843	0.607351	-1.34874	0.433291	1.14897	-0.0510517	-0.0290188	-0.899616	-0.776759	-1.57739	-0.547437	1.10565	-0.63758	-0.321716	0.917029	-0.319688
RPTOR	chr17	80544819	80966371	ENSG00000141564	0.136274	-1.03457	0.371856	1.38175	0.258835	0.397292	0.138673	-0.583789	0.651586	0.336321	-1.07672	-0.893977	1.21465	-0.404719	0.479596	1.46184	1.07401	-0.54961	-0.436394	0.379094	-0.0690815	-0.0418548	0.120378	-3.31144
FASN	chr17	82078338	82098294	ENSG00000169710	-0.14199	-1.03724	-1.12488	1.91695	0.101307	0.795195	0.789378	-0.490658	0.725907	1.32697	1.48275	-0.678946	0.601276	0.230219	0.0919237	-1.20477	-0.0219271	-1.79829	-0.695221	-0.173761	1.14069	-0.259384	0.279551	-1.85505
SLC16A3	chr17	82217934	82261129	ENSG00000141526	0.749622	-0.0468085	0.758954	1.47566	-1.64634	-0.127217	-0.463397	-0.767231	-2.60218	0.299451	-1.09206	0.521626	1.05877	1.58505	-0.370894	0.925861	0.528064	-1.02677	-0.196724	1.0213	-0.867721	0.0838297	0.143252	0.055908
UTS2R	chr17	82371765	82377458	ENSG00000181408	-0.864485	-0.767658	-0.234066	-0.633184	0.615827	-0.299727	-0.807081	-0.619722	0.98177	-0.703808	-0.877419	0.349321	-0.900138	-0.833596	0.763355	2.12383	2.82604	0.321816	-0.152055	0.616468	-0.488219	1.00065	-0.621276	-0.796651
TYMS	chr18	657653	673578	ENSG00000176890	0.410955	0.178272	-0.688824	0.799839	-1.39111	1.55892	0.223314	-0.888694	1.93822	0.496234	-1.44682	0.359624	1.5381	-0.207173	-0.0416356	-1.49201	-0.983251	-1.55827	0.0811535	1.29586	-0.0739607	-0.629011	0.241757	0.278526
NDUFV2	chr18	9102630	9134345	ENSG00000178127	-0.534142	-0.133681	0.978167	0.324044	-1.38793	-0.0406708	-0.445287	-0.297609	-0.401271	0.0563138	-0.209905	0.0579275	-0.0115103	0.25352	-0.26627	1.72221	-0.88388	2.56052	-0.434462	-0.84405	1.92664	-1.98095	0.337066	-0.344788
MC5R	chr18	13824149	13827323	ENSG00000176136	-0.37724	0.498873	-0.647634	-0.7927	0.825965	-0.208645	0.504604	-0.164073	-0.805755	-0.184759	0.937755	-0.754608	-0.173714	-0.633471	0.0407765	-0.175611	-0.793805	-0.927749	-0.270311	0.0573879	-1.05057	3.71774	1.19683	0.18072
MC2R	chr18	13882044	13915707	ENSG00000185231	-0.237966	-0.294371	-0.332541	-0.406909	0.703532	-0.412778	0.188688	-0.261991	0.0167567	0.268214	-0.315276	-0.650346	-0.425499	-0.454306	-0.687849	-0.569622	-0.235419	-0.834442	0.552121	-0.162591	-1.14353	3.67634	-0.0112562	2.03104
HRH4	chr18	24460637	24479961	ENSG00000134489	-0.347247	-1.12051	1.46806	-1.4283	0.186876	-0.945828	-0.0887923	-0.939727	-0.593639	-0.282376	0.40105	0.542579	-1.25705	0.890991	-0.225517	0.164443	-0.1335	-0.603641	-0.499556	2.61838	-0.874201	0.58221	0.699699	1.78561
AQP4	chr18	26852043	26865771	ENSG00000171885	-0.798365	1.6631	-1.00772	-0.787783	3.04939	-0.322875	-0.780464	0.093695	-0.260431	-0.646858	-0.5301	-0.798485	-0.889165	0.403405	0.745206	1.42209	0.82954	0.70448	0.0763838	-0.761705	0.116161	0.0196986	-0.637455	-0.901741
TTR	chr18	31557009	31598833	ENSG00000118271	-0.497592	1.02441	-0.564736	-0.555374	0.0333819	-0.286164	-0.41142	2.66907	-0.490399	-0.363949	-0.455991	0.103462	-0.539804	-0.529395	0.348478	-0.500394	-0.361259	-0.314209	-0.0960812	-0.546984	3.35197	-0.164824	-0.445286	-0.406906
PIK3C3	chr18	41955234	42087830	ENSG00000078142	0.588285	1.47548	1.45093	0.214701	1.63568	0.311287	0.622668	-0.0681747	-1.40396	-1.45904	0.371436	-1.79914	0.640847	-0.12442	-1.26669	0.846806	-0.307727	-0.730735	-0.176589	0.179769	-1.0557	-1.01015	-0.346638	1.41106
ATP5A1	chr18	46080248	46104334	ENSG00000152234	-0.689033	0.711034	0.138503	0.332726	-0.981861	0.478583	-0.128113	-1.02702	0.251215	-0.731267	-0.126751	0.0820863	0.152672	-0.685214	0.0117657	1.68232	-0.645174	3.22767	0.0427554	-0.59345	0.661101	-1.98805	0.12216	-0.298665
MYO5B	chr18	49822789	50195147	ENSG00000167306	0.00645194	0.859299	-1.99502	0.6728	-0.689445	-1.00219	0.500259	0.873618	-0.0407522	0.383619	-1.26474	1.50049	-1.37241	0.625	0.757451	-1.23942	1.2139	-1.17759	0.503433	-1.07976	0.723441	0.255594	1.38667	-0.4007
NARS	chr18	57600656	57622213	ENSG00000134440	-0.0663246	0.176008	0.361336	0.866785	-1.01322	1.25069	0.606538	-0.124463	0.581157	-0.121082	0.0900829	-0.256826	0.602553	0.442661	-0.268561	0.942577	-0.738784	0.97718	0.0863826	-0.00701272	0.175958	-3.78516	0.31533	-1.0938
MC4R	chr18	60371062	60372775	ENSG00000166603	-0.271254	3.29992	-0.635439	-0.646339	2.80978	0.376548	0.0243039	-0.385279	-0.231518	-0.486665	-0.653873	-0.018684	-0.643511	-0.306943	0.43354	-0.518176	-0.216237	-0.415524	-0.0646754	0.372142	-0.57009	-0.115126	-0.568531	-0.56837
TNFRSF11A	chr18	62325287	62391288	ENSG00000141655	-0.347514	-0.559123	0.00352884	0.289591	-0.440143	-0.972275	-0.0125791	1.48714	0.654831	-0.367681	-0.24188	3.00261	1.17595	0.0937509	1.42434	-1.56426	0.0300737	-0.668458	-0.518282	-0.550687	-0.648617	-0.601124	0.560084	-1.22927
BCL2	chr18	63123346	63320128	ENSG00000171791	0.151759	-0.0310647	1.91202	-1.20895	0.394182	-0.703077	-0.545672	-1.13963	-0.788682	-0.975132	1.80256	0.571777	-1.52179	-0.649714	0.407237	0.694157	1.30119	0.60495	0.63846	0.261301	-1.186	-1.05829	-0.315903	1.38432
MBP	chr18	76978827	77133683	ENSG00000197971	-0.357736	-0.625033	1.36581	-0.0886056	3.1434	-1.12346	0.360162	0.514411	-1.67441	0.0237921	-0.0512204	0.320286	-1.56777	0.753517	0.172392	0.353991	-0.233675	0.132055	-0.0153117	-0.0197063	0.215073	-0.139756	0.213998	-1.6722
BSG	chr19	571277	583494	ENSG00000172270	0.0123668	-0.00949263	-0.719345	1.36924	-1.15942	0.61365	-0.892301	-0.40536	0.230139	0.336002	-0.564687	-0.0776107	0.871477	0.266538	0.447526	0.193371	0.555871	2.45757	0.594405	1.02044	-0.447267	-0.957907	-1.35262	-2.38259
ELANE	chr19	851014	856247	ENSG00000197561	-0.362759	-0.678692	0.400473	-0.518844	-0.302046	0.0522688	-0.0463391	-0.529245	-0.492036	-0.354472	0.502478	0.293508	-0.776856	-0.156188	0.265677	0.0414628	-0.191843	0.27414	-0.385394	4.38137	0.0621466	-0.467825	-0.456961	-0.55403
KISS1R	chr19	917287	921005	ENSG00000116014	0.0689891	-0.247817	1.55583	-0.576803	1.56244	1.16169	-0.685414	1.8435	1.4721	0.694594	-1.3121	0.321212	-1.09822	0.588968	-0.415489	-1.22925	0.39321	-1.37177	0.118662	0.137681	-0.590835	-0.44815	-0.581948	-1.36107
GRIN3B	chr19	1000419	1009732	ENSG00000116032	-0.0855626	-0.507648	0.196381	-0.82855	-0.82917	0.484077	0.230317	-0.12081	0.645278	0.0147822	-1.48776	-0.32021	0.878343	3.01747	-0.231627	-0.863684	1.62341	-1.10225	1.0545	0.630243	-0.933786	0.123865	-0.565255	-1.02236
ATP5D	chr19	1241746	1244825	ENSG00000099624	-0.67097	-2.13522	-0.257327	1.01479	-0.478531	-0.0671704	-0.061477	-0.969916	0.000883564	0.452045	-1.52678	1.07979	0.270119	-0.402785	0.957592	1.96498	0.0809392	1.68525	0.0737812	-0.290118	1.46949	-1.15166	-0.374649	-0.663051
NDUFS7	chr19	1383527	1395589	ENSG00000115286	-1.07105	-0.676526	0.459526	0.468934	0.176361	-0.278429	-0.741202	-1.71297	0.730154	0.147625	-1.70706	0.52406	0.201209	-0.435449	0.391957	2.38311	0.0472329	2.22891	0.0223013	-0.13907	0.812117	-0.746794	0.0777577	-1.1627
TBXA2R	chr19	3594507	3606875	ENSG00000006638	0.222318	-1.47148	-0.0741808	-1.82036	-0.4504	-0.0159762	-0.986979	-1.3435	-0.162581	-0.838133	0.0670455	0.612358	1.34077	-1.11538	0.789601	0.294104	0.278677	1.20782	1.02295	1.50515	1.80792	-0.0343632	-1.1782	0.342814
MAP2K2	chr19	4090321	4124122	ENSG00000126934	-0.314361	-0.983406	0.247097	1.44736	-0.871393	0.723769	-0.0852434	-1.43713	-0.0151202	0.150733	-1.03089	1.07776	1.20673	0.390728	0.512497	1.69008	-0.175376	-0.0909302	-0.736854	0.864442	0.365474	0.156484	-0.285603	-2.80685
FUT3	chr19	5842888	5851474	ENSG00000171124	-0.371333	1.0253	-0.902399	0.395904	-0.708639	-0.597987	0.260806	0.602577	-0.591715	0.369428	-0.963785	2.63367	-1.01326	1.09235	1.06989	-0.939675	-0.843869	-0.996977	0.302251	-0.84813	-0.508481	0.3407	1.89018	-0.696789
NDUFA11	chr19	5891276	5904006	ENSG00000174886	-0.310203	-2.13751	0.61812	0.394018	-1.79366	0.20499	-0.306967	-1.42468	1.09411	0.143596	-0.734752	-0.246776	0.583997	-0.189525	0.180519	0.992216	-0.173976	2.1605	0.108565	0.0940119	1.18472	-1.29677	-0.290623	1.14608
C3	chr19	6677704	6730562	ENSG00000125730	-0.0165654	-0.411073	-0.878873	1.10538	-0.281597	-1.12985	-0.0929488	0.535716	-1.74323	-0.339065	1.2903	0.347657	-1.74479	0.647461	0.416323	-0.00792042	0.240419	0.894146	0.0781096	-0.831323	2.62608	0.801205	-0.315498	-1.19006
INSR	chr19	7112255	7294414	ENSG00000171105	0.0144675	-0.260573	-1.86054	-0.877178	0.315246	-0.501366	-0.892084	0.84572	-0.35121	-0.834964	1.10951	0.77527	-0.751563	-0.579274	0.908838	0.851046	0.449885	1.94596	0.480643	-0.280169	2.13004	-1.04747	-1.31398	-0.276249
NDUFA7	chr19	8308768	8321375	ENSG00000267855	-0.653446	-0.138708	0.21046	0.860242	-1.41843	0.033632	-0.234141	-0.750567	1.43276	0.489865	-0.0913688	-0.338099	0.173102	-0.031264	-0.258579	1.96941	-1.25468	2.39556	0.185438	-0.690501	0.90467	-1.91115	-0.615951	-0.268246
MYO1F	chr19	8520778	8577577	ENSG00000142347	-0.149125	-1.23463	2.92749	-1.15903	-0.126231	-0.500576	-0.470064	-0.470635	-1.14498	-0.756163	0.882713	1.50325	-1.14419	0.559052	0.970696	-0.439315	-0.165729	0.417588	-0.251412	1.45017	0.454356	-0.380663	-0.127024	-0.645547
MUC16	chr19	8848844	8981342	ENSG00000181143	2.10646	-1.01506	-0.792861	1.07114	-0.83685	-0.606708	0.265272	0.915622	0.0376839	-0.0290247	-0.127869	-0.523085	-0.867412	2.59709	-0.237034	-0.966358	0.350526	-0.739447	-0.56021	-0.711686	-0.813948	1.52304	0.493646	-0.532928
P2RY11	chr19	10111693	10115372	ENSG00000244165	-0.369487	-0.643439	2.63445	0.539496	0.385711	0.296282	0.250224	-1.2569	1.32638	0.8849	-1.78	1.1417	-0.17744	0.493342	0.640322	-0.583346	0.460436	-1.20578	-0.179938	0.280587	-0.110701	-0.463559	-1.35402	-1.20922
S1PR2	chr19	10221433	10231331	ENSG00000267534	1.40143	-1.38271	1.14754	-0.50976	-1.47206	0.924635	0.374226	-0.269806	0.426934	-0.0189775	0.40025	-0.0619701	-1.99877	0.0680049	0.237544	-1.1137	0.0589749	-0.0568057	-0.603407	-0.292622	0.540646	2.42242	-1.11799	0.895968
ICAM1	chr19	10271093	10286615	ENSG00000090339	-0.176382	-0.973144	1.59568	-0.155863	-1.7443	-0.75879	-0.535579	0.402209	-2.74984	-0.263881	0.197699	0.454401	1.27421	1.28479	0.110229	-0.772494	0.442237	0.113062	0.505199	0.362171	1.2142	-0.240274	-0.632937	1.0474
PDE4A	chr19	10416773	10469630	ENSG00000065989	-0.067104	-0.716896	0.765157	-2.10805	1.44615	-0.339496	-1.21872	-0.622808	-0.695305	-1.35385	1.08183	0.278059	-0.141308	0.281077	1.47791	1.21285	0.89644	1.06599	-0.467904	0.529254	-0.60253	0.888906	-1.56895	-0.0207075
SLC44A2	chr19	10602457	10644557	ENSG00000129353	0.247142	-0.542735	-0.204638	-0.222016	-0.953644	0.485436	0.442411	-1.39654	-2.27198	0.0873244	0.497783	-0.375858	0.702754	1.19394	1.15837	1.08219	0.281044	0.682295	0.444267	1.05074	-2.27165	0.380328	0.7507	-1.24764
ILF3	chr19	10654261	10692417	ENSG00000129351	0.408085	0.881925	0.63437	0.811241	-1.35643	1.66804	0.246291	-0.493897	1.87347	0.578668	-0.978128	-0.428437	1.2886	0.149765	0.172343	-0.422683	0.0859709	-0.545448	-0.338376	0.859967	-0.834764	-1.59904	-0.544189	-2.11734
LDLR	chr19	11089462	11133820	ENSG00000130164	0.649705	-1.50483	-0.286296	1.74498	-1.49087	0.689179	1.00461	1.02601	-0.889536	0.807469	-0.989599	-0.0176838	0.830958	1.27553	0.687395	-1.39569	-0.526274	-1.47093	-0.355581	-0.510687	1.23163	-0.426071	0.565032	-0.648435
EPOR	chr19	11377207	11384342	ENSG00000187266	0.408826	-0.0167086	-0.117875	-1.33375	-0.471318	0.113751	-1.24055	0.515111	-0.272473	-0.232096	-0.273982	-0.837248	1.03058	0.0148568	0.324872	-1.03282	2.29255	0.834705	1.14432	1.79329	0.800266	-1.08765	-1.80422	-0.552429
FARSA	chr19	12922479	12934037	ENSG00000179115	-0.217993	-0.994084	1.03117	1.54429	-0.490199	1.0239	-0.0231835	-0.782792	2.25625	0.841894	-1.53759	-0.374047	1.07337	0.169751	0.146432	-0.0424357	-0.202632	-0.58873	-0.214884	0.485008	0.398032	-0.730618	-0.409203	-2.36171
CACNA1A	chr19	13206442	13633025	ENSG00000141837	-0.435263	0.692935	-0.206518	-1.12948	2.6611	0.295546	-0.28716	1.16401	-0.71791	-0.607365	-0.371188	-0.278403	-0.524345	-0.453732	-0.200889	-0.135894	-0.419239	-0.638599	-0.620332	0.329137	-1.11237	0.611746	-0.425929	2.81014
PRKACA	chr19	14091688	14118084	ENSG00000072062	-0.340277	0.125782	-0.322068	0.232031	-0.0551672	-0.190793	-0.752585	-0.116298	-0.97076	-0.383907	0.891808	-0.363723	0.646057	-0.123841	0.234025	1.87274	-0.147475	2.76469	-0.293311	0.0181206	1.14732	-0.248284	-1.37454	-2.24955
PKN1	chr19	14433053	14471867	ENSG00000123143	0.0564944	-0.377251	0.999407	-0.239984	-0.646443	0.693759	-2.08271	-0.01988	0.187531	0.0387899	0.46704	-0.468501	2.02964	0.129697	0.964248	0.788553	0.370763	0.910907	-0.0570872	0.864286	-0.0143489	-0.488554	-2.12805	-1.97832
PTGER1	chr19	14472466	14475354	ENSG00000160951	-0.198511	-0.578199	-0.971489	-0.740294	-0.0586087	0.0919532	-0.597411	-0.112584	-0.33305	0.0335205	-0.811925	1.19318	-0.366279	-0.0969968	2.75036	-0.43081	-0.741522	-0.869735	2.98992	-0.0126407	0.207899	-0.355179	-0.348581	0.356978
NDUFB7	chr19	14566078	14572066	ENSG00000099795	-0.819982	-2.0887	-0.143076	0.654135	-1.19077	-0.0974245	-0.149464	-1.2856	0.558904	0.0628181	-0.10523	-0.0162549	0.332747	-0.05417	0.678414	2.02468	0.00143223	2.23603	0.0794006	-0.1721	1.1232	-1.7348	-0.171538	0.277338
CASP14	chr19	15049480	15058293	ENSG00000105141	-0.20408	-0.503556	-0.266423	1.48804	-0.147321	-0.582186	4.08082	-0.206212	-0.457779	0.360297	-0.384035	-0.66256	-0.55125	-0.343257	-0.485951	-0.23741	-0.312033	-0.684438	-0.147069	-0.187535	-0.762174	0.435383	0.237541	0.523191
EPHX3	chr19	15226919	15233435	ENSG00000105131	-0.0966991	-0.315073	-0.593033	-0.480365	-0.683778	0.573822	2.79069	0.0793623	-0.497136	-0.409087	-0.276803	-0.0249594	-0.730999	1.14716	0.453758	-0.862831	-0.768758	-0.35503	0.20869	-0.331928	-0.441931	-0.273255	2.88085	-0.992669
BRD4	chr19	15235519	15332545	ENSG00000141867	0.38257	-1.55605	1.11299	0.11224	-0.725117	1.23781	-0.240297	0.362684	0.638853	0.499579	-2.91708	-0.877607	1.3005	0.186219	0.271381	-0.253076	0.139241	-0.352694	-0.231115	1.0784	0.340997	1.321	-0.573423	-1.25799
CYP4F3	chr19	15640897	15662825	ENSG00000186529	-0.561343	-1.14305	-0.298265	-0.141237	-0.31558	-1.07027	0.313058	0.401723	-0.961276	-0.224231	-0.413959	1.10777	-1.15384	0.766575	0.374586	-0.785146	-0.623782	-0.787866	0.820623	1.01759	3.19594	-0.359208	1.22705	-0.385876
CYP4F2	chr19	15878023	15898077	ENSG00000186115	-0.537639	-0.650442	-0.469498	-0.306918	-0.3736	-0.579563	0.176168	-0.237696	-0.49724	-0.0819127	-0.537537	1.89099	-0.655235	-0.23517	0.115017	-0.686385	-0.657342	-0.64323	1.33051	0.360071	3.62461	0.268411	-0.0107583	-0.605616
MYO9B	chr19	17075777	17214537	ENSG00000099331	0.456501	0.595438	2.1901	0.313999	-0.792978	0.669839	-0.213564	-1.08321	-1.54474	-0.357238	-0.3109	0.473824	1.6664	0.575363	0.809405	-1.26803	-0.453661	-0.527328	-0.938794	1.96498	-0.123733	-0.432828	-0.504276	-1.16457
SLC5A5	chr19	17871945	17895174	ENSG00000105641	-0.318695	-0.55477	0.21812	-0.821686	0.228572	-0.198706	-0.419031	-0.420603	0.408552	-0.379715	-0.588358	-0.271947	-0.800616	0.422323	3.68012	-0.302318	2.01126	-0.798183	-0.625179	-0.272419	-0.901265	0.0811795	0.114207	0.509161
PDE4C	chr19	18208652	18248200	ENSG00000105650	-0.368091	-1.20109	-0.917853	-1.37542	0.999024	-0.504741	-0.837163	-0.237673	-0.62538	-0.468896	-0.685127	1.61412	-1.22026	0.0736917	2.56283	1.03461	-0.141056	0.89908	0.33139	-0.0838678	-1.03628	0.905589	0.327204	0.955355
NDUFA13	chr19	19515736	19529054	ENSG00000186010	-0.562836	-1.95856	0.808509	0.253154	-1.17198	0.15311	-0.567105	-0.971778	0.332536	-0.178892	0.012436	-0.127993	-0.550216	-0.182973	0.0759067	1.59092	-0.140217	3.34231	0.0447336	-0.526239	0.900155	-0.0408118	-0.338387	-0.19579
SLC7A10	chr19	33208664	33225850	ENSG00000130876	-0.543543	0.473071	-0.707038	-0.334453	1.87187	0.0967499	-0.51985	-0.534243	-0.106254	-0.643303	3.7749	0.0234705	-0.668872	-0.670399	-0.30929	-0.410967	-0.0209138	-0.121628	-0.0802248	1.08613	-0.327007	-0.24788	-0.610358	-0.469974
CD22	chr19	35319261	35347361	ENSG00000012124	-0.0350441	-1.19305	1.89428	-0.98808	1.47392	-0.979417	-0.831022	0.595718	-1.22921	-0.764793	0.2614	2.22853	-1.18009	0.229788	0.838598	-0.839418	0.548968	-0.772027	-0.140917	0.724341	-0.396869	1.0572	-0.195336	-0.307475
FFAR1	chr19	35351552	35353862	ENSG00000126266	-0.359797	-0.495883	0.315915	-0.818637	0.86949	-0.5386	-0.38363	4.22877	-0.490648	-0.410818	-0.334167	0.147642	-0.754033	-0.0271139	0.142679	-0.204975	-0.00427643	-0.764128	-0.222164	0.135877	-0.779741	0.323663	-0.061281	0.485861
RYR1	chr19	38433691	38587564	ENSG00000196218	-0.557584	0.670913	-0.16088	-0.243945	1.36067	-0.197866	0.0397713	-0.707642	-0.637841	-0.00940698	-0.0753162	-0.403918	-1.30267	-0.131066	-0.174433	3.93601	-0.0597345	-0.274628	-0.243471	0.0756304	-0.901668	0.654765	0.0889948	-0.744686
SARS2	chr19	38915266	38930763	ENSG00000104835	0.308484	-0.472436	-0.445562	1.10948	-0.817719	0.868783	-0.0776292	-1.158	1.36488	0.328987	-0.602079	0.0765164	0.501881	0.0290206	0.353474	0.40739	0.220899	0.165195	0.502376	0.0557046	0.782574	0.368192	-0.0605098	-3.80991
MED29	chr19	39391303	39400641	ENSG00000063322	-0.0735405	0.540921	1.46871	-0.194025	0.516674	0.533111	-0.864951	0.719825	0.946082	-0.111682	-0.670777	-0.354652	0.0429267	0.974409	0.622828	-0.727333	1.34615	-0.35029	0.406871	-0.186182	1.14861	-2.66298	-1.7327	-1.33801
TGFB1	chr19	41301587	41353922	ENSG00000105329	0.143228	-1.51008	1.89501	0.811475	-1.84573	0.0589657	0.0753305	-0.0806838	-1.24299	-0.343939	-0.58145	0.193208	2.27546	0.860284	0.243523	-0.646907	0.00563495	-0.45196	-0.100215	1.69581	-0.16939	-1.17845	-0.252702	0.146556
CEACAM21	chr19	41549518	41586844	ENSG00000007129	0.343639	-0.775965	3.04925	-1.00277	-0.217806	-0.499684	-0.833643	-0.569087	-1.07027	-0.908037	0.724952	1.42173	0.478463	0.292792	0.66696	-0.862414	-0.482149	0.118571	-0.365246	1.50168	0.0126894	0.648368	-0.530356	-1.14168
CEACAM4	chr19	41618971	41627074	ENSG00000105352	-0.253722	-0.852841	1.89715	-0.835205	-0.594066	-0.412615	-0.533053	-0.41445	-1.00433	-0.591594	0.792078	1.11053	-1.00539	1.18705	0.533528	-0.447187	-0.634501	0.89376	-0.159954	2.84748	0.361691	-0.706028	-0.315338	-0.862991
CEACAM7	chr19	41673303	41706976	ENSG00000007306	-0.189058	-0.566039	-0.568261	-0.387874	-0.511109	-0.513169	0.102691	1.53181	-0.52803	-0.291437	-0.528799	3.26853	-0.491786	0.634322	0.574997	-0.540745	-0.504231	-0.573872	-0.376777	-0.553103	-0.489368	-0.261933	2.2602	-0.49696
CEACAM5	chr19	41708585	41730433	ENSG00000105388	-0.294418	-0.634767	-0.567986	-0.311852	-0.562918	-0.515552	0.0608248	0.750834	-0.501068	-0.212094	-0.691644	3.09956	-0.462696	1.32954	1.56716	-0.567236	-0.362359	-0.7095	-0.56159	-0.428169	-0.643832	-0.327982	1.98753	-0.439788
CEACAM6	chr19	41750977	41772211	ENSG00000086548	-0.406269	-0.821751	-0.581986	0.0229025	-0.715718	-0.643895	0.305014	1.54071	-0.702497	-0.137754	-0.728286	2.46474	-0.793776	1.80374	0.893527	-0.714612	-0.548204	-0.757808	-0.645447	0.691474	-0.443074	-0.363349	1.90533	-0.623021
CEACAM3	chr19	41796587	41811554	ENSG00000170956	-0.163123	-0.921621	0.986222	-0.8384	-0.655475	-0.829696	-0.587385	-0.372401	-0.946009	-0.590773	1.11746	1.77686	-1.04638	1.99572	0.549936	-0.358919	-0.631702	0.090917	-0.44869	2.46805	-0.170867	-0.16422	0.540309	-0.799818
ATP1A3	chr19	41966582	41997497	ENSG00000105409	-0.672883	2.18582	-0.113168	-0.721472	2.60147	0.449297	-0.617761	0.148795	0.698499	-0.17181	-0.848069	-0.3237	-0.772117	-0.525195	0.0573716	-0.697931	-0.567906	2.1645	-0.617839	-0.320979	-0.793668	0.610818	-0.575223	-0.576851
GSK3A	chr19	42226225	42242625	ENSG00000105723	-0.272543	0.462665	0.106679	1.4538	0.679796	0.75282	-0.607446	0.42486	0.637378	-0.148801	-0.808572	0.332194	0.977992	0.616597	0.641891	0.155202	-0.479465	0.515277	-0.268541	0.605279	-0.0145786	-0.889445	-1.33092	-3.54211
CEACAM1	chr19	42507304	42561234	ENSG00000079385	0.02362	-1.58872	-0.509114	0.0837779	-1.06146	-1.16277	-0.112072	0.869584	-1.25072	0.0492437	-0.0944034	2.72729	-0.351753	0.661159	0.560755	-0.838347	-0.328665	-0.273713	0.552055	0.249397	1.70656	-0.203031	1.33392	-1.04259
CEACAM8	chr19	42580243	42595055	ENSG00000124469	-0.216304	-0.565192	0.379944	-0.709831	0.117562	-0.445888	-0.37895	-0.485465	-0.509209	-0.338617	0.41201	0.143663	-0.637852	-0.224534	-0.477293	-0.00508614	-0.129563	-0.534601	-0.33225	4.30701	-0.572025	0.717573	-0.0901172	0.575019
PSG1	chr19	42866464	42879822	ENSG00000231924	2.514	0.495728	-1.42344	-0.0807712	0.275492	0.215934	1.17211	-0.586499	-1.19449	-0.171892	0.199695	0.986692	-0.751134	-0.322836	-1.08948	0.193553	2.37135	-1.23931	-0.0255068	-0.586871	-0.744726	0.11909	0.0263318	-0.353012
CD177	chr19	43353686	43363172	ENSG00000204936	0.0787624	-0.237009	-0.85176	-0.577527	-0.423912	-0.207408	0.0267812	-0.266179	-1.3065	0.807947	-0.546609	3.17562	-0.814026	1.09775	0.375691	-0.927207	-0.535514	-0.368939	0.0234069	1.78515	-0.195587	0.154063	0.930653	-1.19765
PLAUR	chr19	43646095	43670547	ENSG00000011422	0.6049	-1.04092	1.59538	0.759919	-1.77842	-0.0644293	0.0741669	0.552551	-1.33318	-0.279982	-0.422366	0.581853	1.33398	1.77772	0.270538	-1.00649	-0.0396673	-1.00601	-0.692433	1.1213	-1.12689	-0.604327	-0.614486	1.33729
CEACAM20	chr19	44501677	44529788	ENSG00000273777	-0.418023	-0.121889	-0.551582	-0.421842	-0.463142	-0.500266	-0.493003	-0.232512	-0.244866	0.978715	-0.304898	4.3286	-0.184932	-0.380294	0.311602	-0.451716	-0.371466	-0.469393	-0.331985	-0.202795	0.122818	0.78039	-0.0588485	-0.318673
CEACAM19	chr19	44662278	44684359	ENSG00000186567	-0.48036	-0.218716	-2.6048	-0.149127	-0.262071	-1.10331	1.28387	-0.106342	-1.23683	0.0732485	-0.816226	-0.337547	1.33953	-0.354844	-0.28722	1.43502	-0.0349825	1.6122	0.460705	0.122602	0.888524	1.58849	-0.652114	-0.159702
CEACAM16	chr19	44699151	44710718	ENSG00000213892	-0.724735	1.14751	-0.681423	-0.813834	-0.822823	-0.981584	-0.761928	0.192801	-0.989989	-0.576291	-0.224297	1.07452	0.433754	-0.279677	-0.0151899	2.75205	-0.408335	-0.675852	-0.306444	-0.360264	0.916098	2.2599	0.475354	-0.629327
CKM	chr19	45306413	45322875	ENSG00000104879	-0.394552	-0.305453	-0.401567	-0.473914	-0.315503	-0.335341	-0.377119	-0.437316	-0.319393	-0.256645	-0.459985	-0.445593	-0.459212	-0.406544	0.363774	3.23496	-0.170347	3.11813	-0.200469	0.182432	-0.438477	-0.0115599	-0.266503	-0.4238
PTGIR	chr19	46620468	46625089	ENSG00000160013	-0.37425	-1.31815	1.98084	-1.45132	-0.68806	-0.0101535	-0.145657	-0.279352	-1.43952	-1.21892	0.620879	0.392795	-0.178829	-0.583072	0.253549	0.12969	0.0841382	1.55662	0.0360068	1.16995	0.365022	-0.0885536	-1.03835	2.22469
PRKD2	chr19	46674275	46717127	ENSG00000105287	-0.0302796	-0.938589	0.862957	0.94117	-2.14213	0.056761	0.592926	-0.0500378	-0.479957	0.351692	-0.29523	1.09027	1.50828	1.28774	0.977228	-1.5185	0.513473	-0.737145	-0.00635197	0.599238	-0.0014896	-0.756922	0.374531	-2.19963
SLC1A5	chr19	46774883	46788594	ENSG00000105281	0.27749	-1.80457	0.0970542	1.33782	-2.38003	0.923622	0.390747	-0.654735	1.12359	1.09618	0.81489	0.199761	0.412406	0.684456	0.321731	-0.91354	-1.35797	-1.03154	0.0378799	1.12934	-1.08416	-0.511409	0.49482	0.396177
GRIN2D	chr19	48393668	48444931	ENSG00000105464	-0.3475	-0.0595579	-1.01212	-0.64589	1.98501	2.25175	-0.32573	0.690584	0.903672	0.10381	-1.14592	-0.0317934	1.12832	-0.74472	0.12684	-1.30519	1.00528	-1.19824	-0.743856	0.110516	-0.955249	1.06102	0.182489	-1.03353
DHDH	chr19	48933699	48944969	ENSG00000104808	-0.96204	0.643229	-0.222185	-0.218144	0.270479	-0.270123	-0.360419	0.414215	0.447301	1.22913	-1.05487	2.06426	-1.24471	0.375735	0.188524	-1.22826	-0.997691	-1.01466	2.75532	-0.513155	-0.607324	-0.16136	0.68776	-0.221016
BAX	chr19	48954815	48961798	ENSG00000087088	0.278318	-0.815367	1.43219	0.919748	-1.53089	1.25241	0.100859	-0.366052	0.543625	0.155697	-0.735825	0.64547	1.96222	0.749443	0.171495	-0.785287	-0.272327	-0.804181	0.104857	0.752002	0.392001	-1.27691	-0.499114	-2.37439
FTL	chr19	48965309	48966879	ENSG00000087086	-0.364613	-0.702122	1.55192	-0.962773	-1.23283	0.197033	-0.717199	0.722232	-1.21921	-0.899167	1.73162	0.421219	0.2545	0.679461	-0.0545416	-0.722024	-0.368159	-0.108658	0.227177	0.810876	2.17264	-1.23455	-1.27564	1.09281
GYS1	chr19	48968130	48993310	ENSG00000104812	-0.135621	0.185937	-0.293042	0.999208	-1.11517	0.113397	0.211057	-0.965115	-0.0535341	0.139697	0.409997	-0.33252	0.450482	0.016813	0.120034	2.64	-0.0671641	1.96331	-0.200733	0.507826	-0.993663	-1.32911	0.0149575	-2.28704
CGB3	chr19	49022869	49024333	ENSG00000104827	4.0385	-0.323791	-0.668016	-0.0975797	-0.583616	-0.051294	0.40414	0.209064	1.48975	0.222611	-0.784631	-0.559375	-0.449526	0.101066	0.000123087	-0.389351	-0.370876	-0.864521	-0.138264	0.168201	-0.655182	0.176885	-0.0884431	-0.785873
CGB2	chr19	49031890	49033238	ENSG00000104818	1.42288	1.22989	-0.897068	0.735921	-0.0312545	0.465279	0.229482	-0.0442521	0.091881	1.07484	-1.13756	-0.983729	-0.843485	0.169951	-0.962392	-0.019736	-0.850726	-0.917601	-0.0774953	-0.672333	-0.963681	3.10065	0.238892	-0.358343
CGB1	chr19	49035569	49036895	ENSG00000267631	3.31634	-0.415136	-1.03338	0.353488	-0.838472	-0.0979464	0.410287	0.559168	1.43383	0.460185	-1.17713	-0.629379	-0.587907	0.244454	0.853329	-0.315013	-1.03958	-1.14225	-0.233353	-0.0135839	-1.09746	0.465061	0.547347	-0.0228897
CGB5	chr19	49043848	49045311	ENSG00000189052	4.07477	0.000759119	-0.794817	0.689159	-0.626145	-0.00301118	0.341967	0.929523	0.0822943	-0.0258456	-0.833247	-0.636749	-0.720663	0.185331	-0.167474	-0.0379817	-0.688735	-0.818134	-0.415887	-0.111016	-0.498981	-0.297867	0.681364	-0.30861
CGB8	chr19	49047638	49049111	ENSG00000213030	3.4651	0.849389	-0.833854	1.88036	-0.646761	0.0224133	0.333847	0.134165	0.0681617	0.162406	-0.814334	-0.777465	-0.726147	0.342106	-0.722139	-0.0315861	-0.702342	-0.824225	-0.383118	-0.0164055	-0.353863	-0.648419	0.865249	-0.642539
CGB7	chr19	49054274	49058860	ENSG00000196337	0.652237	-0.581244	-1.447	1.73344	-0.958271	0.0797799	1.54217	-0.297035	0.412713	1.65409	-0.973347	-1.00269	-0.300215	0.966729	-0.673008	1.14098	-0.588378	-1.03401	-0.0379157	-0.0348634	-0.940252	0.284215	1.5509	-1.14902
CD37	chr19	49335171	49343335	ENSG00000104894	-0.196889	-0.577857	3.4841	-1.07333	-0.429125	-0.102453	-0.862811	-0.697686	-0.697043	-0.631939	0.459157	1.65056	-0.615493	0.386622	0.882816	-0.601064	-0.306524	0.076066	-0.104934	1.17709	-0.115527	0.208525	-0.715083	-0.597187
CPT1C	chr19	49690898	49713731	ENSG00000169169	0.0956041	1.87838	-1.36562	-1.32887	2.38907	1.41621	0.0820795	0.482043	-0.0169755	-0.469998	-0.474444	-0.92928	1.68699	-0.647988	-0.660075	-0.156556	-0.807532	-0.261167	-0.592601	-0.00386058	-0.893571	0.521745	-0.563252	0.619662
AKT1S1	chr19	49869033	49878459	ENSG00000204673	0.0816292	-1.382	-0.942144	1.88249	-1.97891	0.373836	0.0585186	-1.16031	0.320041	0.753374	-0.511426	0.0180667	1.53777	0.122122	0.623743	1.46132	0.275718	0.0753826	-0.343657	0.426828	1.35887	-0.79059	-1.10317	-1.15751
MYH14	chr19	50188186	50310542	ENSG00000105357	-0.638416	-0.466939	-1.96574	-0.692238	0.161934	-1.16641	0.131637	0.963534	-0.159566	0.0497303	0.172794	1.87669	-1.75469	0.352048	1.24157	0.467737	1.34686	0.885647	-0.158082	-1.2783	0.821925	-0.236592	1.06304	-1.01817
NR1H2	chr19	50329653	50383388	ENSG00000131408	0.0470693	-1.66674	1.84995	0.84842	-1.10469	-0.292383	-0.209336	-1.46654	-1.96726	0.0971579	-0.43403	0.415277	0.459248	1.25211	0.700334	1.21492	0.771039	0.778588	-0.159633	0.882401	0.481353	-1.22907	-0.776164	-0.492017
KLK3	chr19	50854915	50860764	ENSG00000142515	-0.0155921	-0.423297	-0.435031	-0.232558	-0.369794	-0.408392	-0.344952	-0.346599	-0.409193	4.37241	-0.416713	0.753955	-0.408802	-0.458759	-0.278277	-0.455738	0.530708	-0.487387	0.17166	-0.169187	-0.474053	0.680983	-0.251706	-0.123682
KLK2	chr19	50861568	50880567	ENSG00000167751	0.0565	-0.319423	-0.0621092	-0.56727	0.0324801	-0.57127	-0.328578	-0.567029	-0.474296	4.02769	-0.374113	-0.340046	-0.643897	-0.464747	-0.315492	-0.322613	1.18487	-0.758045	-0.422974	0.0204445	-0.625092	1.16067	0.0614131	0.612933
CD33	chr19	51225064	51243860	ENSG00000105383	-0.210815	-0.826082	2.44478	-1.03967	-0.144387	-0.570705	-0.297164	-0.705665	-1.21375	-0.838247	1.43871	1.33417	-1.37106	0.0438525	0.700565	-0.404986	-0.439762	1.20009	-0.0249504	1.64837	0.480328	-0.0164749	-0.128168	-1.05897
CEACAM18	chr19	51478622	51490952	ENSG00000213822	-0.404836	-0.397359	-0.305844	-0.349389	-0.338259	-0.310149	-0.343975	0.42896	-0.371126	-0.173028	-0.389848	4.40291	-0.296214	-0.334905	1.11393	-0.368249	-0.43047	-0.3902	-0.157208	-0.272655	-0.300673	0.0674736	0.218762	-0.297653
FPR1	chr19	51745172	51804110	ENSG00000171051	0.00775905	-0.41278	1.79047	-0.448541	0.13321	-1.0127	-0.635544	-0.289921	-1.53445	-0.93436	1.06871	1.02692	-1.58881	1.35459	0.433455	-0.132906	-0.419167	1.24908	0.0359105	1.98574	0.635127	-0.81089	-0.618991	-0.881914
FPR2	chr19	51752026	51770531	ENSG00000171049	0.0284477	-0.954922	2.17433	-0.971956	-0.31173	-0.669649	-0.56546	-0.290075	-1.16756	-0.76308	0.814609	1.14624	-1.23419	1.84022	0.257298	-0.185602	-0.391617	0.591368	-0.296511	2.06983	0.519935	-0.00263581	-0.666479	-0.970806
FPR3	chr19	51795157	51826190	ENSG00000187474	-0.109156	-0.805544	1.01722	-1.02926	-0.723319	-1.19106	0.0254729	0.440218	-1.4496	-0.800534	1.74458	2.15039	-1.31992	0.265436	1.19164	-0.375791	-0.289578	1.02273	-0.115977	0.87398	0.932206	-0.680036	0.240185	-1.01427
PRKCG	chr19	53879190	53907652	ENSG00000126583	-0.429184	0.00517137	-0.609695	-0.722596	3.80644	0.663598	-0.717318	0.690546	0.588763	-0.456606	-0.715772	0.453885	-0.479687	-0.229013	0.307633	-0.783058	-0.509428	-0.759592	-0.478078	-0.0971952	-0.710176	1.21924	-0.598248	0.560369
CACNG8	chr19	53962937	53990215	ENSG00000142408	-0.172647	0.835871	-0.468879	-1.04535	3.5896	0.665238	-0.598631	-0.71899	0.754923	-0.388133	-0.55922	-0.732901	1.46283	-0.326799	-0.593921	0.0315031	-0.42587	-0.716243	-0.367861	-0.108893	-0.933935	0.572121	-0.38367	0.62987
NDUFA3	chr19	54102728	54109257	ENSG00000170906	-0.556195	-1.10322	0.5865	-0.155701	-0.375036	-0.252477	-1.11485	-0.982153	0.548321	-0.329609	-0.0914143	0.156424	-0.039683	-0.369478	-0.178165	1.67809	-0.51332	3.1424	0.390524	-0.717719	0.75267	-0.625128	-1.2466	1.39583
ADAM17	chr2	9488486	9556732	ENSG00000151694	0.719748	0.0799972	1.38458	0.88634	-1.21625	0.46416	0.811669	0.0871483	-0.433926	-0.0837643	-0.124684	-1.64686	1.85532	1.03955	-1.55757	-0.130379	-0.291764	-1.24889	-0.739743	0.0855571	-1.40448	-0.708645	0.592459	1.58042
RRM2	chr2	10120698	10211725	ENSG00000171848	0.524106	-0.892543	-0.264675	0.965516	-1.58141	1.27804	0.627878	-0.486708	1.96498	0.550396	-1.35756	0.755076	1.0831	0.208393	0.0856761	-1.10327	-0.700026	-1.47034	-0.394459	1.27271	-0.467592	-0.908211	1.05647	-0.745535
NTSR2	chr2	11658178	11670195	ENSG00000169006	-0.209812	0.136161	-0.370423	-0.279065	4.60982	-0.212999	-0.304589	-0.263739	-0.31847	0.00301404	-0.0349596	-0.330672	-0.327708	-0.346208	-0.293014	0.0869603	-0.323898	-0.15925	-0.239375	-0.281918	-0.360432	0.40455	-0.278273	-0.305703
SDC1	chr2	20200797	20225433	ENSG00000115884	0.270761	-0.583127	-1.59225	1.3122	-1.31991	-0.0895937	1.39068	-0.114673	-0.422553	0.775635	-1.30127	0.753627	-0.77509	0.889641	0.470356	-1.30332	0.0924473	-1.62814	0.788986	-0.0105233	1.49165	-0.680056	1.51814	0.0663875
ALK	chr2	29192774	29921586	ENSG00000171094	-0.255761	1.16956	-0.617085	-0.557999	3.10032	0.0857292	0.167253	0.916115	-1.10682	-0.698665	0.178469	-0.688433	-0.92075	-0.640856	-0.187397	0.0536137	0.294594	-0.526987	-0.512207	-0.419933	-1.06135	2.20432	0.21656	-0.192288
XDH	chr2	31334321	31414742	ENSG00000158125	0.309277	-0.672069	-1.03526	1.64558	-0.921764	-0.469156	0.833723	0.297169	-1.04477	0.446879	-0.87086	2.29628	-1.13939	0.405717	0.239762	-0.822924	-0.325162	-1.14016	-0.427802	-0.768438	1.87828	0.462285	1.13265	-0.309839
SRD5A2	chr2	31522480	31580938	ENSG00000277893	0.272461	-0.0669585	-0.67184	-0.440834	-0.554662	-0.382067	-0.306774	-0.515751	-0.520792	0.811565	-0.421659	-0.605419	-0.672347	1.32076	-0.268309	-0.0816444	-0.155555	-0.614337	0.141668	-0.522158	3.95043	1.0607	-0.354603	-0.40187
CYP1B1	chr2	38066973	38109902	ENSG00000138061	-0.0720414	-0.588109	0.778959	0.625691	-1.02375	-0.191603	0.103133	0.118343	-1.38706	0.216519	0.348827	-1.7194	-2.19908	0.222117	0.0825432	-0.344204	0.594734	0.931991	0.753343	1.77113	-0.14267	0.181516	-1.1212	2.06027
PRKCE	chr2	45651345	46187990	ENSG00000171132	0.0405281	1.20998	-0.528236	-0.98067	2.80121	-1.17737	-0.824131	0.665312	-1.17605	-0.969047	-0.129059	-0.737309	1.86713	0.412513	0.0733658	-0.0845131	-0.222944	0.253066	0.610453	-0.581264	0.604669	0.565682	-0.375543	-1.31777
EPCAM	chr2	47345158	47387601	ENSG00000119888	0.221679	-1.02377	-1.33671	0.624947	-0.650931	-0.1115	-0.110523	1.51363	0.0849999	0.812882	-1.21552	2.3086	-1.07766	0.493361	0.9343	-1.30041	1.11424	-1.14122	1.06433	-0.71592	-0.142754	-0.00959655	0.63045	-0.966913
FSHR	chr2	48962157	49154527	ENSG00000170820	0.160396	0.383882	-0.901117	-1.03976	1.09784	0.229793	-0.767471	-0.597772	-0.624748	-0.50155	-0.402513	-0.900898	-1.00683	-0.823389	0.509162	0.433445	-0.677056	1.41316	0.132193	-0.113412	-0.838941	3.22516	1.01391	0.596509
PROKR1	chr2	68643579	68658251	ENSG00000169618	-0.352092	-0.103001	-0.513618	-0.283385	0.158252	1.68665	-0.352487	-0.532913	0.303915	-0.175836	4.06097	-0.36753	-0.76264	-0.41014	-0.0835318	-0.44784	-0.727774	-0.313719	-0.265726	0.195111	-0.304128	0.522031	-0.44026	-0.490312
ANTXR1	chr2	69013176	69249327	ENSG00000169604	1.1118	0.431863	-3.83812	0.495194	-0.246136	0.284623	0.8556	-0.202363	-0.684004	0.0378623	0.645046	-0.0524755	-0.273129	-0.191716	0.225767	0.757692	0.885204	0.693359	-0.203438	0.616306	-1.23386	-0.0670613	-0.675259	0.627243
AAK1	chr2	69457997	69674349	ENSG00000115977	0.0113838	1.9101	0.267936	-0.823392	1.76535	-0.449699	-0.580704	0.235074	-1.654	-0.44814	-0.12934	-1.12893	0.907084	-0.934079	-0.71428	-0.430895	1.74179	1.56719	-0.137384	-0.0128787	-1.32454	-0.143993	-0.402281	0.908633
TGFA	chr2	70447284	70554193	ENSG00000163235	-0.163924	0.295075	-0.569043	1.46496	-0.142332	-1.20833	1.53005	0.270148	-1.09027	0.776047	-1.32455	0.667183	-1.2262	1.26501	0.0675987	-1.54712	0.724285	-1.15517	0.953465	-0.833338	-0.170581	-0.390539	1.8396	-0.0320213
HK2	chr2	74834127	74893359	ENSG00000159399	-0.057335	1.52094	0.71384	0.564728	-2.15863	0.355655	0.742153	-1.20405	0.319228	0.168157	1.69029	0.880056	-0.634739	0.625879	-0.243461	0.0468288	-0.228347	-0.598543	-1.7284	0.376672	-2.07659	0.731932	0.245228	-0.0514933
TACR1	chr2	75046463	75199520	ENSG00000115353	0.176678	0.769507	-1.41429	-0.680108	1.50552	-0.245737	0.581561	-0.694912	-1.05901	-0.534826	3.20889	0.373652	-1.3593	-0.420552	0.33012	-0.192826	0.147178	-0.48336	0.345261	0.554527	-1.25719	-0.0110221	0.640236	-0.279994
REG3A	chr2	79157003	79159753	ENSG00000172016	-0.391884	-0.427992	-0.42441	-0.422353	-0.413216	-0.413774	-0.418963	2.10222	-0.420148	-0.383683	-0.407714	3.23854	-0.401018	-0.425027	2.2398	-0.406053	-0.417865	-0.411639	-0.355268	-0.428824	-0.239453	0.0525958	-0.0349619	-0.388912
ST3GAL5	chr2	85837120	85905199	ENSG00000115525	-0.437667	1.76267	0.942056	-0.777058	1.53856	-0.424373	0.0861633	0.502224	-0.965404	-1.11974	0.591416	-0.333918	0.11585	0.334605	-0.0828538	1.00303	2.12877	-0.565858	-1.00637	0.263807	0.293586	-0.622875	-1.65689	-1.56975
CD8A	chr2	86784610	86808396	ENSG00000153563	-0.125289	-1.11882	1.79444	-0.850204	0.321351	-1.11526	-0.449222	0.375259	-0.459049	-0.313895	0.455668	2.40057	-1.64957	0.203718	1.59243	-0.913774	0.713845	0.102253	-0.175365	0.406604	0.209152	-1.00426	0.758449	-1.15903
CD8B	chr2	86815339	86861924	ENSG00000172116	-0.227993	-1.17575	1.9177	-0.914001	-0.242841	-0.732882	-0.322677	-0.141671	-1.14475	-0.629503	0.256121	2.14316	-1.27225	-0.18949	0.91701	-0.688999	0.238626	-0.145712	0.0245484	0.3471	-0.0651624	-0.636583	0.163857	2.52214
GGT8P	chr2	91775944	91781169	ENSG00000236969	-0.0963878	-0.770473	0.129369	-0.166397	-0.0016248	-0.413581	-0.236895	-0.605265	-0.951352	-0.730759	-0.821808	1.38254	-0.261227	-0.214502	-0.172238	-0.62177	2.7994	-1.02871	2.37224	0.0819908	-0.398684	0.835088	0.897205	-1.00616
ADRA2B	chr2	96112876	96116571	ENSG00000274286	-0.593544	-1.11213	0.0385861	-0.687635	-0.0290525	-0.0526794	-0.623616	-0.838105	-0.657754	-0.30445	0.944876	0.213786	-1.36821	-0.41331	1.0483	1.34086	-0.331413	2.93183	0.945645	0.0337095	1.38297	-0.172525	-0.370323	-1.32581
IL1R2	chr2	101991960	102028544	ENSG00000115590	0.056476	-1.30807	0.743963	-0.239479	-1.1421	-1.23434	1.29059	0.284743	-1.38121	-0.716609	-0.140174	1.26616	-1.44007	0.584011	1.63928	-0.756184	-0.0727742	0.0692046	0.325937	-0.0712919	1.1998	0.209022	1.90494	-1.07182
IL1R1	chr2	102064544	102179874	ENSG00000115594	1.11567	-1.01094	-0.843051	-0.254972	-1.75078	-1.19508	0.260445	0.606535	-2.82148	-0.415097	1.37171	0.27837	-0.595983	0.375164	0.150182	0.189072	0.743562	0.675055	0.0978077	0.453257	1.19988	0.350782	-0.223372	1.24327
SLC5A7	chr2	107986523	108013994	ENSG00000115665	-0.743433	2.27382	-1.09289	-0.953888	0.822593	-0.31319	-0.535578	-0.266906	-1.01504	-0.324676	-0.168222	0.578643	-1.00035	-0.0213999	2.47676	-0.423768	1.4186	1.04734	0.775656	-0.691229	-0.780011	-0.168186	-0.458562	-0.436095
HTR5BP	chr2	117859427	117934942	ENSG00000125631	0.424311	0.785356	1.24275	-1.78995	0.0141607	-1.03364	-0.225926	-0.440926	-0.128975	-0.892317	0.120272	-0.929027	-0.393843	-0.460477	-0.69782	-0.410293	-0.0100899	0.11715	0.356059	1.30095	-1.75076	1.79714	0.877557	2.12834
MYO7B	chr2	127535802	127637729	ENSG00000169994	-0.189017	-0.983291	-0.224087	-0.62056	-0.531169	-0.7932	-0.441752	-0.0663737	-1.19388	-0.644803	0.773827	3.46481	-0.545719	-0.337345	0.654813	0.827911	-0.244471	1.1946	1.03059	0.753908	-0.0716588	-0.289331	-0.523807	-1
DARS	chr2	135905881	135986100	ENSG00000115866	0.654584	0.647162	0.877576	0.721799	-1.76877	0.844248	0.721883	0.256399	0.963337	-0.0781331	0.252048	-1.13375	-0.611203	-0.0133602	-0.619381	0.692589	-0.318173	0.316406	-0.204381	-0.337321	0.122041	-3.3977	0.715305	0.696791
CXCR4	chr2	136114349	136118149	ENSG00000121966	0.221598	-0.25218	3.02105	-1.31862	-0.319992	-0.178581	-0.94499	0.413261	-0.0395669	-0.979853	0.0343826	1.28623	0.794447	0.356378	1.00684	-0.813258	0.0626834	0.367148	0.0373151	0.66122	-0.0611416	-0.498851	-0.769599	-2.08592
CACNB4	chr2	151832771	152099167	ENSG00000182389	-0.335787	0.653034	-0.544699	-1.11015	3.32821	-0.168437	0.227107	-0.63608	1.16814	-0.297271	-0.0176332	-0.94316	-1.06107	-0.202184	-0.254312	-0.345235	-0.155235	-0.764838	0.214919	0.340088	-1.50853	0.36013	0.583141	1.46984
ITGB6	chr2	160099667	160200313	ENSG00000115221	-0.110255	-1.11326	-1.3367	1.64677	-1.20248	-1.09062	0.653493	0.768454	-1.28661	0.588351	-0.907763	0.847528	-1.14033	0.765185	0.584832	1.55936	0.872099	-0.000780038	0.912129	-0.968529	-0.657905	0.242252	1.26004	-0.885265
DPP4	chr2	161992245	162074394	ENSG00000197635	0.947699	-0.929127	0.391346	-1.77736	-1.51483	-0.12282	0.232368	0.782748	-1.34339	0.0377246	0.507597	1.82728	-0.0314465	-0.657995	-0.21015	0.132267	-0.260442	-0.0752691	1.88232	0.190254	1.82436	0.00533541	-1.35539	-0.483081
GCG	chr2	162142882	162152404	ENSG00000115263	-0.275763	-0.350594	-0.33719	-0.352229	-0.305669	-0.290185	-0.304698	3.84934	-0.343067	-0.0925895	-0.270129	2.47798	-0.347765	-0.335528	0.0941659	-0.294851	-0.359433	-0.348177	-0.333131	-0.315699	-0.353106	-0.26509	-0.250654	-0.295938
FAP	chr2	162170684	162245151	ENSG00000078098	0.869223	1.22902	-1.6905	1.33169	-0.54974	-0.226279	0.601057	1.28802	-1.84044	-0.638185	0.79091	-0.435265	-0.535782	-0.747087	-0.537466	1.25021	-0.198044	0.314003	-0.976333	0.892176	-0.772438	-0.260231	-0.905344	1.74684
LRP2	chr2	169127109	169362534	ENSG00000081479	-0.156058	1.79584	-0.798994	-0.454451	1.17159	0.298585	-0.737264	-0.818566	1.45995	-0.643861	-0.478027	-0.999633	-0.775098	-0.396576	-0.453313	-0.781951	2.44403	-0.598182	1.91268	-0.59149	-0.0584632	0.384661	-0.615432	-0.10997
MYO3B	chr2	170178145	170655171	ENSG00000071909	0.0611076	2.7079	-0.238058	-0.705169	-0.107772	-0.304609	0.694098	-0.472894	-0.655527	-0.109318	-0.882813	-0.539493	-0.981751	-0.530485	-0.750164	-0.412271	1.00244	-0.93	1.88555	-0.472386	-1.02491	1.62044	-0.070583	1.21667
ITGA6	chr2	172427354	172506459	ENSG00000091409	0.93927	-0.898955	-1.39385	1.97609	-1.386	-0.212519	1.55496	-0.435944	-1.23087	0.741552	0.254048	1.09837	1.23548	-0.118021	0.374784	0.386143	-0.345512	0.0249782	-0.030217	-0.639338	-0.651756	-0.619835	1.13587	-1.75873
CHRNA1	chr2	174747592	174787935	ENSG00000138435	-0.365143	-0.282799	-0.516203	-0.773689	0.292039	-0.303445	-0.474981	-0.182393	-0.611987	-0.348954	-0.032225	-0.0309504	0.922995	-0.47732	-0.436194	4.3312	-0.0960114	0.0195601	-0.165812	-0.0429919	-0.371808	0.703284	-0.384652	-0.371522
ITGA4	chr2	181457202	181538940	ENSG00000115232	0.362233	0.964398	2.53918	-0.211011	-0.861076	0.754436	0.121043	-0.19567	0.198235	-1.25134	0.38465	1.081	-0.344068	-0.0351195	0.675567	0.12584	-0.822833	-0.68633	-0.136109	1.78843	-0.432115	-1.49154	-0.716946	-1.81085
ITGAV	chr2	186590056	186680901	ENSG00000138448	0.667019	1.35289	-2.15404	0.509469	-0.826709	-0.393286	0.418565	0.726345	-1.95595	-0.349028	0.70501	-0.832871	1.39353	-0.449562	-0.186644	0.283213	1.50235	1.13819	0.384073	-0.00249883	-0.172605	-1.74262	-0.252788	0.237958
CALCRL	chr2	187341964	187448460	ENSG00000064989	0.101141	-1.21516	-0.673872	-1.22672	0.00498175	-0.719928	-0.179202	-0.0561053	-1.38514	-0.902264	1.96807	0.27275	2.7206	-0.308027	0.349809	0.581049	0.588043	1.34627	0.282733	0.19542	0.137723	-0.655493	0.0523588	-1.27904
MYO1B	chr2	191245185	191425389	ENSG00000128641	0.155885	-0.153895	-3.37051	1.41332	-1.26382	0.0902619	0.960153	0.992842	-0.175569	0.497824	0.394145	-0.204747	0.0549966	0.339864	-0.639249	-0.0762107	-0.154929	-0.42399	0.0391232	-0.0450778	2.07807	-0.684694	0.264582	-0.0883833
NDUFB3	chr2	201071433	201085750	ENSG00000119013	-0.449746	0.153999	0.386968	0.13724	-1.31405	-0.24942	-0.169721	-0.35068	0.252721	-0.23957	0.0285654	0.37353	0.0475055	0.475331	-0.396203	1.70617	-1.25369	2.91141	-0.0696739	-0.502876	0.548354	-2.52209	0.339027	0.156893
CASP10	chr2	201182898	201229406	ENSG00000003400	-0.189814	-2.04612	1.52727	-1.0156	-1.3233	-0.922468	0.155078	-0.369693	-0.860582	-0.807583	0.930362	2.13624	1.38939	0.732299	0.998814	-0.719875	-0.100681	0.220712	0.262973	0.31961	0.267176	-0.215012	0.661059	-1.03026
CASP8	chr2	201233443	201287711	ENSG00000064012	0.672128	-1.43626	2.43357	0.70626	-1.82273	-0.783395	0.347625	-0.328332	-0.249015	0.175026	0.746187	1.16963	-0.579956	1.25025	0.323194	-0.980094	-0.64291	-1.03932	0.157584	0.739738	0.437675	-0.808549	0.727341	-1.21564
NRP2	chr2	205681990	205798133	ENSG00000118257	0.39425	-0.394575	-1.41429	0.284739	-0.58451	0.631556	0.16801	0.1959	-1.34176	-0.875745	1.46755	-0.99982	2.93068	0.201885	0.439177	-0.89759	0.562421	-0.716866	-0.309668	0.701794	-0.724263	-0.601871	-0.495634	1.37862
NDUFS1	chr2	206114817	206159509	ENSG00000023228	-0.280108	-0.007594	-0.839722	-0.0623473	0.255251	-0.24328	-0.32941	-0.239228	-0.401794	-0.415198	0.0306299	-0.21906	0.0375634	-0.826185	-0.1261	2.64735	-0.278831	2.9471	0.249907	-0.406273	0.776218	-1.63113	0.510022	-1.14778
IDH1	chr2	208236229	208266074	ENSG00000138413	0.521588	-0.459526	-0.774076	0.613992	-1.86424	0.935154	0.0755523	-0.164708	-0.491066	0.618265	1.81893	0.941293	0.0942996	0.317892	0.373675	-0.938885	-1.17243	-0.931101	-0.147884	-0.509653	2.43551	-1.00016	0.778693	-1.07111
FN1	chr2	215360440	215436073	ENSG00000115414	0.483917	-0.627416	-2.22946	0.536535	-1.05222	0.187317	0.198382	-0.256428	-1.27678	-0.430114	0.267357	-0.908011	1.37718	-0.638831	-0.498224	0.510145	0.521807	0.346744	-0.00260871	1.02295	1.38297	-0.327066	-1.00972	2.42157
CXCR1	chr2	218162841	218166962	ENSG00000163464	-0.0214089	-1.08108	0.841551	0.123679	-0.60663	-1.01083	0.370618	-0.643186	-1.09565	-0.790893	1.61959	1.21939	-1.26481	1.96137	0.553419	-0.076945	-0.448939	0.865802	-0.394011	1.96039	0.417059	-0.860054	-0.454375	-1.18406
FARSB	chr2	222566899	222656092	ENSG00000116120	0.19343	0.306596	-0.452656	1.46659	-0.399965	1.08167	0.779935	0.0122965	2.09752	0.76381	-0.288555	-0.30722	0.72935	-0.780318	-0.766392	0.567908	-1.87593	0.0930611	-1.24538	-0.0475165	-0.107041	-2.00924	1.14658	-0.95854
SLC16A14	chr2	230034982	230068993	ENSG00000163053	-0.00354631	1.26559	-1.95641	0.193336	1.8479	-0.195507	0.283111	-0.585661	0.977963	0.815734	0.945529	0.284687	-1.48662	0.547724	0.113918	-1.00719	-0.818387	0.408903	-0.29241	-0.249693	-0.391312	-0.538747	1.66441	-1.82331
HTR2B	chr2	231108230	231125042	ENSG00000135914	2.1375	-1.13385	-0.366032	-1.65845	-0.413791	-0.99691	-0.422384	0.486822	-1.23986	-0.985903	1.45366	-0.347212	1.43692	-0.849496	0.965076	0.102729	0.242113	1.17505	0.740464	-0.388546	0.715738	-1.17322	0.41303	0.106549
NCL	chr2	231453531	231483641	ENSG00000115053	0.477432	-0.406456	0.559469	1.57028	-1.65454	1.65819	0.140632	0.708844	1.63347	0.343609	-0.588511	-0.662497	1.56837	-0.191763	-0.0860648	-0.320279	-1.12479	-0.637511	-0.774461	0.203413	0.00324616	-2.27352	-0.34552	0.198966
ALPP	chr2	232378724	232382889	ENSG00000163283	1.65347	-1.1065	-0.724521	1.38477	-0.385314	-0.36986	-0.0322752	0.217557	1.55908	0.440114	-0.868795	-0.48365	-1.05991	0.103387	-0.644751	-0.389629	0.112139	-0.857468	-0.400307	-0.395108	-0.627456	-0.0225458	3.07581	-0.178235
CHRND	chr2	232525993	232536667	ENSG00000135902	-0.401769	1.39256	-0.282366	-0.483986	0.0518604	-0.179426	-0.242706	-0.205364	-0.236096	-0.350446	-0.459964	-0.445664	-0.520062	-0.444304	-0.254544	4.2942	-0.33449	-0.286292	-0.260384	-0.0264585	-0.447363	0.539804	-0.054786	-0.361951
CHRNG	chr2	232539692	232548115	ENSG00000196811	-0.261264	-0.619678	-0.0518052	-0.275478	-0.0953564	-0.206899	0.0242937	-0.366686	0.116851	-0.100971	-0.436925	-0.264467	-0.33941	-0.382964	-0.106546	4.51424	-0.252988	-0.711279	-0.0945469	0.265692	-0.546547	-0.391586	0.48414	0.100177
RAMP1	chr2	237858893	237912106	ENSG00000132329	0.521327	-1.18782	-0.826372	-0.584647	0.982852	-0.619509	-0.561426	0.324365	-0.114561	0.785751	-1.31068	0.506608	-1.75224	-0.0391148	0.94766	1.68413	-0.899278	2.21699	-0.550209	-0.182787	1.1869	-0.433697	-0.898585	0.80434
NDUFA10	chr2	239892450	240025743	ENSG00000130414	-0.372593	0.717923	0.0809602	0.260009	0.139247	-0.313985	-0.138271	-0.737898	-0.0409865	-0.36871	0.505806	0.242822	0.181887	-0.602974	0.208996	1.45984	-0.990279	3.14852	0.179878	-0.57752	0.618951	-1.7554	0.110717	-1.95694
PDCD1	chr2	241849884	241858894	ENSG00000188389	-0.326445	-0.918581	2.73969	-0.798892	-0.801715	-0.421102	-0.408001	-0.502787	-0.920611	-0.547055	-0.128647	2.11314	-1.13343	0.436077	1.46834	-0.750539	0.444743	1.2465	0.0409038	0.5119	-0.259814	-0.831422	0.0108426	-0.263076
OXT	chr20	3071620	3072517	ENSG00000101405	-0.568394	-0.89157	-0.157061	-0.572082	-0.494102	-0.274881	-0.414543	-0.421422	0.205385	-0.62358	0.72168	0.231823	-0.681553	-0.583811	-0.438632	-0.538024	-0.121343	-0.377521	0.625548	0.0314629	2.9375	-0.0207225	-0.582474	3.00832
AVP	chr20	3082556	3084724	ENSG00000101200	-0.798953	-0.739363	0.00185903	-0.620015	0.566197	0.938279	-0.783301	-0.304453	-0.520212	-0.712281	1.72757	-0.325747	-0.813811	-0.695421	-0.68018	-0.682844	-0.668457	-0.568092	2.56231	1.4197	1.20018	1.48782	-0.701045	-0.28974
HSPA12B	chr20	3732685	3753111	ENSG00000132622	-0.173033	-0.363258	-1.38738	-0.817648	0.332036	-0.444982	-0.296586	-0.674173	-0.845878	-0.7584	2.08218	0.394513	1.89137	-1.06801	0.8842	0.630147	0.107728	2.12764	0.50023	0.251698	-0.338978	-0.0595134	-0.355777	-1.61813
ADRA1D	chr20	4220630	4249287	ENSG00000171873	0.822095	-0.942378	-1.70666	-0.220622	2.78323	1.11093	0.33483	-0.572767	-1.19642	0.869709	-0.145565	-0.49576	0.596043	-0.747169	1.44884	0.90682	-0.398712	-0.150267	-0.198917	0.0746763	-0.676987	0.424578	-0.791446	-1.12808
PRNP	chr20	4686350	4701590	ENSG00000171867	-0.236895	1.24082	-0.0873037	1.70799	1.40365	-0.726665	1.52013	0.0388654	-2.29541	0.470988	0.0856033	-1.43341	0.184967	0.403849	-0.622174	-0.155476	-0.499875	1.30257	-0.476903	-0.0352022	-0.297206	-1.75565	-0.120783	0.383514
PCNA	chr20	5114953	5126626	ENSG00000132646	0.249867	0.747223	0.446156	0.86768	-1.99721	1.34047	0.376937	-0.53495	2.49679	0.303461	-0.990513	0.274237	0.684563	0.182864	-0.289965	-0.955082	-1.05128	-0.999703	-0.34445	0.937584	-0.332944	-1.19739	0.804632	-1.01898
SSTR4	chr20	23035312	23039237	ENSG00000132671	-0.385074	-0.572641	-0.512544	-0.555904	4.20906	-0.298987	-0.014891	1.12436	-0.542949	-0.33451	-0.454487	-0.365743	-0.364031	-0.0784387	0.383512	-0.369783	-0.207052	-0.208323	-0.355062	-0.462355	-0.577065	0.962748	0.104928	-0.124772
GGTLC1	chr20	23985050	23988779	ENSG00000149435	-0.513634	-0.641649	-0.487404	-0.480528	-0.539344	-0.528612	-0.5402	0.186789	-0.475406	-0.302108	-0.49527	-0.0527102	-0.657037	1.16972	-0.406417	-0.500056	2.56714	-0.529429	0.502804	-0.0282777	0.542126	3.20304	-0.435967	-0.557573
GGT7	chr20	34844720	34872856	ENSG00000131067	-0.473366	1.10326	-0.785553	-0.930369	1.40288	0.501991	-0.82905	-0.0964117	0.0553807	-0.354611	-0.0172177	0.1594	-1.82734	0.11735	0.884827	1.26254	1.37243	1.1269	0.909065	0.133289	0.532215	-0.922788	-1.10772	-2.2171
MYH7B	chr20	34955810	35002437	ENSG00000078814	-0.385891	0.0592162	-0.465344	-0.845869	0.835646	-0.721072	-0.671647	-0.671937	-0.831592	-0.316023	-0.127308	-0.425185	-0.650792	-0.552797	-0.279147	2.15212	0.00892084	3.34242	-0.123307	0.20984	-0.622529	1.24989	-0.377686	0.210073
MMP24	chr20	35226690	35276998	ENSG00000125966	-0.0915051	0.750455	-0.988389	-0.685238	2.1655	1.04442	-0.950537	1.10034	-1.17533	-0.168586	-0.464856	-0.463701	-0.0710427	0.175546	-0.470944	-1.04535	0.7075	-1.15295	2.57916	0.0995893	0.334333	0.31605	-0.770691	-0.773774
TTI1	chr20	37983007	38033461	ENSG00000101407	0.52477	0.120416	0.682836	1.04183	-0.979766	1.30403	-0.39627	0.4767	1.44603	1.34029	-1.33331	-1.08429	0.663076	0.392148	-0.488568	0.0792892	-0.0212073	-0.727992	-0.0382164	0.397818	0.423655	-1.58656	0.389354	-2.62605
TOP1	chr20	41028822	41124487	ENSG00000198900	0.923397	-0.591155	0.719796	1.06196	-1.52742	0.789553	-0.0815996	0.110256	0.807255	0.602696	-1.1824	0.236302	0.955272	0.851454	-0.108915	-1.78361	0.318653	-1.48372	-0.215797	0.709685	0.237507	-2.50638	0.668666	0.488543
MMP9	chr20	46008908	46016561	ENSG00000100985	-0.380711	-0.888862	1.70753	0.16331	-1.01855	-0.395464	0.539767	0.397865	-1.03045	-0.194328	1.34023	2.02599	-1.42696	0.880349	0.589205	-1.22417	0.0970286	-0.280473	-0.61049	1.88706	-0.123941	-0.73745	-0.225696	-1.0908
CD40	chr20	46118278	46129863	ENSG00000101017	-0.401461	-2.08095	1.48284	-1.2592	-1.31251	-0.993387	0.0199704	0.250414	-2.23514	0.0507701	0.991051	1.1175	0.918517	0.798737	0.608973	-0.723626	1.04606	0.368843	0.795679	-0.111288	0.573434	0.092981	0.258455	-0.256681
CYP24A1	chr20	54153446	54173986	ENSG00000019186	0.70537	-0.25229	-0.810509	0.713857	-0.340261	-0.655175	0.696699	-0.23283	-0.438794	1.04946	-1.03623	-0.439797	-0.907289	1.37652	-0.891792	-0.798756	2.32169	-1.09199	1.94529	-0.66013	-0.956109	0.124713	1.17679	-0.598447
MC3R	chr20	56248732	56249815	ENSG00000124089	NA	NA	NA	NA	NA	NA	NA	NA	NA	NA	NA	NA	NA	NA	NA	NA	NA	NA	NA	NA	NA	NA	NA	NA
HRH3	chr20	62214960	62220278	ENSG00000101180	-0.513754	0.869662	-0.450432	-0.463295	4.3063	0.83215	-0.0431684	-0.221342	0.028311	0.166203	-0.51789	-0.40547	-0.485234	-0.425713	-0.136556	-0.318168	-0.535501	-0.500698	-0.371639	-0.163912	-0.486573	0.406476	-0.356734	-0.21302
SLCO4A1	chr20	62642503	62685785	ENSG00000101187	0.278902	1.68207	0.58053	0.844321	0.297596	-0.922121	0.462497	-0.420138	0.535396	0.471478	-0.8302	0.369191	0.0640168	-0.0357332	0.69066	-1.48439	-0.64212	0.607443	1.27641	-0.991473	-1.21285	-0.35751	1.35575	-2.61972
NTSR1	chr20	62708836	62762771	ENSG00000101188	-0.0552475	1.19034	0.787005	0.272487	1.58516	0.894676	0.122704	-0.179494	-0.838358	0.560764	-1.45791	-0.354759	2.01652	-0.380416	0.595169	-0.932335	-1.44548	-1.47812	0.83062	0.811888	0.252894	-0.710651	-0.568502	-1.51897
OGFR	chr20	62804835	62814000	ENSG00000060491	0.0485937	-0.860395	1.61828	0.789967	-0.31226	-0.278755	-0.191025	-1.00416	-0.536695	0.540267	-0.801398	0.865526	0.714411	1.08991	0.819452	-0.704541	0.898204	-0.969851	-0.0977178	0.735452	1.43976	-1.19447	0.066327	-2.67489
CHRNA4	chr20	63343223	63378401	ENSG00000101204	-0.69485	1.64541	-0.765419	-0.741922	2.88629	0.236882	-0.685774	-0.423324	0.332773	-0.386521	-0.788305	-0.542531	-0.705501	-0.688051	-0.206555	-0.731351	0.596281	-0.4484	1.2006	-0.437775	1.90556	0.62538	-0.614168	-0.568735
TNFRSF6B	chr20	63696652	63698684	ENSG00000243509	0.7248	-1.27878	-0.87983	2.27082	0.0271213	-0.850498	1.10711	-0.0739942	-1.24149	0.567011	-1.02864	1.89259	1.47924	0.955442	0.262756	-0.619319	-0.659594	-0.614163	0.3181	-1.19038	-0.647273	-0.020294	-0.145998	-0.35475
OPRL1	chr20	64080082	64100643	ENSG00000125510	-0.269108	-0.694998	1.14421	-0.786342	2.88513	0.642468	-0.934978	-1.0891	-0.363409	-0.207404	0.622334	0.135207	0.944923	0.639892	0.183956	-0.932848	-0.548684	-0.31752	-0.359236	1.3818	-0.833462	1.01584	-0.801284	-1.45738
HSPA13	chr21	14371115	14383484	ENSG00000155304	0.795417	1.23097	0.917285	-0.14497	0.538338	1.3143	-0.708285	1.7053	0.710548	-0.215108	-0.614497	-1.1029	1.32874	-0.232911	-0.85902	-1.11833	-0.682168	-0.645212	-0.624049	1.12859	-0.280022	-1.61856	-1.64201	0.818538
MIR155	chr21	25573980	25574044	ENSG00000283904	NA	NA	NA	NA	NA	NA	NA	NA	NA	NA	NA	NA	NA	NA	NA	NA	NA	NA	NA	NA	NA	NA	NA	NA
APP	chr21	25880550	26171128	ENSG00000142192	0.271332	0.409013	-2.34284	1.2221	0.752893	0.297444	0.274757	0.859197	-1.28693	-0.033215	-0.4696	0.00537013	2.06269	-0.0484878	0.282889	-0.69319	0.795346	0.363335	0.855176	0.0537185	0.257647	-0.633045	-1.2114	-2.0442
GRIK1	chr21	29536933	29940033	ENSG00000171189	0.167136	3.31699	-0.32977	-0.514788	2.89394	-0.112449	-0.0992486	-0.450187	-0.439536	-0.17696	-0.51288	-0.534856	-0.792735	-0.531223	-0.0310762	-0.201107	-0.568872	-0.504313	-0.263227	0.230212	-0.568822	0.406837	-0.130219	-0.252841
IFNAR2	chr21	33205282	33265675	ENSG00000159110	0.028798	-1.30908	2.66313	-0.216982	-1.02136	-0.618916	-0.973613	0.775578	-0.422075	-0.551734	0.550466	0.816227	1.26995	1.07316	0.164611	-0.563974	-0.307224	0.121371	-0.253473	0.701717	1.33104	-1.54933	-0.459106	-1.24916
IFNAR1	chr21	33324429	33359864	ENSG00000142166	0.353528	0.291572	1.71951	-0.254377	-0.502859	-1.08711	-0.462528	0.219854	-1.05487	-0.496876	1.41818	0.16109	0.789132	1.07691	0.101229	-0.376293	-0.134921	-0.225952	-0.300021	0.502486	2.25784	-2.39439	-0.471958	-1.12918
IFNGR2	chr21	33403413	33479348	ENSG00000159128	-0.0953832	-1.85206	1.26103	1.11167	-1.98168	-0.633158	0.742579	0.362487	-1.23133	-0.252853	1.46654	1.35241	0.343127	1.28719	0.301897	-0.827624	0.00143441	-0.0285975	-0.822534	0.841483	0.0402426	-1.09072	0.556502	-0.852645
SLC5A3	chr21	34073578	34106260	ENSG00000198743	0.734135	0.138645	0.68474	-0.0586398	-0.056732	0.213368	0.14376	-0.813895	-0.178466	-0.409457	1.16996	-0.588508	-0.845743	-0.441794	-1.01416	-0.605449	2.68654	-2.09177	1.10945	0.0570606	-0.593776	-0.947086	-0.00705169	1.71486
NDUFV3	chr21	42879644	42913304	ENSG00000160194	-0.622804	-0.95633	-0.78664	0.308989	-0.827258	-0.429046	-0.212197	-1.04027	0.970846	0.451135	0.304677	-1.00816	0.179863	-1.10341	-0.253668	2.06964	-0.699332	2.54134	-0.105962	-0.414665	0.068475	1.71839	-0.796099	0.642496
ITGB2	chr21	44885953	44931989	ENSG00000160255	0.10976	-0.984864	2.93629	-0.142799	-0.380356	-0.930871	-0.290763	-0.252795	-1.66686	-0.660195	0.943027	1.29284	-1.4427	0.47906	0.759519	-0.0268396	-0.15555	0.476424	-0.00593614	1.19788	0.442901	-0.330367	-0.123402	-1.2434
GGTLC5P	chr22	18340145	18345899	ENSG00000276160	0.339344	-0.782313	-0.455942	-0.324706	0.0183995	-0.531287	-0.170277	-0.143597	-0.411692	-0.311436	-0.707448	0.580772	-0.896339	0.26943	0.0281276	-0.750766	3.11717	-0.639112	2.49054	-0.131697	-0.287821	1.22108	-0.698961	-0.821466
GGTLC3	chr22	18516344	18518161	ENSG00000274252	0.325801	-0.341386	-0.689317	-0.125295	0.181714	-0.483581	-0.262665	-0.390285	0.16576	-0.583068	-0.629085	0.0613446	-0.797437	0.212627	-0.224514	-0.64952	3.1403	-0.405763	1.523	-0.482613	-0.646676	2.44456	-0.7053	-0.638606
GGT3P	chr22	18773665	18843399	ENSG00000197421	0.369767	-0.627922	-0.639437	-0.284237	0.132274	-0.537986	-0.130572	-0.368673	-0.446233	-0.404605	-0.577121	0.31626	-0.708794	0.222184	-0.166951	-0.604218	3.69114	-0.578469	1.8622	-0.405183	-0.546831	1.24751	-0.429463	-0.38464
COMT	chr22	19941371	19969975	ENSG00000093010	0.014806	-1.43445	0.0648767	1.47153	-1.32792	-1.44652	0.629891	-0.851106	-1.24544	0.339276	-0.317285	-0.692613	1.47764	0.431226	0.238239	0.496063	-0.179522	-0.447974	0.21994	0.841825	2.2245	-1.54455	0.604107	0.433466
P2RX6	chr22	21009808	21028830	ENSG00000099957	-0.351893	0.937874	-1.04124	-0.457848	1.40992	-0.289249	-0.347147	-0.00129678	-1.04579	-0.440583	1.60524	-0.620651	-1.0801	-0.150881	-0.542403	3.26069	-0.6775	0.887004	-0.249401	0.136317	-0.540506	0.371253	-0.599044	-0.172778
GGT2	chr22	21207973	21227637	ENSG00000133475	0.13995	-0.323818	-0.360201	-0.220533	-0.0611262	-0.493997	-0.0580965	-0.237028	-0.490532	-0.396489	-0.784169	0.628347	-0.794504	0.347072	-0.0497452	-0.769082	3.75303	-0.750368	1.74941	-0.294025	-0.215386	0.958065	-0.462107	-0.814659
MAPK1	chr22	21759657	21867680	ENSG00000100030	-0.0155896	-0.162205	1.03423	0.163004	1.62444	0.415496	0.859861	-0.0282662	-0.382172	-0.753349	-0.105424	-0.814009	1.17391	0.546076	-0.141975	0.443768	0.0999354	-0.0713401	-0.674544	0.888505	0.162479	-2.315	0.829241	-2.77708
GGTLC2	chr22	22644475	22647903	ENSG00000100121	-0.321454	-0.660061	-0.556519	-0.384934	-0.264362	-0.423025	-0.605647	-0.121162	-0.406643	-0.329533	-0.486985	-0.0332192	-0.653053	-0.145826	-0.518224	-0.430234	2.33091	-0.435562	1.26122	0.619175	-0.0748976	3.4663	-0.411146	-0.415129
MMP11	chr22	23768226	23784316	ENSG00000099953	2.38652	-0.835089	-1.56003	-0.976619	-0.821431	0.787098	-0.815731	1.46271	-0.294231	-0.405891	-0.316588	1.02268	1.05804	-1.32228	0.449705	0.353078	-0.091575	0.992742	0.419182	0.558278	-0.192174	0.308987	-0.551819	-1.61556
GSTT2B	chr22	23957414	23961195	ENSG00000133433	-0.184071	0.278451	-2.75683	1.51173	0.275715	-0.462772	0.2925	0.234761	-2.042	0.052961	0.0699534	-1.53368	1.17977	-0.629891	0.0187467	0.583862	-0.132351	0.963129	0.256286	0.0256254	0.782471	-0.46241	0.261392	1.41665
GSTT2	chr22	23980058	23983915	ENSG00000099984	-0.149096	-0.0392498	-2.62279	0.920548	0.0823125	-0.20794	0.863068	-0.152709	-1.94993	-0.277058	-0.880445	-0.637595	1.27198	-0.556651	0.266198	0.470233	-0.190458	0.251227	0.565831	-0.590906	0.433105	0.599548	0.118004	2.41276
GSTTP1	chr22	23998401	24005453	ENSG00000276950	-0.131549	-0.594211	-0.00430967	-0.761635	0.221451	-0.3914	-0.158541	-0.463476	-0.392017	-0.19496	-0.199944	-0.384252	-0.518044	-0.572774	-0.535253	-0.112042	0.310183	-0.235476	-0.271375	0.0150631	-0.781348	3.07159	-0.0865366	3.17086
GSTT1	chr22	24033952	24042493	ENSG00000277656	0.160146	-0.853313	-1.00635	-1.37817	0.342389	-0.173348	-0.0287627	0.0946895	-3.06553	-0.319879	1.15437	0.895076	-0.182675	-0.499907	-0.744774	1.32785	1.11498	0.934517	0.511822	-0.199861	1.2982	-0.424133	0.761282	0.281387
GGT5	chr22	24219654	24245108	ENSG00000099998	-0.509516	-1.24533	-1.19392	-0.570263	0.127488	-1.00425	-0.818179	-0.0124599	-1.79501	-0.971251	1.42272	1.07743	1.34482	-0.5709	0.513992	0.695553	1.03081	1.6287	0.539515	1.10793	0.996499	-0.328955	-0.959594	-0.505832
GGTLC4P	chr22	24248074	24249466	ENSG00000230712	-0.405421	-0.836413	-1.03442	-0.2713	-0.542703	-0.377675	-0.604449	-0.186769	-1.06127	-0.456579	0.81505	0.0864528	-0.916297	-0.581289	0.247224	0.326924	1.15318	0.620328	0.490053	3.01944	-0.192384	2.14513	-0.892154	-0.544661
ADORA2A	chr22	24417879	24442357	ENSG00000128271	-0.702304	-0.415915	2.82075	-1.20865	0.214646	-0.112334	-0.974089	0.187639	-0.130857	-0.434016	-0.479484	0.93503	1.17835	0.509428	0.555083	-0.598223	-1.02557	0.590056	0.286529	0.733355	1.39552	-0.530491	-1.17747	-1.61699
GGT1	chr22	24594811	24629005	ENSG00000100031	-0.205061	-1.01157	0.958904	-0.454138	-0.521852	-0.27611	-0.613586	0.25098	-0.491321	0.409619	-1.0683	1.60946	-1.13622	0.252139	0.855734	-1.10471	1.05394	-0.930381	2.06186	-0.127796	1.95773	0.50389	-0.602259	-1.37095
GRK3	chr22	25564675	25729294	ENSG00000100077	-0.281329	-0.636326	1.45701	0.106998	1.49085	0.167041	-0.138135	1.05369	0.521009	-0.192192	2.7919	-0.125415	-1.87285	0.49354	-0.246686	-1.25479	-0.169141	-0.0813872	-1.14771	0.266951	-0.931549	0.0790588	-0.296675	-1.05386
MYO18B	chr22	25742144	26031045	ENSG00000133454	-0.417412	-0.343997	-0.268379	-0.303454	-0.301365	-0.210197	-0.428805	-0.180963	-0.483138	-0.446808	-0.286004	-0.45115	-0.503206	-0.545362	0.11164	3.24389	-0.317505	3.04164	-0.344006	0.145967	-0.485829	0.571264	-0.310319	-0.486502
TCN2	chr22	30607003	30627271	ENSG00000185339	-0.0670245	0.316558	-0.581887	-0.554757	-0.365876	0.224486	-0.864824	0.0497285	-1.88036	-1.32975	1.10729	1.51557	1.77325	0.389981	0.207979	-0.444365	0.759394	0.798104	1.60584	0.111475	0.546502	-0.263552	-1.76604	-1.28773
MYH9	chr22	36281280	36387967	ENSG00000100345	0.532575	-1.92823	0.426707	1.10292	-2.32705	0.0678607	0.707539	0.0115168	-1.4959	0.12805	0.0882093	0.0315485	1.93218	0.525818	0.370439	-0.336169	0.634071	-0.447716	0.19231	1.4213	0.185927	-0.301362	0.0172821	-1.53983
IL2RB	chr22	37125843	37175054	ENSG00000100385	0.886004	-1.25408	2.57633	-0.953372	-0.831515	-0.625164	-0.0479567	-0.423684	-1.06012	-0.513199	0.551002	2.14341	-1.35503	0.353407	1.10118	-0.348378	0.140952	-0.211841	-0.329977	0.734023	0.477528	-0.237157	0.305518	-1.07787
SSTR3	chr22	37204237	37212477	ENSG00000278195	-0.429444	0.097939	1.53626	-0.747463	2.25838	-0.179876	-0.749936	2.81471	-0.53804	-0.663145	-0.342413	0.719206	-0.868362	0.0455208	0.334114	-0.785811	-0.602923	-0.723272	-0.260003	-0.00756428	-0.62164	1.07255	-0.623495	-0.735302
LGALS1	chr22	37675636	37679802	ENSG00000100097	0.636495	-0.724857	0.424442	1.33908	-1.25845	-0.244465	0.309861	-1.08705	-2.54924	-0.139003	1.75602	-0.600189	1.50635	0.0329321	-0.182555	1.01269	-0.111101	0.82404	-0.346905	0.833629	-0.218459	-0.878009	-1.03443	0.699183
GALR3	chr22	37823382	37825485	ENSG00000128310	-0.64321	-1.15018	-0.961978	-0.579939	2.61857	0.678962	-0.601924	-0.648402	1.37759	0.994597	-1.56575	-0.417238	-0.138412	-0.891162	-0.335022	1.19337	0.430604	-1.21405	-0.28082	0.512578	0.934315	1.00506	0.0695193	-0.387068
SLC16A8	chr22	38078134	38084093	ENSG00000100156	-0.605389	0.54489	-1.91583	-1.20952	2.59549	-0.576498	-0.232098	-0.954938	0.597728	1.00117	-0.510652	-0.733143	-0.952336	-0.896195	0.494216	-0.190181	0.928404	0.241247	0.246578	0.954941	-0.886351	0.902003	-0.077269	1.23374
TAB1	chr22	39399778	39437060	ENSG00000100324	0.0944549	0.69325	-0.0178528	0.690225	0.138748	0.730579	-0.313002	-1.12061	0.58572	0.0491341	-0.182117	0.0463359	0.452071	-0.0154866	1.00324	0.670706	0.513902	0.483053	0.067444	0.65256	0.485563	-1.61356	-0.32436	-3.77
MCHR1	chr22	40678750	40682814	ENSG00000128285	-0.690533	1.26322	-0.585552	-0.288808	3.07808	0.980271	0.578435	0.994382	-0.759084	-0.891746	-0.877852	-0.0255357	-0.332065	-0.350565	-0.43433	-0.402413	-0.959809	-0.0935733	-0.410023	-0.447939	1.88523	0.247711	-0.809707	-0.6678
TNFRSF13C	chr22	41922032	41926806	ENSG00000159958	-0.11958	-0.925133	1.90412	-1.48536	0.132338	-0.239526	0.36139	-0.200806	0.61053	-0.673873	-0.782383	2.53267	-1.09887	0.057639	0.949737	-0.667401	-0.50495	-0.709776	-0.468046	0.985728	-1.19649	-0.341131	0.505271	1.3739
NDUFA6	chr22	42085526	42090884	ENSG00000184983	-0.441081	0.163839	0.644714	0.00230373	-1.12163	0.339016	-0.234932	-0.418299	0.457261	-0.460231	0.0330438	0.277037	-0.0795741	-0.403466	-0.05558	1.43305	-1.3727	2.81328	-0.0029273	-0.59062	1.02751	-2.53507	-0.103061	0.628118
TSPO	chr22	43151547	43163242	ENSG00000100300	-0.188366	-1.69085	0.761731	1.14159	-2.26384	-0.648545	0.907111	-1.29246	-1.32247	0.388094	0.295757	0.464642	1.06669	0.855768	0.5776	-0.118322	-0.138274	0.0452557	-0.4372	1.2967	-0.432688	-1.24915	1.27218	0.709047
PRR5	chr22	44668547	44737681	ENSG00000186654	-0.492629	-2.31828	0.440126	0.416703	-0.353201	0.109802	0.23447	-1.48904	0.402617	0.3023	1.74111	1.58865	-0.912954	-0.294955	0.67086	-1.12458	-0.188009	-1.37234	0.696777	1.28847	1.09655	-0.876321	0.346757	0.0871162
PPARA	chr22	46150521	46243756	ENSG00000186951	-0.471859	0.623923	-0.723448	-0.787126	-0.900399	-1.21698	-0.211256	-0.301031	-1.156	-0.808043	-0.0324838	0.920044	-1.35271	-0.918229	0.056732	1.31523	-0.155693	1.63135	0.835548	-0.144123	2.14555	-0.244551	0.0228189	1.87273
TYMP	chr22	50525752	50530032	ENSG00000025708	-0.13165	-2.03411	1.65793	0.370647	-1.30538	-1.28258	0.77167	-0.190919	-1.70108	0.327604	0.676816	1.3791	-1.26484	1.31926	0.744026	-0.530156	0.218541	-0.00731749	-0.384805	0.469961	1.15322	-0.0539284	0.47871	-0.680704
CPT1B	chr22	50568861	50578465	ENSG00000205560	-0.532608	0.479772	0.264548	-0.0659283	-0.270457	-0.290409	-0.614458	-0.426317	-0.116617	-0.173444	0.23919	0.110131	-1.22566	-0.0111569	0.123195	1.35171	0.2474	3.34952	0.0690828	-0.356443	-0.484874	0.864524	-0.116385	-2.41433
CHKB	chr22	50578959	50601455	ENSG00000100288	-0.182975	0.158287	1.7726	-0.205043	-1.09633	-0.280247	-0.326258	-0.294765	-1.48228	-0.834774	1.13419	1.11011	0.0413204	0.70571	1.04358	-1.07576	0.603715	1.29283	0.319702	0.725363	-0.176963	-0.126899	-0.104432	-2.72069
ITPR1	chr3	4493345	4847506	ENSG00000150995	-0.251677	-0.987562	1.60267	-0.347944	2.1876	-1.26632	-1.346	0.368514	-0.631503	-0.747963	0.763782	-0.317535	0.0124368	0.118934	0.72978	-0.323033	2.16886	0.743366	0.662899	-0.0558275	-0.986571	-0.637793	-1.22842	-0.230692
GRM7	chr3	6770001	7741533	ENSG00000196277	0.0222758	1.24192	-0.652039	-0.934093	3.82893	-0.245426	-0.441254	0.0259767	-0.353012	-0.205304	0.194083	-0.47848	-0.625451	0.578931	-0.456368	-0.519137	-0.251679	-0.851674	-0.311825	-0.340654	-0.76406	1.32454	-0.241391	0.455189
OXTR	chr3	8750381	8769628	ENSG00000180914	1.32579	2.49649	-1.01213	0.283225	0.85244	1.51578	0.0940384	-0.241006	-0.24476	0.0155369	-0.591929	-1.61975	-1.15702	0.852696	-1.32585	0.877296	-0.780973	-0.57201	0.211967	0.892735	-0.676946	0.129226	-0.828224	-0.496615
SLC6A11	chr3	10816201	10940714	ENSG00000132164	-0.612941	1.31757	-0.766585	1.30351	2.14056	-0.213254	1.56756	-0.762399	1.05019	1.21205	-0.910275	-0.791822	-0.827621	-0.43166	-0.844633	-0.741533	-0.484838	-0.895926	-0.800991	-0.6553	-0.270634	0.165432	1.56974	-0.316203
SLC6A1	chr3	10992186	11039247	ENSG00000157103	-0.678253	1.63934	-1.01484	-0.84272	2.83781	-0.393361	-0.568083	-0.437734	-0.572076	-0.581762	-0.0221057	-0.223867	-0.808587	-0.630102	-0.198785	0.292981	-0.521308	0.909847	-0.224611	-0.000831732	2.36495	0.301135	0.169932	-0.796967
HRH1	chr3	11137093	11263557	ENSG00000196639	1.08132	-1.09565	-1.01146	0.521706	0.0868305	-0.917986	0.962279	-0.682922	-1.91687	-0.169344	0.334307	0.829161	1.55454	0.242679	-0.254884	-0.146726	-0.89653	-0.573969	0.162747	0.403119	-1.36078	-0.259384	0.564533	2.54327
PPARG	chr3	12287368	12434356	ENSG00000132170	0.0930301	-0.896293	-0.82749	0.0223228	-0.951526	-1.26837	-0.563525	-0.580368	0.568725	-0.201828	3.45654	1.27317	-1.17348	-0.0493055	1.0289	-0.55541	0.0891073	0.593563	0.322781	0.154813	0.717355	-0.309387	-0.235936	-0.707391
TOP2B	chr3	25597984	25664907	ENSG00000077097	0.880384	2.31557	0.252749	-0.142079	0.292809	1.39601	0.112281	0.0867558	0.11187	-0.563335	-0.242961	-0.389899	0.552972	-0.235243	0.033395	0.504092	-0.0963274	0.431783	-0.678163	0.556211	-0.755191	-3.18393	0.130408	-1.37016
GLB1	chr3	32996609	33097202	ENSG00000170266	0.527298	-0.373314	0.679984	0.734317	-2.56344	0.797484	-0.477514	1.11539	-0.421004	-0.462067	-0.0431079	0.334638	1.34525	0.752074	0.0337293	-1.47429	0.819201	-1.25865	0.816894	0.34359	1.4675	-0.551064	-1.23456	-0.908347
ITGA9	chr3	37452115	37823507	ENSG00000144668	0.0918787	-0.852221	-1.51362	-1.16297	0.329735	-0.319209	-0.284806	-0.273277	-0.885118	-0.802152	0.918129	0.839204	-1.02581	-0.711495	1.28761	0.180476	2.35623	2.26355	0.0467612	0.138368	0.748107	-0.521773	-0.155239	-0.692359
SLC22A13	chr3	38265812	38278757	ENSG00000172940	-0.106715	-0.490204	-0.214526	-0.111607	0.709527	-0.545393	-0.0877421	-0.419268	-0.495708	-0.147842	-0.282712	-0.323634	-0.484074	-0.164768	-0.306371	0.155928	-0.285455	-0.700091	4.39647	0.0644519	-0.614338	0.124556	0.67548	-0.345959
SCN5A	chr3	38548057	38649687	ENSG00000183873	0.346207	1.42357	-0.872698	-0.776811	0.066049	0.129025	-0.642047	-0.548639	0.768043	-0.51255	-0.603597	-0.508617	1.22362	-0.533353	-0.351198	0.915128	-0.273238	3.53902	-0.335072	-0.351665	-0.905221	0.0753273	-0.451556	-0.819724
WDR48	chr3	39052013	39096671	ENSG00000114742	0.793534	1.02589	1.99289	-0.775368	0.98141	1.32885	-0.602749	-0.542027	1.39384	-1.61424	1.229	-0.269875	-0.157567	0.176597	-0.358051	-0.831339	0.250224	0.0943313	0.0582867	0.114204	-0.430585	-0.690976	-1.0408	-2.12548
CX3CR1	chr3	39263495	39281735	ENSG00000168329	-0.0335851	-0.464934	2.15157	-1.2072	1.81281	-1.10384	-0.250845	-0.262534	-1.26705	-0.678821	1.40973	0.518739	-1.64124	0.207743	0.563069	0.911867	-0.458243	0.745104	0.194456	0.755036	0.0723572	-0.349142	-0.0945624	-1.53049
CCR8	chr3	39329709	39333680	ENSG00000179934	-0.309816	-1.00212	2.90447	-0.854628	-0.636672	-0.271919	1.05963	0.72132	-0.325921	-0.285178	0.484621	2.461	-1.19188	-0.376498	0.426858	-0.640827	-0.33743	-0.94222	-0.31537	-0.157035	-0.602127	0.192475	0.474799	-0.475519
RPSA	chr3	39406716	39412542	ENSG00000168028	0.243376	-0.725237	1.34828	1.44982	-2.23866	1.28872	0.774135	-0.27711	1.37262	0.38749	-0.698158	0.319429	1.01333	0.390122	-0.0273896	-0.251175	-0.519091	-0.649065	-1.02466	0.4104	-0.394342	-2.16245	0.503768	-0.53415
VIPR1	chr3	42489299	42537573	ENSG00000114812	-1.28401	-0.32576	0.0153561	-0.170809	0.870938	-1.20497	0.607945	-0.380568	-0.221489	0.702366	1.34683	2.62915	-0.806303	0.531133	0.745155	-1.1518	-0.338394	0.548808	-0.917922	-0.415623	0.948157	-0.258368	0.475667	-1.94549
CCR1	chr3	46201711	46208313	ENSG00000163823	0.289312	-0.77934	2.44313	-1.00415	-0.188694	-0.931151	-0.394808	-0.0571522	-1.45578	-0.928305	1.26307	1.32597	-1.51037	0.722947	0.741054	-0.181033	0.122598	0.802923	0.18011	0.941087	0.88174	-0.65597	-0.344488	-1.28269
CCR5	chr3	46370854	46376206	ENSG00000160791	0.075726	-0.824847	2.78157	-0.928592	-0.454909	-1.00718	-0.234504	-0.0806135	-1.28109	-0.587777	0.903069	1.85587	-1.16423	0.52288	1.32743	-0.379158	0.129131	0.319029	-0.103181	0.518266	0.266957	-0.831818	0.347839	-1.16988
PRKAR2A	chr3	48744597	48847874	ENSG00000114302	-0.0701269	-0.561642	-0.772557	0.633914	-2.37816	-0.0536683	0.540782	-0.829401	1.33708	-0.186889	0.505375	-0.240968	1.18651	-0.241847	-0.411293	2.91624	-0.538135	0.447567	-0.508069	-0.697528	0.578862	-0.767412	0.603926	-0.492559
CACNA2D2	chr3	50362613	50504244	ENSG00000007402	-0.937827	1.25357	-0.392883	-1.04473	1.89868	0.629976	-0.963759	2.11121	0.981115	-0.00234121	-0.75766	0.30407	-1.5495	-0.428262	1.16071	-0.514274	0.60556	0.717369	0.257123	-0.518678	-1.22903	0.0623387	-0.891862	-0.750913
GRM2	chr3	51707068	51718613	ENSG00000164082	-0.357112	1.31582	-0.132721	-0.923956	3.63024	0.765881	-0.00864492	-0.311518	-0.111343	-0.346757	-0.169714	-0.647407	-0.644256	-0.566212	-0.403899	-0.1641	-0.543283	-0.00998489	-0.204267	-0.0300465	-0.966785	1.72054	-0.8139	-0.0765816
PARP3	chr3	51942345	51948867	ENSG00000041880	-0.465419	-0.00848314	-1.17121	0.503317	-0.697502	-1.50101	-0.525459	-1.08545	-2.20369	-0.376983	1.55057	1.42522	-0.10617	0.334033	0.924549	0.82862	1.35514	0.691953	1.16117	0.389076	0.753089	-1.11743	-0.426665	-0.23127
NISCH	chr3	52455118	52493068	ENSG00000010322	0.464075	-0.112894	-0.070424	-0.112861	1.90548	0.782131	-0.38837	-0.197226	-0.971306	-0.189219	0.285255	-0.403356	1.67632	-0.313623	0.43564	-0.629354	0.901628	0.216491	0.373646	1.0919	-0.854192	0.298187	-1.13879	-3.04914
PRKCD	chr3	53156009	53192717	ENSG00000163932	-0.157132	-1.84952	1.55606	0.511222	-1.20789	-0.639463	0.079256	-0.11548	-0.780641	0.356942	1.44894	1.32133	-0.409602	1.36338	1.16166	-1.88173	0.85609	-0.53774	0.141501	0.737989	-0.62766	-0.39421	0.209269	-1.14256
CACNA1D	chr3	53328963	53813733	ENSG00000157388	0.121264	0.733536	-0.884285	-1.01438	1.41442	-0.973676	-0.734447	2.01354	-0.17488	0.179764	-1.4477	0.72925	-1.18202	-0.0909928	0.0614946	-1.13742	0.827117	-1.13532	0.528478	-0.673702	0.321642	1.54234	-0.520882	1.49686
HTR1F	chr3	87792706	87993839	ENSG00000179097	0.0474749	2.53734	-0.70269	-0.699531	1.74534	0.197668	-0.053511	2.29291	-0.836931	-0.578397	0.865495	-0.686828	-0.994197	-0.319631	-0.562273	0.355799	-0.539025	0.0774306	-0.0690438	0.867059	-1.08275	-0.45094	-0.610923	-0.799852
GABRR3	chr3	97986673	98035304	ENSG00000183185	-0.321979	4.54907	-0.282229	-0.562352	0.29613	-0.499822	-0.219726	-0.309451	-0.0695946	-0.325554	0.0329349	-0.518538	-0.477008	-0.36748	-0.283257	0.0530256	0.00432065	-0.245262	-0.219844	-0.204005	-0.420417	0.0578872	-0.0708173	0.403969
ALCAM	chr3	105366909	105576900	ENSG00000170017	0.786226	-0.61136	-0.232318	1.19726	0.305858	0.18294	0.387692	1.10298	-0.884055	0.600043	-0.707093	-0.893815	1.37078	1.64616	-0.0116389	-1.69516	1.03349	-1.80363	0.0884068	0.132738	0.924652	-1.04385	-0.205937	-1.67037
MYH15	chr3	108380368	108529322	ENSG00000144821	-0.79325	2.85698	-1.23594	0.486106	1.83812	-0.386912	0.584409	-0.469528	0.396116	0.100112	-0.553797	1.09859	-0.428961	-0.031716	-0.249942	0.890329	-0.505217	0.295388	-0.760676	-0.0188007	-1.60981	0.449279	-1.06402	-0.886855
KIAA1524	chr3	108549864	108589644	ENSG00000163507	0.477784	0.447986	-0.0913901	0.86899	-0.698194	1.54196	0.290132	-0.31156	2.43974	0.383508	-1.26253	-0.371171	1.26408	-0.31044	-0.66609	-0.731427	-0.985632	-1.4172	-0.316138	1.27335	-1.36857	-1.07192	0.72262	-0.107891
CD200R1	chr3	112921205	112975103	ENSG00000163606	-0.0979644	-0.981418	2.22531	-1.05003	-0.46962	-0.782294	0.421822	-0.271951	-0.716156	-0.678465	1.1243	1.21369	-1.46711	1.16841	0.572428	-0.524842	-0.538961	0.321279	-0.47225	1.10043	0.267007	-0.635401	1.67173	-1.39995
DRD3	chr3	114127580	114199407	ENSG00000151577	-0.497603	0.416252	0.542624	-0.58367	1.50616	0.676259	-0.48063	0.202238	-0.448421	-0.207157	-0.380856	-0.378979	-0.518142	-0.507154	-0.381327	-0.516021	-0.191958	-0.550047	-0.234541	-0.306847	-0.618988	4.04801	-0.443836	-0.145368
GSK3B	chr3	119821321	120094994	ENSG00000082701	0.447034	1.01535	-0.257899	1.07631	0.728502	1.00874	1.29509	0.86074	-1.24982	0.698925	-0.35027	-1.13779	0.96186	0.596806	-0.775264	0.853655	-0.316693	0.136665	-1.00985	-0.0141648	-0.517178	-0.883278	-0.300013	-2.86746
NDUFB4	chr3	120596328	120602507	ENSG00000065518	-0.394506	-0.136117	0.318089	0.157163	-1.63433	0.171198	-0.0860103	0.0562675	-0.0794991	0.285397	0.254967	0.0626399	0.055449	-0.163095	-0.160652	1.48413	-1.24038	3.27815	-0.207649	-0.754172	0.987092	-1.90268	-0.278655	-0.0727944
SLC15A2	chr3	121894401	121944188	ENSG00000163406	0.241877	1.41875	0.139558	-1.14811	1.70362	-0.653424	-0.703074	-0.468627	-1.34098	0.490362	-0.394324	0.527697	-1.82479	2.09617	-0.314164	-0.978808	0.0678865	0.48559	0.8528	0.522495	-1.35411	0.0698415	1.00869	-0.44492
PARP9	chr3	122527924	122564577	ENSG00000138496	0.258397	-0.948518	1.76112	-0.223966	-1.902	-1.17457	0.404201	0.809023	-2.49034	0.00827053	0.536189	0.951241	-0.00244414	1.13004	0.42022	-0.210468	-0.0978583	0.0515772	0.089306	0.111769	1.46751	-0.670884	0.727025	-1.00484
PARP15	chr3	122577628	122639047	ENSG00000173200	-0.149412	-0.5121	2.60214	-1.85806	0.61919	-0.882958	-0.538652	-0.467842	-1.37379	-0.869672	0.497098	1.3643	-0.823551	-0.133805	0.123173	0.57217	-0.260552	0.532045	-0.726904	0.881208	-0.702968	0.425769	0.0411866	1.64199
PARP14	chr3	122680839	122730840	ENSG00000173193	0.649714	-1.21037	1.63925	-0.12482	-1.49643	-0.532877	0.138212	0.30542	-3.11499	-0.104869	0.542728	0.955391	0.768624	1.10773	0.155746	-0.336221	0.487059	-0.181091	0.354364	0.371867	0.818999	-1.04925	0.467311	-0.611501
ITGB5	chr3	124761948	124901418	ENSG00000082781	0.451861	0.0889328	-3.07309	0.80989	-1.73092	0.296882	0.580682	0.0337641	-1.49183	-0.0810734	1.60616	-0.395824	0.842361	-0.466996	-0.0765337	0.23	0.252986	0.618431	0.323614	0.723906	0.844249	-0.974869	-0.153326	0.740745
MUC13	chr3	124905442	124953819	ENSG00000173702	-0.00478021	-0.580946	-0.540565	-0.560162	-0.576725	-0.550868	-0.562853	1.938	-0.601694	-0.182202	-0.497223	3.49827	-0.580195	0.473033	1.53145	-0.500189	-0.512161	-0.459799	0.321037	-0.455923	0.254829	0.0387099	-0.263976	-0.625072
MGLL	chr3	127689062	128052190	ENSG00000074416	0.308648	-0.721302	-0.714194	-0.303617	0.262541	-1.37877	-0.0969066	-1.0568	-2.71897	-0.640241	2.22931	1.00929	0.571445	0.162947	0.517343	0.685303	-0.692081	0.774127	0.591446	0.288371	1.23481	-0.534329	0.589579	-0.367953
TRH	chr3	129974688	129977935	ENSG00000170893	0.557908	3.55034	-0.546299	-0.669476	0.971447	0.906141	-0.325731	-0.370059	-0.47065	-0.682569	-0.535319	-0.728897	-0.755964	0.0598589	-0.607623	0.0898144	-0.752188	-0.309361	-0.566062	1.2687	-0.754253	0.88698	-0.779596	0.562859
GSTO3P	chr3	130827659	130828376	ENSG00000232829	-1.12979	1.31212	0.543876	-0.662888	1.29843	-0.422235	-0.240345	-0.213729	-0.225308	2.12312	-1.09164	0.0937924	0.544901	0.0531979	-1.24984	-0.679449	-1.5605	-0.551647	-0.204426	-0.939263	0.106045	1.91613	-0.176726	1.35616
CPNE4	chr3	131533555	132285410	ENSG00000196353	-0.773295	0.742373	-1.05919	0.0161094	2.39733	0.0585962	-0.653315	1.29406	-0.500763	1.0052	-0.0668717	-0.63279	-1.10583	-0.271552	0.316478	-0.884639	-0.104309	2.53804	-0.140437	-0.679216	-1.16002	0.573669	-0.386674	-0.522954
ACPP	chr3	132317369	132368298	ENSG00000014257	0.831655	-1.04681	0.459873	-0.632319	-0.791671	-0.594275	1.14699	0.686023	-0.709575	2.11379	-0.659843	0.427124	-1.45564	0.338083	0.457065	-1.00599	-0.303828	-0.849235	0.883249	0.0122412	-0.926519	-0.156924	2.42721	-0.650666
TF	chr3	133746040	133796641	ENSG00000091513	-0.662313	1.97705	-0.743259	-0.494406	1.23823	-0.698413	-0.418865	-0.623759	-0.797256	-0.553369	1.21225	-0.594359	-0.657792	-0.474626	-0.504256	-0.548943	-0.309555	-0.174304	-0.634182	0.263981	3.09966	-0.0129777	0.0718976	1.03956
SLCO2A1	chr3	133932701	134052184	ENSG00000174640	0.0601477	-1.60864	-2.00217	-0.271913	-0.595651	-0.870743	0.0789751	0.322571	-0.74852	-0.00544349	-0.168562	1.64124	0.39661	-0.456275	1.45389	-0.941003	2.04999	1.29128	1.25079	-0.333576	-0.146871	-0.0499506	0.469563	-0.815732
PIK3CB	chr3	138652698	138834928	ENSG00000051382	0.187941	0.857193	0.617062	0.306015	0.447768	-0.579356	0.619092	0.464815	-1.2811	0.358476	0.110816	0.737632	-0.217538	0.46063	-0.118981	-0.276899	1.48324	0.462038	0.20249	-0.0360241	0.152333	-2.90251	0.542179	-2.59731
ATR	chr3	142449007	142578733	ENSG00000175054	1.34089	1.63565	0.907519	1.09583	-0.712243	-0.101153	0.542731	0.426369	-0.0228492	0.335713	1.1867	-1.09806	0.583805	0.565734	-1.18151	-1.05979	0.163362	-1.72521	-0.610536	0.159446	-0.675669	-1.80903	1.13733	-1.08503
AGTR1	chr3	148697784	148743008	ENSG00000144891	-0.169742	-0.239602	-1.27043	-0.724377	-0.857429	-0.332701	-0.0412172	0.061368	-0.477591	-0.541363	2.48691	-0.353288	-1.23841	-0.796641	0.171137	1.11447	0.0521832	0.810628	0.416958	0.668565	2.69766	-0.331608	-0.985385	-0.12009
P2RY14	chr3	151212117	151278542	ENSG00000174944	0.838026	-0.681371	0.251874	-1.11327	0.833224	-0.842684	0.186161	-0.493714	-0.941455	-0.893785	1.72423	1.66796	-1.35198	0.314177	1.93318	0.295642	-0.219221	1.68606	-0.326779	-0.0559978	-0.865261	-0.718188	-0.0483142	-1.17851
P2RY13	chr3	151326312	151329549	ENSG00000181631	-0.0434924	-0.951075	0.763939	-1.15558	0.945925	-0.980587	-0.266716	-0.403446	-1.12974	-0.813783	1.36272	2.30226	-1.45182	0.859962	0.909007	-0.433468	-0.551443	0.743301	-0.139365	1.36735	0.781669	-0.88968	0.151681	-0.977618
P2RY12	chr3	151336843	151384753	ENSG00000169313	-0.405992	-0.146359	-0.122237	-0.825076	2.64066	-0.675572	-0.400988	-0.404511	-0.721535	-0.594566	2.98724	0.803487	-1.12357	-0.22527	0.534575	-0.387333	-0.394382	0.722932	-0.258612	0.357021	0.288862	-0.385987	-0.264207	-0.998578
P2RY1	chr3	152835131	152841439	ENSG00000169860	0.488352	1.10942	-0.638207	-1.15486	0.497485	0.196336	1.13734	0.717632	0.808827	0.466367	-0.405999	1.26364	-0.789195	0.245635	-0.20696	0.296222	-1.25732	0.579805	-1.26515	-0.106273	-0.57021	-1.10063	1.98092	-2.29316
MME	chr3	155024124	155183704	ENSG00000196549	1.3772	-0.87782	-1.07856	0.559693	-1.25367	0.261784	-0.186603	-0.834199	-0.941571	0.609931	2.28969	0.895621	0.364936	0.136619	-0.780448	1.3448	-1.11527	-0.0854209	1.24506	0.548397	0.544669	-0.761698	-0.940965	-1.32218
TIPARP	chr3	156673235	156706770	ENSG00000163659	0.0835137	0.00833391	0.729336	1.38241	-1.95828	-0.930171	1.07322	0.558145	-1.18256	0.287692	-0.388839	-1.00677	0.583763	1.04706	-0.504839	-0.621592	-0.576703	-0.076078	-0.816129	-0.571997	-0.391204	-0.486486	1.21615	2.54202
BCHE	chr3	165772904	165837462	ENSG00000114200	-0.0785421	1.40563	-1.74649	-1.12408	0.79533	-0.0446142	0.362612	0.276642	-0.365482	-0.181161	0.76506	0.00938529	0.0437213	-0.809102	0.248473	0.435235	-0.351687	0.438924	0.275275	-1.04733	3.03361	0.177514	-0.868113	-1.65082
PRKCI	chr3	170222424	170305977	ENSG00000163558	1.10763	-0.422152	-1.48524	1.41002	-0.481489	0.989698	0.957803	0.426692	0.483593	1.087	-1.24383	-0.379687	-0.078916	0.310294	0.462956	-0.607716	1.38632	-1.24478	0.123712	-0.870209	-1.0442	-1.47031	1.63886	-1.05605
SLC2A2	chr3	170996347	171026743	ENSG00000163581	-0.419659	-0.471012	-0.502318	-0.463472	-0.187348	-0.394563	-0.395879	0.991317	-0.417386	-0.377206	-0.436195	1.35131	-0.434562	-0.47876	-0.253566	-0.441716	-0.351532	-0.415953	1.3509	-0.445937	3.90143	-0.00355863	-0.303048	-0.401288
GHSR	chr3	172443291	172448456	ENSG00000121853	-0.0206572	-0.555553	-0.0791065	-0.406546	0.0257265	-0.426186	-0.343191	4.57123	-0.377185	-0.260443	-0.2444	-0.314283	-0.316689	-0.120426	0.12083	-0.169968	-0.355469	-0.444511	-0.0475111	-0.0499478	-0.44853	0.0710078	-0.252629	0.444433
PIK3CA	chr3	179148114	179240093	ENSG00000121879	0.663994	0.908242	0.914628	0.177661	0.217491	-0.13447	0.239671	0.195023	-1.72141	-0.683802	2.10763	-0.936921	0.74727	0.0167843	-0.739836	1.11144	-0.357753	0.414785	-0.560475	0.370037	-0.166809	-2.96524	-0.0207324	0.2028
NDUFB5	chr3	179604690	179627647	ENSG00000136521	-0.259847	0.1986	0.255866	0.103306	-0.0368057	-0.392464	-0.391246	-0.702777	-0.597483	-0.0813949	1.07059	0.212911	-0.0850401	-0.0819693	-0.361576	1.78375	-0.923247	3.15336	0.0665118	-0.97391	0.813052	-1.96619	0.114622	-0.918622
ABCC5	chr3	183919934	184017939	ENSG00000114770	-0.0528486	2.11738	-0.653165	-0.316444	0.832418	0.0672158	-0.157806	-0.362334	-0.11682	0.0152084	-0.382854	-0.630197	-0.438845	0.325469	1.12464	1.28329	-1.49052	1.24769	0.245796	0.723037	-1.44906	-0.629741	1.03163	-2.33314
HTR3D	chr3	184031544	184039369	ENSG00000186090	-0.428092	-0.234996	-0.637744	-0.777793	1.0621	-0.671025	-0.500334	0.754381	-0.133222	0.508661	-0.506473	-0.659058	-0.0789229	1.29878	-0.839774	-0.5489	-1.17511	-0.741942	2.70856	-0.677795	-0.989593	1.87527	0.200569	1.19245
HTR3C	chr3	184053047	184060673	ENSG00000178084	-0.575995	-0.802638	-0.943833	-0.758161	0.0993695	-0.523543	-0.653087	0.36946	0.757676	0.363903	-0.378763	3.38522	-0.292528	0.480065	0.155362	-0.786647	0.0823201	-0.820866	0.00558438	0.132807	-0.923499	2.14932	-0.521597	7.65527e-05
HTR3E	chr3	184097064	184106995	ENSG00000186038	-0.513853	-0.0988262	-0.727948	-0.689265	0.982228	-0.775976	-0.562301	0.019168	-0.5123	1.46	-0.637357	3.61701	-0.778709	-0.436003	0.427556	0.879201	-0.0810605	-0.852455	-0.128631	-0.593932	-0.810786	6.45162e-05	0.171419	0.642765
MUC20	chr3	195720884	195741123	ENSG00000176945	0.141571	-0.126998	-0.85921	-0.945928	0.0119226	-1.52821	-0.685695	1.11861	-1.57552	-0.44762	-0.355156	2.07341	-1.82678	1.39024	0.8329	-0.124213	0.36462	-0.0833625	1.13471	-0.641464	0.475469	0.359243	1.4074	-0.109924
MUC4	chr3	195746765	195811973	ENSG00000145113	0.0426005	-0.411886	-0.883131	-0.802319	-0.311864	-0.514285	-0.644697	0.601623	-0.89	-0.0448777	-0.496715	2.33396	-0.80755	1.78496	1.40186	-0.608789	-0.3791	-0.687894	0.0679819	-0.765789	-0.518594	0.827844	2.26484	-0.558178
TFRC	chr3	196027183	196082096	ENSG00000072274	0.89218	0.192614	0.997875	1.35432	-2.11992	0.638887	-0.487506	0.120622	0.116134	-0.136954	-0.562548	0.605923	0.100505	0.307379	-1.09851	0.637623	-0.315703	-0.580489	-1.23721	2.25676	-0.352457	-1.91634	0.893301	-0.306485
PCYT1A	chr3	196214222	196287957	ENSG00000161217	-0.0828714	-1.10564	0.726628	0.632538	-1.75809	-0.450306	1.41246	-0.782397	-1.50562	-0.517436	1.36246	0.0478147	1.05767	0.486113	-0.172716	1.52116	-0.657222	1.83975	-0.756629	0.486741	-0.0876681	-1.44672	0.0892625	-0.33928
SPON2	chr4	1166932	1208962	ENSG00000159674	0.663441	-1.82543	-0.152554	-0.941035	-0.67097	-0.265291	0.215331	0.424664	-1.78572	0.306275	1.12962	1.06232	-2.15168	-0.0928386	1.08804	0.496896	-0.314198	0.546126	0.247871	0.06018	2.13789	-0.774404	0.351123	0.244331
FGFR3	chr4	1793293	1808872	ENSG00000068078	-0.609962	-1.44893	-1.95537	0.0894881	1.32555	-0.0215916	1.58503	-0.38707	0.764326	0.410275	-1.33738	0.681592	-0.991174	0.522602	0.325204	-1.49931	-0.790599	-0.582475	0.622153	-0.0899444	1.14074	0.0721869	1.64945	0.525208
ADRA2C	chr4	3766348	3768526	ENSG00000184160	1.85315	-0.182971	-1.98111	-0.62184	1.01968	0.421531	-0.188226	-0.291728	1.82806	-0.199449	0.807255	-0.629552	-1.42221	-1.03161	0.238425	0.881854	-0.453904	1.24827	1.19274	0.080441	-0.57491	-0.206405	-0.46483	-1.32265
DRD5	chr4	9781634	9784009	ENSG00000169676	-0.522202	1.27107	-0.656842	-0.459529	2.81593	-0.358463	-0.357849	-0.53775	-0.216811	-0.019604	-0.581073	0.278933	-0.850812	-0.544564	2.89235	-0.688763	-0.720153	-0.452752	0.129599	-0.493959	-0.534226	0.583344	-0.161322	0.185444
CD38	chr4	15778275	15853232	ENSG00000004468	-0.411449	-1.21123	2.13581	-1.54606	0.278852	-0.832904	-0.999296	-0.691304	-1.26894	-0.479933	0.472899	1.68768	-1.30412	0.91113	0.772491	1.29026	-0.0169199	0.895833	-0.477807	0.95617	0.406238	-0.414742	0.210656	-0.363314
PROM1	chr4	15963076	16084378	ENSG00000007062	0.329607	1.88425	-1.354	-0.302597	0.0256613	0.509319	-0.891954	0.522871	-0.615519	-0.882521	-1.48437	1.75441	-1.11194	0.321838	1.46644	-0.686936	0.704193	0.36408	1.17948	-0.746232	-0.0386861	1.03798	-0.820193	-1.16518
SLC34A2	chr4	25648011	25678748	ENSG00000157765	1.63418	-0.620059	-0.985515	0.128863	-0.492152	-0.610549	-0.515165	1.07226	-0.573457	-0.730964	-0.798217	-0.0157815	-1.11943	2.31783	-0.365351	-0.531464	1.49022	-1.08977	1.40098	-0.72865	-0.191634	1.51615	-0.350193	0.157861
CCKAR	chr4	26481396	26490484	ENSG00000163394	-0.493247	-0.464553	-0.532765	-0.500106	0.25517	-0.12704	-0.38735	0.393027	-0.349921	-0.371695	-0.498812	-0.254001	-0.502155	-0.473902	4.40967	-0.122614	-0.16021	-0.41085	-0.0137418	0.416576	-0.517933	0.207702	-0.142011	0.640765
CHRNA9	chr4	40335333	40355217	ENSG00000174343	0.0139739	-0.638346	-0.381179	1.7949	-0.115667	1.38963	2.72822	-0.164964	0.248818	-0.413439	-0.909905	-0.695789	-0.919578	1.12775	-0.748858	-0.212351	1.61912	-1.10634	-0.632208	-0.112828	-0.768692	-0.45172	0.0474262	-0.697974
GABRG1	chr4	46035769	46124054	ENSG00000163285	-0.384401	1.87996	-0.542733	-0.456929	4.05287	-0.0667511	-0.418875	-0.400688	-0.427241	-0.439483	0.31083	-0.210688	-0.533988	-0.376171	-0.229032	-0.550713	0.0110225	-0.511204	-0.182294	0.112899	-0.201892	0.325006	-0.439476	-0.320029
GABRA2	chr4	46243548	46475230	ENSG00000151834	-0.137011	0.564321	-1.08728	0.269788	3.43726	-0.330396	-0.631699	0.119581	-0.703862	-0.55914	0.215177	1.5384	-0.962691	-0.859849	0.394199	-0.950452	-0.480283	-0.939037	0.829573	-0.032412	-0.663846	0.845842	-0.220151	0.343966
GABRA4	chr4	46918900	46993581	ENSG00000109158	-0.490191	0.0640574	-0.486372	-0.677173	2.67586	-0.440699	0.0196858	-0.457287	-0.642666	-0.480382	-0.527561	-0.0115251	-0.629985	-0.620438	-0.303323	-0.497903	-0.49979	2.385	-0.352355	0.0536014	-0.655865	-0.15338	0.312924	2.41577
GABRB1	chr4	46993723	47426447	ENSG00000163288	-0.556769	1.72093	-0.679942	-0.524252	3.46567	-0.204392	-0.459377	-0.282949	-0.413376	-0.532357	-0.619591	-0.215514	-0.54915	-0.667638	-0.350107	-0.652331	-0.340679	1.18683	-0.123844	0.0884665	-0.473101	0.165491	-0.527909	1.54589
PDGFRA	chr4	54229280	54298245	ENSG00000134853	0.710042	-0.215877	-1.77034	-1.27765	0.363867	0.109137	-0.0367201	-0.0374736	-1.28809	-1.22642	1.49015	1.01092	-1.50825	-1.40554	0.968106	0.8348	-0.00250829	1.09211	-0.189031	1.19133	0.411872	-0.378066	-0.323108	1.47673
KIT	chr4	54657918	54740715	ENSG00000157404	-0.452609	-0.351658	-1.33286	-1.36728	1.26987	1.19076	0.546343	-0.363982	0.861874	-1.28114	0.408553	1.53381	0.725558	-0.46245	1.7557	-0.892031	1.26508	-0.339701	0.135552	0.539015	-1.41718	-0.377483	-0.250838	-1.34291
KDR	chr4	55078481	55125595	ENSG00000128052	0.130573	1.41271	-1.92374	-0.400038	-0.270789	-0.170223	-0.510737	0.0306532	-1.5167	-0.968	1.2037	0.302026	2.49582	-0.620452	0.506827	0.0448899	0.557236	1.26469	0.217265	0.0453355	0.582756	-0.408178	-0.439264	-1.56636
SRD5A3	chr4	55346213	55373100	ENSG00000128039	1.31245	-1.36128	-0.332728	0.663917	-0.815983	0.291342	0.712733	0.816265	0.658232	0.183891	0.846079	0.252077	1.08864	1.29298	0.492569	-1.05966	-1.00358	-0.790691	-1.15772	-0.287075	0.600478	-2.30283	1.12368	-1.22378
GNRHR	chr4	67737118	67754388	ENSG00000109163	0.268144	0.759702	-0.740457	0.0744013	2.7237	-0.457552	0.191394	-0.367826	-0.724566	0.0872869	-0.774363	-0.980977	-0.876966	-0.867973	-0.800437	-0.122745	1.17322	-1.08588	0.645453	0.00104524	-1.11081	-0.114304	2.14137	0.95914
SULT1E1	chr4	69841212	69860145	ENSG00000109193	-0.106548	-1.00158	-0.959397	1.61647	-0.654469	-0.751496	1.42308	-0.523614	-1.06996	0.175691	-0.963403	1.46033	1.61859	0.619906	0.491857	-0.665276	-0.818611	-0.822211	-0.117942	-0.772831	2.27059	-0.16496	0.0224186	-0.306634
MUC7	chr4	70430492	70482997	ENSG00000171195	0.405386	-0.49492	-0.769111	-0.0188635	-0.672488	-0.599237	2.40588	0.231416	-0.696841	-0.322586	-0.736082	-0.393422	-0.533087	0.204149	0.0487622	-0.679513	0.526356	-0.729886	-0.281706	-0.331808	-0.784701	3.23423	1.0882	-0.100137
DCK	chr4	70992538	71030914	ENSG00000156136	-0.0177993	0.498594	2.21434	0.0492058	0.198135	0.821536	0.383888	0.383513	0.621785	0.130588	0.0982224	0.321858	0.388562	0.306885	-0.110683	-0.244214	-1.02054	-0.836812	-0.566956	1.82764	-1.06185	-2.39962	-0.0601309	-1.92614
GC	chr4	71741696	71804041	ENSG00000145321	-0.43536	-0.437152	-0.432992	-0.401809	-0.345906	-0.320915	-0.412844	1.98131	-0.381122	-0.329248	-0.378628	-0.00637092	-0.398523	-0.407601	0.885102	-0.415214	-0.211584	-0.356206	0.30066	-0.434483	3.93528	-0.353456	-0.271096	-0.371839
NPFFR2	chr4	72031902	72148305	ENSG00000056291	-0.339817	0.963808	-1.062	-1.08754	1.19179	1.08714	-0.614898	0.613718	0.763313	-0.477444	-1.17295	0.0833462	-0.416537	-0.353587	0.141763	-0.963678	1.77158	-0.882952	0.982792	-0.309198	-0.83411	2.43288	-0.984416	-0.532988
ALB	chr4	73397114	73421482	ENSG00000163631	-0.378344	-0.242536	-0.473867	-0.359549	-0.163855	-0.366014	-0.444033	0.746409	-0.388998	-0.299369	-0.264383	-0.338621	-0.473391	-0.309951	0.0229607	-0.46485	0.166948	-0.264411	0.786266	-0.36696	4.42211	-0.184489	-0.356453	-0.0046163
AFP	chr4	73431138	73456174	ENSG00000081051	-0.253597	-0.0950361	-0.80804	-0.165072	-0.216845	1.01985	-0.305078	-0.396567	-0.625704	-0.558901	-0.475517	-0.443358	-0.643793	-0.510598	-0.116943	-0.0419042	0.841585	-0.100874	1.54905	-0.119589	3.89761	-0.309555	-0.708845	-0.412269
CXCL8	chr4	73740541	73743716	ENSG00000169429	0.276333	-1.15153	2.1023	0.509178	-1.46309	-0.753844	-0.219596	1.24183	-1.65525	-0.193182	-0.453389	0.254173	1.23767	2.31708	-0.12967	-1.11541	0.460044	-0.905942	-0.131608	-0.148888	0.282244	0.245025	-0.392133	-0.212356
ABCG2	chr4	88090150	88231628	ENSG00000118777	0.740245	0.012806	-1.36324	-0.42609	1.21053	-0.663241	-0.361201	0.0189701	0.120167	-0.107024	-0.14035	2.75786	0.698089	-0.941549	-0.142998	-1.19588	-0.360576	0.204473	0.109918	0.268539	2.05674	-0.680878	-0.100649	-1.71467
SNCA	chr4	89700345	89838315	ENSG00000145335	-0.128016	1.15833	-0.473302	0.559067	2.52704	0.0690614	0.531595	-0.0895124	0.262648	0.181547	-0.3606	-1.17682	2.24862	0.0509192	-0.421959	-1.39305	-0.390384	0.340267	-0.134694	0.851401	-1.37702	-0.776499	-1.03895	-1.0197
HPGDS	chr4	94298535	94342876	ENSG00000163106	0.272331	-0.842411	0.0922201	-1.09477	0.168802	-0.623832	0.311277	0.214016	-1.42137	-0.523921	2.24739	2.17333	-1.33402	0.0544783	1.36217	-0.105048	-0.902948	1.05123	-0.135015	0.72653	-0.333716	-0.695121	0.52091	-1.18252
EMCN	chr4	100395341	100880126	ENSG00000164035	-0.408195	-0.770283	-1.24963	-0.97727	-0.110291	-1.13193	-0.105887	-0.352054	-1.3632	-0.727136	1.75091	0.36791	2.43624	-0.889513	0.362694	0.622058	0.554955	1.94129	1.05418	-0.0476944	-0.202209	-0.396642	-0.246708	-0.1116
TACR3	chr4	103586031	103719985	ENSG00000169836	-0.0700726	3.65533	-0.78138	-0.702631	1.6996	1.07078	-0.23168	-0.180804	-0.181795	-0.551756	-0.713679	-0.337698	-0.637255	-0.51178	-0.206988	0.747052	-0.263239	-0.673419	0.624915	-0.621968	-0.599213	0.290151	-0.630765	-0.191707
CASP6	chr4	109688622	109703583	ENSG00000138794	0.418615	-0.959511	0.153915	0.932621	-2.25591	0.672966	0.00937591	0.00437476	0.517638	0.281272	-0.453599	2.23705	1.2337	0.034231	0.694272	-1.28776	0.00883973	-1.14849	0.323362	-0.118622	1.21666	-1.54776	-0.000677711	-0.966552
PDE5A	chr4	119494397	119628804	ENSG00000138735	0.263612	1.04375	-2.31833	-1.03059	-0.314216	0.286764	-0.328487	1.00033	-0.524518	-0.335377	0.949536	1.17095	-1.13373	-1.15099	1.34118	1.08166	1.01041	0.817268	-0.506584	1.3163	-1.2318	-0.422916	-0.400251	-0.583984
FGF2	chr4	122826708	122898236	ENSG00000138685	0.24125	0.716848	-2.35075	0.31267	0.358321	0.952771	-0.297981	-0.323774	-0.403276	-0.418853	1.92566	-0.927463	0.621627	-1.13492	-0.503786	0.23468	-0.381437	0.0451541	0.0882817	0.158446	-0.622199	-0.25333	-0.7694	2.73146
HSPA4L	chr4	127781821	127840733	ENSG00000164070	-0.575416	1.29507	-2.13052	1.38482	1.11769	-0.658542	0.833641	0.303931	1.37141	0.756069	-1.53511	-1.44655	0.0709515	0.230787	-0.974291	-0.644993	-0.874331	-0.194099	0.477787	-0.73579	-0.0764398	0.94921	1.12096	-0.066244
SLC7A11	chr4	138164097	138242349	ENSG00000151012	0.176771	0.492942	0.473825	0.543361	0.698257	0.858081	0.416343	0.296031	0.496805	0.696783	-1.68686	-0.674911	2.35716	0.364299	-0.253122	-0.930008	0.305048	-2.23272	-1.51413	-0.18594	-1.44495	-0.00726204	-0.0051991	0.759411
NDUFC1	chr4	139266880	139302551	ENSG00000109390	-0.813513	0.244429	-0.371447	0.237619	-1.28136	-0.261773	-0.34251	-0.859733	0.534292	0.00438919	-1.01936	0.169926	0.346326	2.51173e-06	-0.140932	1.64798	-0.460114	2.89084	0.329465	-0.680111	0.735069	-2.01593	-0.136667	1.24312
MGST2	chr4	139665768	139740745	ENSG00000085871	-0.111851	-1.45011	-0.805685	0.381971	-1.69377	-1.10413	0.207823	0.321688	-0.265271	0.12254	0.419439	1.3549	0.601954	0.309329	0.529457	0.169755	-0.549078	1.41173	0.281008	-0.769209	2.02546	-0.935484	1.34629	-1.79875
EDNRA	chr4	147480917	147544954	ENSG00000151617	1.11623	-0.882025	-2.5409	-0.394024	-0.522645	-0.203799	0.406974	0.597888	-0.434212	-0.155176	1.31017	0.0814411	-1.72306	-0.35541	0.804424	0.749221	0.761735	2.05756	0.258538	0.549252	-0.464972	0.548767	-0.357812	-1.20816
NR3C2	chr4	148078762	148444698	ENSG00000151623	-0.752556	0.981531	-0.976407	-1.45891	0.646945	-1.77459	-1.23577	0.377728	0.15253	-1.12983	0.461189	1.78285	0.665829	-0.447354	1.08684	0.627824	1.75514	0.963782	0.521682	-0.873617	0.190737	-0.203464	-0.989996	-0.372117
FGB	chr4	154563011	154572807	ENSG00000171564	-0.124434	-0.424088	-0.420507	-0.312157	-0.388835	-0.249307	-0.413815	0.602795	-0.376624	-0.33808	-0.397971	-0.217024	-0.401404	-0.227357	0.150175	-0.407132	-0.0938606	-0.323235	0.618373	-0.377269	4.46866	0.310032	-0.307977	-0.348962
FGA	chr4	154583128	154590745	ENSG00000171560	-0.221838	-0.439463	-0.435763	-0.397069	-0.397787	-0.294078	-0.413122	0.772978	-0.40465	-0.398507	-0.366752	-0.223735	-0.389315	-0.129529	0.831493	-0.426951	-0.161655	-0.34177	0.148317	-0.442272	4.37896	0.353363	-0.241919	-0.35894
FGG	chr4	154604134	154612967	ENSG00000171557	-0.196287	-0.383396	-0.417823	-0.223144	-0.365189	-0.28304	-0.329692	0.750746	-0.307104	-0.321409	-0.341403	-0.301351	-0.387487	0.0614764	0.255328	-0.362572	-0.120878	-0.31163	0.0246104	-0.418811	4.52756	0.0170541	-0.250817	-0.314738
NPY2R	chr4	155208636	155217078	ENSG00000185149	-0.296853	1.22793	-1.02037	-0.162276	3.59625	0.862499	-0.581381	-0.626053	-0.445665	-0.480561	0.347569	0.694382	-0.448469	-0.445068	0.191457	-0.629945	-0.41091	-0.246456	-0.360971	-0.231829	-0.88415	1.48559	-0.663138	-0.471587
TDO2	chr4	155854738	155920406	ENSG00000151790	-0.13049	-0.347459	-0.404156	-0.542587	0.125448	-0.290173	-0.258249	0.255421	-0.537088	-0.477666	-0.271089	1.41439	-0.645329	-0.232407	0.185734	-0.366847	-0.363827	-0.563461	-0.172809	0.262682	4.2457	-0.377913	-0.0348428	-0.472987
GRIA2	chr4	157204182	157366075	ENSG00000120251	-0.0790729	1.83166	-0.712291	-0.491921	3.71222	-0.0638122	-0.200695	1.14017	-0.513938	-0.319294	-0.566286	-0.551612	-0.472941	-0.579366	0.333615	-0.339313	-0.551423	-0.53815	-0.196847	-0.403674	-0.653211	0.075295	-0.541955	0.682846
NPY1R	chr4	163323962	163344832	ENSG00000164128	-0.262733	0.566067	-1.42452	0.0554269	1.26149	-0.222423	0.203922	-0.307397	-0.580077	-0.722253	3.23082	-0.0508952	-1.20337	-0.991071	-0.0648069	-0.175374	0.386865	0.173247	1.63683	-0.230526	0.585953	0.0217781	-0.921531	-0.965427
NPY5R	chr4	163343892	163351934	ENSG00000164129	-0.444032	0.0567876	-0.891887	-0.291589	1.46623	0.0577586	-0.103186	-0.31611	-0.262271	-0.699865	3.72627	-0.541521	-0.848727	-0.683428	-0.219423	-0.307279	0.0249432	0.210286	1.46392	-0.373039	0.118452	0.354664	-0.724333	-0.77262
VEGFC	chr4	176683538	176792922	ENSG00000150630	0.481626	-0.0898179	-2.61227	1.19655	-1.3566	-0.175817	0.711604	-0.62255	-1.02967	0.137563	0.918411	-0.702367	1.58693	-0.0207954	-0.649879	0.416287	1.73289	0.570176	-0.0674295	1.37642	-0.604093	-0.105321	-0.476952	-0.614902
CASP3	chr4	184627696	184649509	ENSG00000164305	0.443982	-0.281598	1.40923	0.279171	-1.33599	1.25067	-0.153225	0.00598481	0.372128	-0.454389	-0.556644	1.10207	1.45054	0.865633	0.254667	-0.129662	-1.6754	-0.489788	-0.886062	0.77368	0.18304	-2.54423	0.935271	-0.819073
MTNR1A	chr4	186533655	186555567	ENSG00000168412	-0.110749	-0.743315	-1.01784	-0.479096	0.380537	0.0746777	-0.55558	1.09006	1.42943	-0.0435121	-0.835606	1.83992	-0.877603	0.850982	0.498755	-0.779836	-0.787061	-1.01096	2.47163	-0.48371	-0.729109	1.22997	-0.614327	-0.797639
TERT	chr5	1253147	1295068	ENSG00000164362	0.030459	-0.0602807	-0.188289	1.30641	-0.581375	1.54981	-0.601651	-0.534005	2.17859	1.65083	-1.33915	1.33393	-0.716135	-0.0394382	0.260189	0.142415	-1.21465	-1.40682	-0.286447	0.23883	-0.935085	-0.645188	0.742519	-0.885464
SLC6A3	chr5	1392794	1445440	ENSG00000142319	-0.317962	-0.139152	-0.242544	-0.61725	-0.00662967	0.373633	-0.641525	-0.337166	0.181057	0.360953	-0.549723	-0.388969	-0.477979	0.159596	-0.344711	-0.667502	4.32248	-0.26787	0.537306	-0.216252	-0.55999	0.728086	-0.518046	-0.369846
NDUFS6	chr5	1801407	1816048	ENSG00000145494	-0.783331	-1.17162	0.208004	0.942214	-1.82141	0.59169	-0.352225	-0.62257	1.1715	0.323703	-0.76689	0.0764691	0.507466	-0.107602	0.298937	1.23095	-0.79019	2.51271	-0.160146	-0.615671	0.803644	-1.95696	0.130354	0.350974
SRD5A1	chr5	6633427	6674386	ENSG00000145545	-0.183563	-0.520624	-0.552173	0.328333	1.07062	0.113083	1.51461	0.436617	-0.691062	0.406294	-0.758808	-0.717695	-0.483289	-0.213546	-0.770855	-0.81143	-0.621445	-1.99861	-0.0562046	-0.636683	2.01636	-0.201081	2.34748	0.983664
MYO10	chr5	16661907	16936288	ENSG00000145555	0.227436	0.326905	-2.96817	0.500757	0.108281	0.337944	0.694549	0.420668	-0.337087	0.0520466	-0.968629	-0.0687963	1.78714	-0.172908	0.700773	-0.407581	0.921753	-1.77905	0.12547	-0.436522	-1.26794	0.754835	0.172645	1.27548
NPR3	chr5	32689070	32791724	ENSG00000113389	0.272854	0.149474	-1.62633	-0.219317	-0.898994	-0.245715	-0.0585104	-0.465544	-1.43896	-0.0749899	2.27873	-1.32192	-1.15713	-0.309442	-0.594672	0.433949	1.5054	1.76551	1.18396	0.913336	0.214597	-0.632644	0.232919	0.0934461
TARS	chr5	33440696	33468091	ENSG00000113407	0.210575	0.0589125	0.185757	1.27677	-2.16006	1.31918	0.184093	0.245167	1.93004	0.716113	-0.67971	-0.819442	0.957282	-0.186184	-0.428449	-0.334829	-0.743029	-0.636263	-0.759033	0.12177	0.624245	-2.33253	0.553023	0.696606
PRLR	chr5	35048756	35230487	ENSG00000113494	1.86503	-0.871693	-0.325004	-0.157227	-0.385366	-0.22889	0.34605	0.926772	-1.20389	-0.420695	-0.730289	1.93661	-1.45068	-0.947361	1.24407	-1.02263	-0.578337	-0.361288	1.45587	-0.233458	1.77652	-0.146446	-0.17006	-0.3176
RICTOR	chr5	38937920	39074399	ENSG00000164327	0.559043	2.08938	1.87733	-0.710993	0.171717	-0.817652	-0.21202	0.740398	-1.01883	-0.410235	0.067925	-1.23641	0.232423	0.940215	-0.846722	1.09656	-0.453117	0.471785	-0.986438	-0.0153201	-1.12422	-1.90182	0.653193	0.833815
PTGER4	chr5	40679915	40693735	ENSG00000171522	-0.71114	-1.30564	2.12725	-0.253159	-1.54899	-0.957716	-0.0678472	0.0516171	-1.64714	-0.244411	0.936495	1.53099	1.0689	0.985358	1.07709	0.398577	-0.235266	0.43989	0.287565	0.8415	-0.536329	-1.18842	-0.241591	-0.807578
GHR	chr5	42423439	42721878	ENSG00000112964	-0.163763	-1.0372	-1.38866	-0.363568	-0.567948	-0.87056	-0.128783	-0.446198	-0.751753	-0.234183	2.84409	-0.307472	-0.890437	-0.698753	0.0410587	1.31546	-0.0172059	0.904398	-0.0404656	0.484559	2.14687	-0.247966	-0.465792	0.884274
PARP8	chr5	50665899	50846519	ENSG00000151883	0.354473	-0.268046	1.93619	-0.0650272	0.0256204	-0.244592	-0.0671308	0.976001	-0.608258	-0.219354	0.163283	0.265145	-3.48803	0.866134	0.753467	-0.616796	1.43825	-0.50581	-0.113104	0.604691	-0.189554	-0.519733	0.275407	-0.753224
ITGA1	chr5	52787916	52959209	ENSG00000213949	0.589541	-0.98338	-1.59449	-0.338852	-1.1215	-0.828751	-0.581841	0.918901	-1.21335	-0.676736	2.02724	0.733456	-0.769916	-0.840976	0.781164	0.736593	0.594986	1.1271	0.675939	0.0496057	1.79462	-0.763498	-0.840872	0.525023
ITGA2	chr5	52989340	53094779	ENSG00000164171	0.225418	-0.257257	-1.88512	1.4495	-0.8964	-0.422568	1.24802	1.01908	-0.794184	0.651337	-1.22648	0.562726	1.68762	0.897071	-0.144934	-1.21045	0.0547358	-1.22162	0.281644	-0.644192	-0.904022	-0.404811	1.59694	0.337949
NDUFS4	chr5	53560633	53683338	ENSG00000164258	-0.216975	-0.0609488	-0.654906	0.491052	-1.14961	0.26561	0.135262	-0.247235	-0.485025	-0.0207373	0.942952	-0.164996	-0.177912	-0.585728	-0.119812	2.00041	-1.34305	2.53361	-0.0677385	-0.564762	0.97729	-2.25349	-0.0587809	0.825532
PDE4D	chr5	58969038	60522120	ENSG00000113448	-0.253014	0.1635	0.219637	-0.441227	0.763858	-1.12789	-1.07393	0.172326	-1.12646	-0.310746	-1.50175	0.127894	0.369188	0.370585	0.795566	2.4543	0.77227	1.01306	0.127851	-0.101734	-1.89279	-0.985578	-0.211877	1.67696
HTR1A	chr5	63957874	63962507	ENSG00000178394	-0.282735	-0.0559445	-0.403675	-0.406998	4.5241	0.644829	-0.395743	0.372984	-0.373678	-0.139948	-0.410562	-0.367204	-0.306134	-0.399179	-0.330813	-0.343349	-0.0664304	-0.124213	-0.129499	-0.388623	-0.350238	0.19399	-0.308381	-0.152556
HMGCR	chr5	75336329	75364001	ENSG00000113161	0.97265	-0.0821389	0.316302	1.23216	0.0580288	1.2933	1.65723	0.301726	0.348488	0.435423	-1.50766	0.0867423	0.278403	0.727769	-0.326973	-1.7392	-0.564314	-2.23813	-0.269048	-0.636129	0.567412	-0.421309	1.0117	-1.50244
F2R	chr5	76716126	76735770	ENSG00000181104	0.333032	-0.788229	-0.966248	0.3678	-1.6567	0.972678	0.710265	0.362127	-0.186511	0.0353797	0.153091	0.377646	2.98674	-0.221866	-0.155973	-0.264662	-0.0164527	0.79903	0.441649	0.383868	0.282512	-0.682035	-1.02407	-2.24307
SLCO4C1	chr5	102233986	102296284	ENSG00000173930	-0.400089	-1.04183	0.685246	-1.15866	-0.262109	0.145458	-0.494803	0.144106	0.745654	-1.0521	-0.138523	0.0741741	-1.25681	1.50848	-0.361016	-0.481088	-0.429988	-0.772819	2.81542	0.965719	1.64994	0.54054	-0.636396	-0.788502
SLCO6A1	chr5	102371774	102499016	ENSG00000205359	-0.2681	-0.539169	-0.573492	-0.535963	-0.229813	0.35989	-0.199542	-0.388249	1.28942	-0.238524	0.299615	-0.536079	-0.441827	-0.228464	-0.37504	-0.207461	-0.171228	-0.195302	-0.197564	-0.431924	-0.417312	4.30781	0.174674	-0.256349
SLC22A5	chr5	132369710	132395613	ENSG00000197375	0.240425	0.455021	-1.56223	1.4617	-0.723654	-1.94078	-0.169087	0.0525267	-0.138966	0.749592	0.169296	1.41552	-1.87294	0.272864	0.286946	0.134141	0.585973	1.16893	1.76317	-0.680185	-0.00799138	-0.653014	0.310356	-1.31762
HSPA4	chr5	133052013	133106449	ENSG00000170606	0.140213	1.18967	-0.240921	1.28789	-0.789299	1.23014	0.134235	-0.0662709	1.39458	0.0597467	-1.32585	-1.49472	0.944068	-0.0607724	-1.3811	0.389633	-1.18029	-0.156484	-0.805766	-0.581675	-0.378309	-1.00141	0.44673	2.24595
CAMLG	chr5	134738495	134752157	ENSG00000164615	-0.216627	0.171293	0.875009	1.46309	0.018639	0.724492	-0.176068	-0.317	1.79044	-0.34879	1.11843	-1.18595	1.19923	-0.165361	-0.659463	0.60552	-1.13336	-0.52952	-1.49681	-0.727504	-0.77331	-0.402946	-1.6488	1.81536
TIFAB	chr5	135444226	135452351	ENSG00000255833	-0.355455	-0.890541	1.67495	-0.777116	-0.695466	-0.462632	0.393694	-0.570983	-0.948292	-0.567736	0.47976	3.06398	-0.953385	0.232511	1.34785	-0.582889	-0.569161	-0.494657	-0.241351	1.08493	-0.241136	-0.111902	0.998475	-0.813457
HSPA9	chr5	138553756	138575675	ENSG00000113013	-0.0932077	-0.147498	0.44325	1.34769	-1.28138	0.778947	-0.169835	0.106426	1.24836	0.300653	-0.496585	-0.779868	0.262224	0.0506168	-0.882103	1.14619	-0.899942	1.17295	-0.142383	-0.530046	1.66667	-2.95314	-0.121051	-0.0269377
HBEGF	chr5	140332843	140346603	ENSG00000113070	-0.934496	0.0474212	-0.67253	0.832183	-1.09533	-1.07155	0.300785	-0.277682	-1.56215	-0.0315843	-0.986056	-0.276932	1.79461	1.14799	0.612551	0.521647	1.11529	1.55174	-0.426282	-0.0953281	-1.28129	-1.17704	0.27862	1.68541
CD14	chr5	140631728	140633701	ENSG00000170458	-0.0298966	-1.13338	1.01719	-0.040734	-0.470737	-1.4926	-0.550096	0.316984	-1.80371	-0.816757	1.05214	1.21309	-1.64232	0.724974	0.631922	-0.425567	-0.068888	0.961663	0.0817053	0.42357	2.27655	-0.452603	-0.591358	0.81886
NDUFA2	chr5	140638740	140647771	ENSG00000131495	-0.961201	-0.562223	1.11801	0.448246	-1.37269	-0.0820584	-1.04407	-0.710907	1.00015	0.130295	0.109033	0.315251	-0.27802	0.751721	-0.175227	1.05325	-1.11328	2.44173	0.418228	-0.396791	1.51173	-1.87882	-0.749552	0.0272083
HARS	chr5	140673035	140691537	ENSG00000170445	0.0224961	0.190926	0.77325	2.11852	0.330865	0.563981	0.809155	-0.835467	1.04692	0.116755	-0.508377	-1.0866	1.85997	0.447075	-0.486665	-0.595711	-0.727919	-0.291312	-0.795218	0.448678	0.580411	-2.36542	-0.255831	-1.36047
HARS2	chr5	140691430	140699305	ENSG00000112855	0.123629	0.29541	0.712221	1.59657	-1.12042	0.0686381	0.213109	-0.837241	-0.216407	0.139563	0.557731	0.313866	0.73095	0.778967	0.180954	0.539866	-0.508869	1.33635	-0.0635613	0.283497	-0.0239982	-2.2098	0.0877229	-2.97874
HDAC3	chr5	141620876	141636849	ENSG00000171720	0.0444102	0.520107	1.04332	1.49977	-1.77213	0.919125	0.484708	-0.562392	1.16826	0.376746	-0.263511	-0.434493	0.190254	0.789909	-0.291509	-0.309931	0.194762	0.132023	-0.367563	0.511788	0.548199	-1.98564	0.295805	-2.73201
FGF1	chr5	142592178	142698070	ENSG00000113578	-0.164606	1.01616	-1.36516	0.0443334	1.62903	-0.249116	-0.343803	-0.581857	-1.33848	-0.701882	1.17379	-0.96981	-1.05202	-0.671749	-0.651153	0.256211	0.187938	1.73826	0.771222	0.168125	-0.655696	-0.315285	-0.356639	2.43219
NR3C1	chr5	143277931	143435512	ENSG00000113580	-0.468022	-0.819322	1.60074	0.653271	-0.59878	-1.03229	0.61763	0.603256	-1.32284	-0.938298	1.77678	-0.914636	-0.582132	0.395863	-0.650596	1.39562	-0.266505	0.0440418	-0.621939	0.906708	0.424047	-1.85457	0.0530292	1.59894
HTR4	chr5	148451032	148677235	ENSG00000164270	-0.57851	0.87339	-0.679855	-0.635338	1.73408	-0.700622	-0.405383	-0.482605	-0.69678	-0.477945	-0.475032	3.14909	-0.580088	-0.547037	0.233865	-0.11101	-0.503397	2.15376	-0.398418	-0.468302	-0.302799	0.334875	-0.135981	-0.299952
ADRB2	chr5	148826611	148828623	ENSG00000169252	-0.477432	-0.938952	0.488045	1.49189	-1.12078	-1.47014	1.33234	-0.755922	-1.53789	1.24573	1.13491	-0.777339	-0.0474919	1.15219	-0.0319968	0.836381	-0.953237	0.410245	-0.850487	-0.182767	0.0871321	-1.21493	0.837002	1.3435
CSNK1A1	chr5	149492982	149551471	ENSG00000113712	0.535828	-0.543161	0.183242	1.21502	-1.56468	0.294129	1.8599	-0.0579301	-0.352943	0.870962	-0.23817	-0.664279	0.910259	1.00407	-0.550739	0.13336	0.223501	0.101477	-1.2703	-0.500074	-0.536593	-2.517	1.6682	-0.204083
CSF1R	chr5	150053291	150113372	ENSG00000182578	-0.0111663	-0.124224	1.25883	-0.0472166	0.552225	-1.36698	-0.344978	-0.190705	-1.65395	-0.639178	1.38975	1.63742	-1.90905	-0.155566	1.45331	-0.162857	-0.414957	1.31679	0.0796744	0.807984	0.647891	-0.697822	0.000470678	-1.42569
PDGFRB	chr5	150113839	150155872	ENSG00000113721	0.543643	0.560275	-1.51252	-1.07847	0.252928	0.279218	-0.121744	0.405041	-1.98307	-1.03669	1.75215	0.468642	-1.4585	-1.25639	0.499489	1.19534	0.393616	1.38071	0.247727	1.31057	0.338808	-0.483667	-0.851532	0.154419
CD74	chr5	150400041	150412969	ENSG00000019582	-0.0829366	-0.718919	1.83454	-1.13225	-0.28423	-0.922544	-0.235064	0.325088	-2.11373	-0.75131	0.831116	1.75512	-1.74655	0.729928	1.13842	-0.340127	0.270384	0.863064	0.831691	0.343979	0.532375	-0.10846	-0.0125385	-1.00706
SLC36A3	chr5	151276358	151303766	ENSG00000186334	-0.343128	-0.732237	0.204748	-0.704831	0.410668	-0.547959	0.351788	-0.436292	-0.310411	-0.0779989	-0.490072	-0.127126	-0.585269	-0.316499	-0.352825	-0.0958796	0.209452	-0.878659	-0.231831	0.282879	-0.886793	4.06505	0.267794	1.32543
SLC36A2	chr5	151314972	151347590	ENSG00000186335	-0.469474	-0.592876	-0.147263	-0.811665	0.111848	-0.548862	-0.39533	-0.695944	-0.279244	-0.367711	-0.135546	-0.297737	-0.685179	-0.545724	-0.54589	3.13711	-0.0777762	-0.322834	2.7671	0.600539	-0.722678	0.420313	-0.225162	0.82998
SLC36A1	chr5	151437046	151492379	ENSG00000123643	-0.367251	-1.70655	0.680063	0.646854	0.323306	0.346519	0.120915	0.133513	-0.271948	0.694815	-0.0229134	2.07601	-0.0149225	0.188721	0.154656	-0.156312	-0.885763	-1.04608	-0.387404	2.29828	-0.285047	0.139878	-0.122252	-2.53709
GRIA1	chr5	153489615	153813869	ENSG00000155511	0.0486117	2.29935	-0.766985	-0.676189	3.50314	0.946483	-0.140305	-0.631277	-0.732269	-0.614015	0.202394	-0.412943	-0.68165	-0.404685	-0.0819102	0.20774	-0.340481	-0.110271	-0.53652	-0.355646	-0.595688	0.329553	-0.516395	0.0599641
ADRA1B	chr5	159865080	159973012	ENSG00000170214	-0.205406	0.265454	-1.79225	0.381268	1.90925	-0.460057	-0.481049	-0.544584	-0.569397	-0.923327	1.17582	-0.506117	-0.470363	-0.243886	-0.638846	0.270984	-0.019913	0.845155	1.36755	-0.140901	2.54819	0.382548	-0.999857	-1.15028
GABRB2	chr5	161288429	161549044	ENSG00000145864	-0.590879	1.59775	-0.731777	-0.862469	3.7929	-0.0944326	-0.48773	0.282182	-0.869026	-0.562772	0.333114	0.350198	-0.819307	-0.456373	0.393833	0.0466354	0.127296	-0.288009	0.29906	0.284127	-1.02743	0.165208	-0.547288	-0.334806
GABRA6	chr5	161547063	161702593	ENSG00000145863	-0.433096	1.63456	-0.478204	-0.587905	3.91087	-0.388657	-0.239017	-0.257641	-0.400339	-0.219161	-0.433626	-0.599838	-0.145962	-0.50905	-0.411532	-0.157733	-0.441089	-0.344817	-0.210877	-0.217527	-0.623526	1.26882	-0.258188	0.543533
GABRA1	chr5	161847063	161899981	ENSG00000022355	-0.457006	2.22503	-0.448868	-0.515092	3.8221	-0.121372	-0.355657	0.0533779	-0.439761	-0.263292	-0.508625	-0.360806	-0.442455	-0.466013	0.290368	-0.389405	-0.368584	-0.52258	-0.296487	-0.338973	-0.549918	0.550754	-0.270187	0.173447
GABRG2	chr5	162000057	162162977	ENSG00000113327	-0.46925	2.27179	-0.477057	-0.543925	3.72022	0.218356	-0.450659	0.790825	-0.365004	-0.392062	-0.491652	-0.282515	-0.444704	-0.443507	0.290015	-0.466636	-0.383366	-0.540472	-0.374448	-0.25046	-0.503242	0.141461	-0.330255	-0.223459
GABRP	chr5	170763350	170814047	ENSG00000094755	1.4513	-0.223048	-1.20208	1.61522	-0.439768	0.128669	0.426212	0.442679	-0.876578	0.31511	-0.810096	-0.149633	-0.876697	1.5158	0.648302	-1.03881	-1.02201	-0.836269	-0.198991	-0.704947	-0.617053	0.384849	2.63755	-0.569715
DRD1	chr5	175440036	175444182	ENSG00000184845	-0.617605	2.8377	-0.993286	-0.829114	2.95846	-0.128056	-0.47968	0.0779334	-0.506192	-0.238814	0.977865	0.0239734	-0.983164	0.0522241	0.496949	-0.382292	-0.509938	-0.399452	-0.166663	0.115106	0.0846343	-0.370266	-0.256199	-0.764127
HRH2	chr5	175658030	175710756	ENSG00000113749	-0.520285	-0.405518	1.59943	-1.16046	1.50827	0.0829598	-0.324944	-0.561219	-0.889544	-0.825645	0.34042	0.588175	-1.31683	0.0935557	1.30695	-0.661533	-0.614619	2.78157	-0.0816176	0.996946	-0.387697	-0.306404	-0.662693	-0.579261
GRM6	chr5	178977587	178996206	ENSG00000113262	-0.0887568	4.30234	-0.366892	-0.75675	0.731519	-0.540916	-0.396512	-0.275297	-0.40766	-0.380987	-0.0779786	-0.56308	-0.497681	-0.508563	-0.298626	-0.0182466	-0.0702931	-0.0400228	-0.0425063	-0.171193	-0.690514	0.380035	-0.121427	0.900003
LTC4S	chr5	179793980	179796647	ENSG00000213316	-0.778199	-2.02987	-0.198624	0.100487	-0.424765	-0.740262	-0.517759	-1.02619	-1.49121	-0.245791	0.15829	0.973624	-0.931824	0.533752	1.14911	-0.358084	0.756623	1.34527	0.488719	2.07929	-0.17712	-0.62263	0.258462	1.6987
FLT4	chr5	180601506	180649624	ENSG00000037280	-0.00766411	-1.45867	-0.958426	-1.23307	-0.480579	-0.665673	-0.933757	-0.525786	1.76016	-0.749832	1.0058	0.382091	2.19381	-0.920106	0.466519	0.123475	1.34158	1.03575	0.829764	0.415653	0.364799	-0.662431	-0.0621508	-1.26126
FARS2	chr6	5261044	5829192	ENSG00000145982	-0.207619	-0.852611	0.280484	1.70449	-1.27312	0.0174333	0.238841	-1.71235	-0.100679	-0.0614684	0.380447	-0.342134	0.505195	0.398701	0.519039	0.873473	0.647431	2.04215	0.192091	-0.351341	0.948134	-2.26984	-0.12909	-1.44766
F13A1	chr6	6144084	6321013	ENSG00000124491	0.327076	-0.088452	0.481679	-1.07494	-0.384151	-1.07899	0.00590593	-0.245011	-1.80588	-1.05539	1.69452	0.642656	-1.69866	-0.692223	1.19604	1.18151	-0.0977692	2.03236	0.327294	0.644563	-0.538486	-0.510161	-0.260725	0.997231
GABBR1	chr6	29555629	29633976	ENSG00000204681	0.0303002	1.36121	-0.680219	-0.151023	3.22872	0.545028	-0.0388655	-0.305996	-0.780505	-0.403211	0.356627	-0.383438	0.127056	-0.598898	0.413267	-0.758902	0.255724	1.12464	-0.0134775	0.753825	-2.07757	-0.403821	-0.893917	-0.706559
MUC21	chr6	30983718	30989903	ENSG00000204544	-0.0727428	-0.378309	-0.11384	-0.495094	-0.218894	-0.581978	-0.232026	-0.147381	-0.475698	-0.251153	-0.161915	-0.505883	-0.651202	1.19113	0.11156	-0.375368	-0.00395023	-0.417796	-0.283008	-0.0903503	-0.566819	0.244081	4.3478	0.128835
MUC22	chr6	31010474	31035402	ENSG00000261272	-0.166699	-0.513941	-0.442231	-0.417978	-0.34284	-0.430044	-0.317787	-0.216344	-0.325541	-0.287974	-0.524835	-0.492389	-0.422004	0.437941	-0.404554	0.251845	0.128105	0.46109	-0.0340476	-0.413021	-0.460098	0.745736	4.40109	-0.213481
TNF	chr6	31575565	31578336	ENSG00000232810	0.152875	-1.20916	3.84451	-0.247891	-0.978294	-0.680844	0.509035	-0.166544	-0.841484	-0.295433	0.0895166	1.08526	-0.945168	0.777767	0.190359	-0.743498	0.00632135	-0.0595075	0.311688	0.188577	-0.295469	-0.452132	0.348807	-0.589288
HSPA1L	chr6	31809619	31815283	ENSG00000204390	-0.259808	0.73188	0.922826	-1.01322	0.641481	-0.263536	-0.682906	-0.0859463	-1.62311	-0.236872	0.00073842	-0.361942	-0.905556	0.557465	0.0195555	1.22095	0.307802	0.371345	-0.269489	-0.0628118	-0.790724	3.43148	-0.983397	-0.666214
HSPA1A	chr6	31815543	31817946	ENSG00000204389	0.0490584	-1.07742	-0.0695032	0.867334	-0.339397	-1.1261	0.43873	0.300718	-3.66069	-0.300753	-0.210901	-0.213601	-0.480668	1.30694	0.392121	0.72041	0.743068	0.993123	-0.153895	0.205454	0.518922	-0.428262	0.758594	0.766715
HSPA1B	chr6	31827738	31830254	ENSG00000204388	-0.220366	-1.33713	-1.65679	0.892488	0.00629478	-1.43082	0.356509	0.203434	2.53524	1.02725	-1.36436	0.0796958	-0.906037	1.17965	0.667057	-0.141557	0.77064	-0.128141	0.0183959	-0.812476	-0.881111	-0.345927	0.972456	0.515598
SLC44A4	chr6	31863192	31879046	ENSG00000204385	0.283499	-0.798079	-0.868052	-0.63494	-0.744042	-0.585514	-0.445205	1.07927	-0.721971	0.833161	-0.654336	2.68795	-0.494199	1.29689	1.91187	-0.904471	0.109939	-0.969762	1.0707	-0.368565	-0.68387	0.576336	-0.279816	-0.696806
TNXB	chr6	32041153	32115334	ENSG00000168477	0.198274	-1.11074	-1.42049	-1.03515	-0.0648934	-0.556482	0.120835	-1.00327	-1.20168	-0.647392	1.7339	0.454055	-1.34371	-0.828716	1.17074	1.21325	0.365425	1.63932	-0.231915	1.12259	0.175203	0.0202244	-0.376834	1.60746
AGER	chr6	32180968	32184322	ENSG00000204305	0.145981	0.3841	1.37684	-0.551151	-0.841452	0.0534261	-0.314255	-1.12064	-0.732954	-0.0806862	0.0924917	0.609419	-0.116572	1.751	0.544856	-1.14997	2.51027	0.150353	0.3341	0.953329	-0.773484	-0.610928	-0.528935	-2.08514
HLA-DRA	chr6	32439878	32445046	ENSG00000204287	-0.00786978	-0.386104	1.86624	-1.10801	-0.307115	-1.08369	-0.147866	0.101101	-1.7203	-0.833427	1.06225	1.92809	-1.7425	0.64171	1.15989	-0.18473	0.0977387	0.972769	0.208276	0.42683	0.461262	-0.365309	0.330201	-1.36944
HLA-DRB3	chr6	32449765	32462852	ENSG00000196101	-0.15218	-0.739163	2.05211	-1.08085	-0.512765	-0.902333	-0.184171	-0.102065	-1.47089	-0.846515	1.24755	2.13271	-1.49049	0.527395	1.15082	-0.127691	-0.0906504	1.07848	0.115096	0.514526	0.44923	-0.426409	-0.0142926	-1.12745
HLA-DRB9	chr6	32459821	32473500	ENSG00000196301	NA	NA	NA	NA	NA	NA	NA	NA	NA	NA	NA	NA	NA	NA	NA	NA	NA	NA	NA	NA	NA	NA	NA	NA
HLA-DRB2	chr6	32488465	32502952	ENSG00000227442	-0.240207	-0.652026	2.0834	-0.381383	-0.514294	-0.433356	-0.0930328	-0.181087	-0.589049	-0.46671	0.2056	3.85984	-0.548934	0.601551	0.0430399	-0.505967	-0.658725	-0.284203	-0.320011	0.228023	-0.15545	-0.139987	-0.304247	-0.552778
HLA-DRB5	chr6	32517353	32530287	ENSG00000198502	-0.311501	-0.93501	2.01246	-0.990387	-0.423295	-0.841907	-0.231536	-0.238786	-0.126914	-0.964024	0.636492	2.78151	-1.34552	0.814321	0.787446	-0.375674	0.531745	0.686663	0.358644	0.475097	0.165116	-0.58882	-0.471866	-1.40425
HLA-DRB4	chr6	32542598	32557561	ENSG00000227357	-0.24431	-0.828982	2.00254	-0.828018	-0.458211	-1.00937	-0.158885	0.10765	-1.56273	-0.794508	0.771515	2.32279	-1.28257	0.470438	1.40892	-0.139593	-0.341731	0.993444	0.172679	0.376523	0.301213	-0.441165	0.43132	-1.26895
HLA-DRB6	chr6	32552713	32560022	ENSG00000229391	0.466671	-0.641906	2.32815	-1.06443	-0.838645	-1.08718	-0.318866	-0.239107	-0.318881	-0.642379	0.545688	3.09693	-1.29094	0.299206	0.212401	-0.546056	0.523659	0.192122	-0.136574	0.263997	0.264794	-0.734694	0.153275	-0.487246
HLA-DRB1	chr6	32578769	32589848	ENSG00000196126	-0.179391	-0.764779	1.99975	-1.2692	-0.41787	-1.05308	-0.205475	0.107687	-0.891727	-0.907993	1.03175	2.1194	-1.69702	0.582956	1.22618	-0.247531	0.151936	1.01897	0.176033	0.380765	0.396724	-0.220917	0.0856169	-1.42277
HLA-DRB8	chr6	32589215	32591752	ENSG00000233697	-0.46816	-0.809057	1.76719	-0.362505	-0.453597	-0.550662	-0.35396	-0.0451299	-0.869847	0.241891	-0.264713	3.67587	-0.560598	0.219664	1.0291	-0.491135	0.00545024	-0.181569	-0.199758	0.796689	-0.208393	-0.325917	-0.632855	-0.958001
HLA-DRB7	chr6	32627102	32646281	ENSG00000227099	-0.353239	-0.634941	2.01222	-0.396038	-0.502421	-0.568636	-0.124295	-0.0166394	-0.762044	-0.455021	-0.102417	3.86073	-0.5673	0.521121	-0.0985874	-0.405525	-0.185659	-0.159542	-0.201561	0.47328	-0.0269711	0.0160091	-0.618819	-0.703705
BRD2	chr6	32968594	32981505	ENSG00000204256	0.0984595	-0.497833	1.99961	0.498587	-2.10834	0.375884	-0.379355	0.243015	2.51606	0.105445	-0.625549	-0.383483	0.108763	0.670018	0.681746	-0.874404	0.284082	-1.23391	-0.714859	0.388148	-0.115704	0.929864	-1.15619	-0.810061
RXRB	chr6	33193588	33200665	ENSG00000204231	0.182738	0.576642	0.937236	0.0737064	-0.504932	-0.291112	-0.683968	-0.334565	-1.13265	-0.0860079	1.06116	0.199244	0.614968	0.480905	0.803099	0.808661	0.810652	1.12613	0.021767	1.01007	0.364848	-2.00326	-1.23272	-2.80261
ITPR3	chr6	33620365	33696574	ENSG00000096433	0.105401	-1.29124	-0.897648	1.46522	-2.22633	-0.751934	0.921191	0.576344	-0.59173	0.513101	-0.598292	0.923242	0.932189	0.692301	1.12038	-0.729838	1.65549	-0.62817	-0.054456	0.100783	-1.6912	0.244922	0.659974	-0.449701
GRM4	chr6	34018643	34155622	ENSG00000124493	-0.414845	0.72958	-0.627556	-0.829041	2.99398	1.13166	-0.477293	2.38868	0.390659	-0.279495	-0.619811	-0.449773	-0.73832	-0.28487	-0.410707	-0.383702	-0.268683	-0.997852	-0.457115	-0.126473	-0.886275	1.02427	-0.386014	-0.0210146
PPARD	chr6	35342558	35428191	ENSG00000112033	0.371757	-0.307834	0.476053	0.578064	-0.504966	-0.545966	1.05471	-0.054707	-2.2888	0.200339	-0.965569	0.90432	0.271315	1.01133	1.31709	-0.0545091	2.13314	-0.902014	-0.827618	0.0592126	0.121424	-0.442665	0.447973	-2.05208
PIM1	chr6	37170152	37175428	ENSG00000137193	0.159482	-0.907374	2.18603	-0.270717	-1.60654	0.458323	0.807586	-0.373635	-0.494865	0.156028	0.784427	0.636207	-1.53769	0.779723	0.571361	-1.06992	-0.709521	-0.220164	-0.360059	1.15151	0.154618	-1.31822	1.87013	-0.846711
GLP1R	chr6	39048781	39091303	ENSG00000112164	-0.626759	-0.57525	-0.554449	-0.202637	0.352056	0.208673	-0.349369	3.56678	-0.717095	-0.088828	-0.517963	-0.307598	-0.588653	-0.701772	1.17313	-0.622828	-0.0297583	1.95835	-0.155086	-0.551506	-0.643972	0.743747	-0.374467	-0.394745
NCR2	chr6	41335608	41350889	ENSG00000096264	-0.599364	-0.826869	1.51956	-0.717802	-0.172329	-0.201645	-0.751113	-0.247356	-0.624666	-0.50131	0.648546	3.26524	-0.770232	-0.305244	1.18707	-0.86628	-0.185991	-0.783956	-0.34735	-0.0119461	-0.799136	0.274379	0.304319	1.51347
PTK7	chr6	43076307	43161719	ENSG00000112655	1.16471	0.0318504	-2.37345	1.33706	-1.0378	1.2674	0.900248	0.574376	0.349353	0.843354	-1.10252	-0.268484	0.410463	0.210522	0.0410744	-0.966078	0.405746	-1.45551	0.43439	0.359075	-1.54042	0.950931	0.475948	-1.01225
SLC22A7	chr6	43295694	43305538	ENSG00000137204	-0.427904	-0.00433013	-0.338785	-0.479199	0.200055	-0.251976	-0.414737	-0.309793	-0.285864	-0.341129	-0.383235	-0.197315	-0.483465	-0.438044	-0.347272	-0.464247	-0.419517	0.389159	1.80389	-0.355657	4.1173	0.164219	-0.356598	-0.375567
ABCC10	chr6	43427366	43450427	ENSG00000124574	0.668237	-0.612282	0.757706	1.2158	-0.481274	0.435398	0.372258	-0.525686	-0.148023	0.345324	-0.708314	0.500603	1.18727	0.38273	0.742573	-0.525936	1.00739	-0.621132	-0.0634932	1.11258	-0.861351	-0.941878	0.18313	-3.42162
VEGFA	chr6	43770184	43786487	ENSG00000112715	-0.564357	1.46158	-1.83519	0.150606	-1.55951	-0.695327	-0.171072	0.846635	-1.47474	0.55881	0.211803	0.0250973	-1.47873	0.424569	0.219465	0.558462	1.71296	0.790819	0.443468	-0.00581707	0.634375	-1.53662	-0.0260573	1.30877
SLC29A1	chr6	44219553	44234142	ENSG00000112759	-0.691618	-0.0922417	-1.25394	0.457266	-1.45793	-0.0290611	-0.393889	0.685379	0.313339	-0.443493	1.38487	-1.16787	1.7907	-0.543207	0.791832	0.66979	-0.341376	1.36992	-0.258086	0.651183	0.224945	-1.97198	-1.14275	1.44822
HSP90AB1	chr6	44246166	44253888	ENSG00000096384	0.243154	-0.246573	0.319981	1.61087	-0.415422	1.60122	-0.367589	0.848917	1.12865	0.380231	-0.841773	-1.69488	1.73124	0.0659907	-0.523658	0.552373	-0.463954	0.454122	-0.941051	-0.696762	-0.502494	-2.21466	-0.741911	0.713967
AARS2	chr6	44298731	44313347	ENSG00000124608	0.347195	-0.113887	-0.15628	1.08164	-0.322069	0.846544	0.322323	-1.12637	1.95087	0.785828	-1.08334	0.378863	0.982559	-0.199207	0.466975	-0.766656	0.15259	-0.528076	0.0654036	0.735118	-0.0643824	-1.71589	0.719679	-2.75942
TNFRSF21	chr6	47231532	47309905	ENSG00000146072	0.119273	-1.21738	-1.91459	0.81711	0.131683	0.0823688	0.165305	1.68556	-0.666885	0.730378	0.87355	0.606465	0.644523	0.93741	1.24513	-0.786314	-0.979723	-0.496417	0.489097	-0.880398	0.00362226	0.274306	0.59648	-2.46055
GSTA7P	chr6	52739590	52744656	ENSG00000237674	-0.445112	-0.533483	-0.466026	-0.425532	-0.486639	-0.442073	-0.471844	0.666298	-0.488847	-0.296703	-0.361596	0.202527	-0.489515	1.67588	-0.268121	-0.486145	-0.464689	-0.479834	2.0531	-0.456264	3.4456	-0.0655994	-0.45866	-0.456721
GSTA2	chr6	52750087	52763475	ENSG00000244067	-0.447734	-0.652374	-0.674127	-0.412261	-0.649697	-0.386862	-0.56942	1.34171	-0.515925	-0.352474	-0.550526	1.26	-0.664376	1.07193	0.392107	-0.654071	-0.635338	-0.657225	1.74829	-0.609905	3.07608	0.567358	-0.397416	-0.627743
GSTA1	chr6	52791371	52803860	ENSG00000243955	-0.261183	-0.681049	-0.779597	-0.502387	-0.642777	-0.54503	-0.632513	1.03873	-0.692083	-0.233965	-0.67044	1.67855	-0.816263	0.844048	1.33424	-0.748353	-0.683842	-0.731675	1.2764	-0.583075	2.72779	0.879653	0.235214	-0.810397
GSTA6P	chr6	52805613	52813460	ENSG00000223622	NA	NA	NA	NA	NA	NA	NA	NA	NA	NA	NA	NA	NA	NA	NA	NA	NA	NA	NA	NA	NA	NA	NA	NA
GSTA5	chr6	52831655	52840843	ENSG00000182793	NA	NA	NA	NA	NA	NA	NA	NA	NA	NA	NA	NA	NA	NA	NA	NA	NA	NA	NA	NA	NA	NA	NA	NA
GSTA3	chr6	52896639	52909698	ENSG00000174156	2.31037	-0.629781	-0.748485	-0.483613	-0.644868	-0.495952	2.16212	-0.413436	0.249261	-0.324595	-0.736826	-0.170738	-0.71276	1.73094	1.22774	-0.724152	-0.725695	-0.759701	-0.100175	-0.689176	-0.124034	1.63848	-0.257616	-0.577315
GSTA4	chr6	52977948	52995304	ENSG00000170899	0.200273	0.540681	-3.75761	-0.715783	1.24835	0.281439	1.09191	0.213994	0.311843	-0.258945	0.752288	-0.622923	0.157524	-0.736665	0.487039	0.583594	-0.471719	0.30669	-0.22367	-0.53189	0.070463	-0.634889	0.418036	1.28997
HCRTR2	chr6	55106460	55282617	ENSG00000137252	-0.37398	1.00117	-0.833017	-0.99555	3.16937	0.248843	-0.449375	-0.231216	0.0608875	-0.853796	1.10752	-0.600015	-1.0169	-0.71941	-0.575739	-0.504324	-1.04777	0.673469	1.11446	0.997812	-0.768025	0.718361	-0.536417	0.413647
OGFRL1	chr6	71288811	71309059	ENSG00000119900	0.914355	0.576631	0.905102	0.679092	1.252	-0.78295	0.532608	-1.00933	-1.05866	-0.0709074	1.73616	-1.85292	0.520869	0.731402	-1.06649	0.0496729	-0.137622	-0.367245	-0.154219	0.377684	-1.64426	-1.27381	1.63189	-0.489059
MYO6	chr6	75749192	75919537	ENSG00000196586	0.244665	1.14079	-3.30182	0.453216	0.352642	-0.682283	0.502496	0.930541	0.0467206	0.427531	-0.151448	0.729253	1.0961	0.211276	0.264525	-1.39567	-0.193492	-1.31831	0.983338	-0.683759	0.133973	-0.560456	1.0854	-0.315225
HTR1B	chr6	77460924	77463491	ENSG00000135312	0.166083	0.331568	-0.814941	-0.288184	1.17062	0.177629	-0.105575	-0.270087	-0.432306	-0.34395	-0.526035	-0.458895	4.02993	-0.345226	1.13864	-0.409872	-0.52648	-0.496861	-0.0891468	-0.0157658	-0.604031	0.172832	-0.629606	-0.830337
NT5E	chr6	85449584	85495791	ENSG00000135318	1.25382	1.49496	-1.30532	1.14443	-0.926279	-0.705367	0.578474	-0.331671	-2.60214	-0.494868	0.0644708	0.285783	1.4233	-0.130025	-0.434303	-0.116162	0.482745	-0.693434	-0.106685	0.29775	0.615127	-0.397065	-1.02187	1.62434
HTR1E	chr6	86937528	87016679	ENSG00000168830	0.26474	0.760078	-0.59805	-0.564135	3.64081	-0.00632022	-0.484615	-0.234861	-0.523295	-0.331663	-0.617155	-0.555603	-0.539647	-0.484084	1.82029	-0.55914	1.1441	-0.606724	-0.359029	-0.584981	-0.465919	0.559173	-0.319581	-0.35439
CGA	chr6	87085498	87095106	ENSG00000135346	3.10412	-0.934906	-0.60531	-1.04356	-0.141734	-0.301768	0.0180982	-0.0355498	2.38836	-0.157276	-0.793681	-0.741301	-0.845721	-0.661072	0.397894	-0.269444	0.807638	-0.756459	0.149036	-0.151314	-0.167752	-0.0894536	-0.284216	1.11538
CNR1	chr6	88139864	88166347	ENSG00000118432	-0.414961	0.462121	-0.573067	-0.790469	3.45073	0.159973	-0.473299	-0.160113	-0.692412	-0.884862	1.94761	0.581601	-0.765991	-0.412641	0.987468	-0.116016	-0.208749	0.181659	0.0327133	-0.171946	-1.08891	0.308462	-0.796485	-0.562418
GABRR1	chr6	89177504	89231278	ENSG00000146276	-0.234889	4.45665	-0.50386	-0.502352	0.0272322	-0.0226009	-0.175991	-0.0737527	0.00394803	-0.293582	-0.587158	-0.272413	-0.518322	-0.435826	-0.405765	0.0347864	-0.348902	-0.368912	-0.101874	-0.187842	-0.49765	0.667054	0.592293	-0.250273
GABRR2	chr6	89254464	89315299	ENSG00000111886	0.0527586	4.18343	0.304365	-1.08514	-0.750532	-0.678856	-0.805343	0.131462	-0.341586	-0.674843	0.120453	0.264846	0.215707	-0.197532	0.282186	0.225317	0.124678	0.257367	0.134366	0.386278	-0.531713	-0.140828	-0.635698	-0.841149
MCHR2	chr6	99918519	99994247	ENSG00000152034	-0.359033	0.0535719	-0.346718	-0.475279	4.28798	-0.318772	-0.202282	-0.337637	-0.307174	-0.146951	-0.275474	-0.465605	-0.516281	-0.345888	-0.283068	-0.179999	0.00171197	-0.646098	-0.226131	0.142074	-0.561854	1.46011	-0.105823	0.154617
GRIK2	chr6	100962701	102081622	ENSG00000164418	0.203794	1.34021	-1.24952	-0.776741	3.22024	0.506458	-0.0973598	1.01912	-0.890467	-0.163056	-0.174836	-0.604359	-1.25602	-0.368494	-0.430119	0.146065	1.05293	0.850824	-0.283009	0.0238938	-1.24065	0.0189268	-0.857448	0.00961752
SLC16A10	chr6	111087503	111231194	ENSG00000112394	-0.631396	-0.925757	0.931813	-2.14946	-0.0309082	-0.389321	0.353697	0.53455	1.94594	-0.605956	-0.93737	0.222455	-1.8682	-0.818286	0.248948	1.4825	-0.0607269	0.0258093	0.640249	-0.234811	0.884876	0.494426	-0.629075	1.51602
HDAC2	chr6	113933028	114011308	ENSG00000196591	0.827169	-0.101958	0.189131	0.921849	-1.12691	2.36455	0.194341	0.167442	2.36706	0.299947	-1.29454	-0.721058	1.45431	0.02942	-0.444302	-0.234384	-0.872748	-0.717576	-0.595023	0.273411	-1.0086	-0.776783	-0.284115	-0.910627
ROS1	chr6	117287353	117425942	ENSG00000047936	-0.012001	-0.831818	-1.00209	3.82397	0.762656	-0.692175	0.532421	-0.360175	-0.53315	-0.125355	-0.649183	0.00121595	-1.04518	0.542302	-0.497473	1.25479	-0.546032	-0.64397	-0.175189	0.017725	-0.0267783	0.639627	-0.338068	-0.0960669
ENPP1	chr6	131808016	131895155	ENSG00000197594	0.394769	-0.592223	-1.69041	-0.753958	-1.04988	0.134048	-0.532052	0.714331	0.645994	-0.697569	1.02463	-0.0774048	-0.544088	-1.13743	-0.265704	0.204928	1.53853	-0.287872	0.123242	0.595605	1.54436	-0.534944	-1.27951	2.52261
TAAR1	chr6	132643312	132659182	ENSG00000146399	-0.0587066	-0.537768	-0.344999	-0.355863	-0.471144	-0.464497	-0.406268	1.90043	-0.49522	0.0326207	-0.473084	-0.0809654	-0.483838	-0.0704791	4.06587	-0.44274	-0.3251	-0.503988	0.184573	-0.450045	0.135323	0.00521254	0.0703526	-0.42968
MAP3K5	chr6	136557046	136792477	ENSG00000197442	1.23998	0.383434	1.65429	0.102861	0.866196	-2.8422	-0.757921	0.344604	-1.44085	-0.218726	0.681964	0.566766	-0.688086	0.407862	0.848935	-0.443704	0.611208	1.30381	-0.257519	0.0633004	-0.636449	-0.792483	0.173977	-1.17125
IFNGR1	chr6	137197485	137219449	ENSG00000027697	0.259586	-0.726109	1.44801	0.774415	-1.34805	-0.881692	0.667784	0.094327	-1.07779	-0.336311	1.62358	1.16872	-0.304958	1.37199	-0.146154	-0.486774	-0.60844	1.54916	-0.755136	-0.0213511	0.876498	-2.10322	-0.321844	-0.71624
NMBR	chr6	142058330	142147122	ENSG00000135577	-0.260705	1.92756	-1.26983	-0.447948	1.74784	-0.164032	-0.44832	-0.185336	-0.476282	-0.288173	-0.097533	-1.1321	-0.879512	1.11262	0.757665	-0.209507	0.0923834	-0.710853	0.314282	-0.380213	-1.06877	2.7692	-0.494618	-0.207825
GRM1	chr6	146027646	146437601	ENSG00000152822	-0.553084	2.14011	-0.725963	-0.793412	2.95004	-0.0545406	-0.549677	0.537894	-0.613988	-0.569288	-0.32721	-0.830968	-0.487588	-0.588924	-0.671659	-0.415531	0.305097	1.80522	0.380909	-0.317067	-0.760791	0.715215	-0.511304	-0.0634888
ESR1	chr6	151656691	152129619	ENSG00000091831	1.93924	0.248412	-0.487251	0.488405	-0.608724	-1.41651	-0.0600622	0.31098	-1.9607	-0.127253	1.44075	-0.760813	-1.59382	-0.855089	-0.427192	1.07347	0.20641	0.251096	-0.17863	0.844115	0.925256	0.843537	-1.20553	1.1099
OPRM1	chr6	154010496	154246867	ENSG00000112038	-0.0248432	0.165488	-0.0462696	-1.09838	2.35019	-0.645654	-0.397987	-0.0551416	-0.714825	-0.319962	0.491897	-1.16851	-0.933181	-0.190786	-0.529817	-0.0210252	0.34074	-0.680904	-0.167195	-0.17248	-1.39423	1.80568	1.15302	2.25418
ACAT2	chr6	159762045	159779112	ENSG00000120437	-0.135593	0.031132	0.545096	1.02233	-0.392132	1.28227	0.809104	-0.420002	1.41299	0.453542	-0.423597	-0.268477	0.331809	0.813521	-0.356602	-1.80229	-1.58452	-1.89105	-0.0921707	-0.383271	2.07441	-0.0125119	0.314163	-1.32816
IGF2R	chr6	159969082	160113507	ENSG00000197081	0.346272	-1.43149	1.03945	0.750498	-2.58948	0.0631135	0.0513482	0.30007	-1.0688	0.144892	0.325008	-0.841452	0.22113	0.735181	-0.435213	1.53551	0.730142	-0.0494531	0.353496	1.26079	1.1764	-0.620704	-0.205003	-1.79171
SLC22A2	chr6	160171061	160277638	ENSG00000112499	-0.233535	-0.356413	-0.529531	-0.536033	0.129218	-0.244127	-0.129112	-0.169478	-0.256435	-0.146507	-0.278314	-0.377261	-0.614757	-0.406287	-0.0187305	-0.0083032	-0.38766	-0.366587	4.53474	-0.0525669	-0.279753	0.422086	-0.0965621	0.401907
PDE10A	chr6	165327287	165988078	ENSG00000112541	0.307316	0.0752905	-2.19697	-1.57519	1.0712	-0.215893	-1.11584	0.462398	0.856248	-0.559861	0.103925	-0.423389	1.06391	-0.970462	-0.0249645	0.0467243	1.63287	1.13187	1.43537	-0.37411	-0.737014	1.34527	-1.00787	-0.330822
PRKAR1B	chr7	549197	727650	ENSG00000188191	-0.467623	0.639992	-0.188463	1.46154	3.22989	0.334096	-0.606978	-0.743706	-0.236584	0.320744	-0.997001	0.137795	0.763225	-0.893321	0.499599	-0.802874	-0.299769	0.151805	0.261709	-0.559377	0.333934	-0.225764	0.0388643	-2.15173
GPER1	chr7	1082208	1093815	ENSG00000164850	-0.667368	-0.358925	-1.36128	-0.138542	0.441795	-0.717591	-0.809892	-0.509336	-1.25075	-0.555432	1.84604	-0.310887	-0.00541479	-1.31202	1.92092	-0.0153027	1.55047	0.202076	0.546289	0.350307	1.8519	-0.937474	-0.563839	0.804261
SLC29A4	chr7	5274369	5306912	ENSG00000164638	-0.445076	0.323044	-1.4846	-1.12794	1.33334	0.224772	-0.836651	1.82509	0.125953	-0.295229	2.59658	0.0599075	-0.295194	-0.872435	-0.0808719	-0.562941	1.71012	-1.05362	0.115123	-0.452707	0.427227	-0.119462	-0.92524	-0.189187
AHR	chr7	16916359	17346152	ENSG00000106546	0.3221	-0.380634	0.621505	0.618863	-2.29021	-0.924317	1.06868	0.842754	-1.88754	-0.183639	0.829	0.611398	0.397077	1.05789	0.801215	-0.556204	0.641363	-0.293191	-0.635371	0.440012	1.00269	-1.31885	0.831955	-1.61654
ITGB8	chr7	20330702	20415754	ENSG00000105855	0.965671	0.788867	-0.974303	1.08328	0.952309	-0.573813	0.68752	0.515059	-1.65723	0.0504485	-1.58506	-0.181761	-0.539164	0.511255	-0.242557	-1.30041	0.273122	-0.966857	1.48822	-0.693107	-1.64136	0.653479	1.39167	0.99472
ABCB5	chr7	20615667	20777038	ENSG00000004846	-0.208675	0.555587	0.226029	-0.904528	0.287797	-0.894792	0.758746	-0.759921	-0.252023	-0.294758	1.85395	-0.499952	-1.16301	-0.904593	-0.321152	-0.0135921	-0.361411	-0.101769	-0.470022	1.21504	-1.7976	2.12856	-0.0836132	2.0057
NPY	chr7	24284188	24291862	ENSG00000122585	-0.501993	0.637334	-0.780404	-0.8259	2.79919	0.247216	-0.821955	1.98066	-0.0884804	1.36928	-0.800448	0.97958	-0.798076	-0.778287	1.12547	-0.634728	-0.0896076	-0.583914	-0.00789388	-0.541706	-0.713279	0.215	-0.674598	-0.712464
HNRNPA2B1	chr7	26171151	26201529	ENSG00000122566	0.664842	0.598479	1.46731	0.660318	-1.99559	1.63395	-0.3694	-0.469942	1.45606	0.318529	-0.921334	-0.0867397	0.779172	0.604604	0.0487858	-0.239923	-1.04203	0.557006	-0.657025	0.652006	0.205216	-2.17364	-0.990068	-0.700581
GARS	chr7	30580533	30634033	ENSG00000106105	-0.142448	-0.149366	0.38846	1.19848	-1.26232	1.7401	0.875099	0.385411	1.04223	0.189799	-0.883466	-1.2887	1.41905	-0.130633	-0.663988	-0.273665	-0.785147	-1.14126	-1.12953	0.59343	0.1616	-1.89813	0.167431	1.58756
CRHR2	chr7	30651942	30700129	ENSG00000106113	-0.599919	2.3123	-0.816633	-0.972913	2.38606	-0.221344	-0.528858	0.119236	-0.803059	-0.793514	0.572332	-0.230485	-1.11358	-0.920151	0.0179404	1.1589	0.00797691	1.76357	-0.641432	0.0222405	-0.969752	0.293043	0.046202	-0.0881557
ADCYAP1R1	chr7	31052308	31111479	ENSG00000078549	0.408645	0.639773	-1.20556	-0.73412	3.39274	0.460076	-0.293722	-0.436513	0.471331	-0.586706	1.67361	-0.227207	-0.645506	-1.03255	0.490179	-0.0247972	-0.0491039	0.968385	-0.847361	-0.596367	-0.787285	0.0970379	-0.601671	-0.533317
TRGV2	chr7	38362864	38363518	ENSG00000233306	-0.0552159	-0.791603	3.42576	-0.786503	-0.626882	-0.591382	-0.469973	-0.428166	-0.742023	-0.116941	0.234096	1.68689	-0.781793	-0.160359	1.12765	-0.671138	0.512704	-0.266582	-0.21584	0.652257	-0.253708	-0.548307	0.899328	-1.03227
GCK	chr7	44143213	44198170	ENSG00000106633	-0.202139	0.462463	-0.72052	-0.691855	1.60281	0.444431	-0.495587	3.47716	-0.69732	-0.312226	-0.612447	-0.385498	-0.761737	-0.8753	0.0232201	-0.855486	-0.16866	0.877372	-0.298094	-0.694751	0.932314	0.325253	-0.909189	0.535783
MYO1G	chr7	44962662	44979088	ENSG00000136286	-0.299513	-0.915522	3.54719	-0.896565	-0.487902	-0.557697	-0.162595	-0.409164	-1.03077	-0.551378	0.394618	1.41748	-1.16531	0.389088	0.817421	-0.38758	0.37873	0.00721278	-0.322884	1.15249	-0.103996	-0.586478	0.13866	-0.365545
DDC	chr7	50458436	50565405	ENSG00000132437	-0.709945	1.84602	-0.679992	-0.550241	-0.337844	-0.473703	-0.645723	0.887297	-0.53016	-0.111634	-0.66014	2.44847	-0.695882	-0.415725	0.739391	-0.486543	-0.509913	-0.691123	1.58909	-0.754764	2.01868	-0.171551	-0.366418	-0.737647
EGFR	chr7	55019017	55211628	ENSG00000146648	0.750766	0.279454	-3.40441	1.2846	-0.535949	-0.820404	1.09489	-0.459745	-1.21633	0.808815	0.729077	-0.149434	-0.741925	0.290197	-0.00161578	0.180684	0.500482	-0.338637	0.164239	-0.362059	0.918724	-0.337936	1.38241	-0.0159072
GUSB	chr7	65960684	65982215	ENSG00000169919	0.172263	-0.531714	1.24392	-0.246145	-2.44927	-0.0906757	-1.04984	0.253435	-0.137079	-0.00148038	0.217351	0.838806	0.140627	0.441946	0.925027	-1.5019	0.210814	-0.727938	0.330475	1.08383	2.5508	-1.13833	-0.211022	-0.323902
CRCP	chr7	66114604	66154568	ENSG00000241258	0.392082	-0.746826	0.483339	1.24385	-0.988258	0.161564	0.0722851	-1.12637	-0.24697	0.648785	0.114604	-0.109736	-0.0456043	0.46606	0.364487	-0.880767	0.128252	-0.667138	-0.610801	0.41733	1.5793	-3.1097	1.67539	0.784831
CLDN4	chr7	73799542	73832690	ENSG00000189143	0.352769	-0.995235	-1.21996	0.572502	-0.904569	-0.518643	0.659077	0.973448	-0.741422	1.02888	-0.990507	1.80682	-1.11146	0.938404	0.266936	-1.06716	1.52048	-1.28582	0.66631	-0.907645	-0.282605	0.0317818	1.69392	-0.486314
GSAP	chr7	77310751	77416349	ENSG00000186088	0.119233	1.23092	1.53457	-0.101235	-0.402978	-1.70829	-0.188947	0.265291	-2.76793	-0.142785	0.985925	0.554918	-1.43545	0.997064	0.766598	-0.259995	0.491634	0.361315	0.178254	0.356597	0.895186	-0.806182	0.185404	-1.10912
CD36	chr7	80369575	80679277	ENSG00000135218	-0.132206	-0.941469	0.37992	-0.547055	-0.785264	-0.626068	0.036611	0.044707	-1.03979	-0.892505	3.04753	0.46859	-0.87435	-0.277386	0.366901	1.26519	0.0871124	2.10182	-0.480211	0.670615	0.225967	-0.644095	-0.569627	-0.884943
CACNA2D1	chr7	81946444	82443777	ENSG00000153956	-0.120005	0.792699	-2.34684	-1.42082	1.04625	0.179393	-0.391601	0.693916	0.153725	-0.872857	1.40228	-0.55334	0.577291	-1.02324	0.170117	1.94499	0.945771	1.21685	-0.0404153	0.350693	-1.01512	-0.35138	-1.03624	-0.302125
GRM3	chr7	86643909	86864879	ENSG00000198822	-0.518512	0.972026	-0.520596	-0.563589	3.98342	0.567232	-0.498381	-0.28384	-0.295302	-0.259294	-0.0867565	-0.522871	-0.348251	-0.617746	-0.368403	-0.410075	-0.330549	-0.28706	-0.300545	-0.422563	-0.565565	0.858978	-0.480869	1.29911
ABCB4	chr7	87401696	87480435	ENSG00000005471	-0.428011	-0.674019	0.0487548	-1.23427	-0.548702	-0.314885	-0.149514	0.11075	0.192327	-0.93499	0.116333	0.405036	-1.0464	-0.807135	-0.213981	0.910084	-0.169498	1.33361	0.102181	-0.110373	3.8195	-0.156142	-0.455721	0.205065
ABCB1	chr7	87503017	87713323	ENSG00000085563	0.127212	-0.192052	0.229738	-1.29674	0.681368	-0.953442	-0.940355	1.22526	0.506031	-0.88946	-0.198984	2.18903	0.0117617	-1.04658	-0.00161229	-1.17462	-0.162299	0.156825	1.71236	-0.675346	2.01975	0.253678	-0.425832	-1.1557
STEAP1	chr7	90154456	90164829	ENSG00000164647	-0.053188	-0.948503	-1.98741	0.613872	-1.41808	-0.470759	0.264387	0.0163911	-0.155005	1.15156	2.1061	0.387744	0.981693	0.0739472	0.390156	-0.898865	-1.05801	-0.98395	-0.617526	-0.386099	1.24113	-0.542656	0.636272	1.65679
MYH16	chr7	99238829	99311130	ENSG00000002079	-0.372005	0.589471	-1.50247	1.49883	-0.357796	-0.9502	0.478948	0.758446	-0.317605	1.07066	-0.868059	-1.11671	0.419608	0.591312	0.334198	-0.715859	-0.690013	-1.15817	0.0809973	-0.589151	-1.06286	2.80821	0.441552	0.628659
CYP3A4	chr7	99756960	99784248	ENSG00000160868	-0.388671	-0.325597	-0.493153	-0.465128	-0.0934209	-0.568612	-0.153469	-0.219027	-0.437101	-0.415868	0.143991	2.08902	-0.63843	-0.505891	-0.0420535	-0.311525	-0.384807	-0.381312	0.16237	-0.359329	3.9837	-0.163763	0.0902533	-0.122179
EPHB4	chr7	100802565	100827523	ENSG00000196411	0.549019	-1.74599	-2.46957	1.28857	-1.78514	0.343924	0.63406	-0.902958	0.185781	0.582481	-0.134609	0.0289416	2.05743	0.296825	0.507169	-0.471185	0.21534	0.0882234	0.471432	0.0487542	0.849648	-0.0169199	0.389922	-1.01115
ACHE	chr7	100889994	100896974	ENSG00000087085	-0.787947	0.377936	-0.915102	-1.10529	1.6109	-0.0322744	-1.03038	0.209629	0.0283269	-0.400491	-0.625812	1.90752	-0.596414	-0.704745	0.740926	2.58461	0.0171651	-0.312176	-0.129945	0.908045	0.551652	-0.475583	-0.176918	-1.64363
MUC3A	chr7	100949534	100968347	ENSG00000169894	-0.817084	-0.816569	-1.13317	-0.650919	-0.57229	-0.195956	-0.690388	1.02454	-0.371816	0.18016	0.75488	3.25805	-1.0123	-0.69002	1.29179	-0.16154	-0.0688427	0.940049	-0.243209	-0.63706	1.29122	0.104769	-0.0961627	-0.68813
MUC12	chr7	100969565	101018939	ENSG00000205277	0.0740223	-0.876549	-0.206657	-0.664947	0.28376	0.094742	-0.461003	0.324309	-0.75492	0.191571	-0.446264	4.16155	-0.998994	0.209551	0.603008	-0.638803	-0.210905	-0.651618	-0.329075	-0.147	-0.559409	0.402657	0.0343525	0.566622
MUC17	chr7	101020072	101058859	ENSG00000169876	-0.403674	-0.307826	-0.384175	-0.488235	-0.165655	-0.426919	-0.365729	0.628236	-0.393741	-0.234718	-0.404072	4.1358	-0.379548	-0.460725	1.70202	-0.348278	-0.364096	-0.48867	-0.28667	-0.340687	-0.398023	-0.0157366	0.192812	-0.00168915
PIK3CG	chr7	106865278	106908980	ENSG00000105851	0.14207	-1.19863	2.90944	-1.34312	-0.311022	-0.804257	-0.479072	0.18094	-1.30233	-0.909394	0.567149	1.54137	0.995445	0.0720969	1.00847	-0.514689	-0.24067	-0.0801464	-0.302392	1.21881	-0.394266	0.264908	-0.0732728	-0.94744
PRKAR2B	chr7	107044705	107161811	ENSG00000005249	-0.0150256	0.6607	-0.578338	-1.07716	1.17504	0.544634	-0.926383	-0.108661	0.469707	-0.691559	3.01863	0.344473	1.21495	-0.657879	0.380378	-0.864221	-0.516557	1.01842	-0.259677	0.468712	-0.742117	-0.188511	-1.17601	-1.49353
MET	chr7	116672196	116798377	ENSG00000105976	0.748649	0.1077	-2.79897	1.46575	-1.55854	-1.23386	0.687493	0.145852	-0.198379	0.209589	-0.25808	0.0607303	0.784465	0.87328	-0.103265	0.554031	0.990015	-0.772299	0.762914	-0.679892	1.18339	-1.42364	0.230052	0.223016
NDUFA5	chr7	123536997	123557904	ENSG00000128609	-0.44586	1.02961	-0.294339	-0.483308	0.939243	-0.4003	-0.543511	-0.143193	0.0153126	-0.155899	-0.0682587	-0.0639055	-0.64738	-0.57247	0.0270481	1.67122	-0.202922	3.28358	0.275798	-1.24411	0.516441	-1.72802	-0.880683	0.1159
GRM8	chr7	126438598	127253093	ENSG00000179603	-0.670589	1.67261	-1.01204	-1.05102	2.53101	0.185503	-0.789608	0.418335	0.379642	-0.535623	-1.0986	0.518748	-0.818063	-0.838041	-0.14232	-0.824595	0.279975	1.13926	0.468661	-0.818906	0.978514	1.44358	-0.490235	-0.926199
CHRM2	chr7	136868652	137020255	ENSG00000181072	0.135889	0.584821	-0.651466	-0.816522	1.08982	0.273848	-0.307022	-0.486431	-0.720561	-0.548374	-0.458905	-0.348147	-0.670332	-0.587828	1.39985	-0.512116	-0.612258	3.74474	-0.589403	-0.248754	0.52486	0.612156	-0.367442	-0.440416
ZC3HAV1	chr7	139043515	139132122	ENSG00000105939	0.72642	-2.03883	2.15098	0.378567	-2.41896	0.215984	0.463707	0.250204	-0.147188	0.295838	-0.0361935	0.167693	0.93255	0.675614	-0.249433	-1.10579	-0.00767592	-1.2963	-0.123604	0.662174	0.0426655	-1.10818	0.894149	0.675619
PARP12	chr7	140023749	140062951	ENSG00000059378	0.154569	-1.0837	1.67883	0.559214	-1.97826	-1.05058	0.331413	0.228467	-2.16016	0.272907	0.365461	1.33508	1.03743	0.952343	0.624863	-0.642869	-0.0662233	0.142613	0.1131	0.301278	0.769537	-0.355202	0.242484	-1.77259
NDUFB2	chr7	140690777	140722790	ENSG00000090266	-0.716709	-0.397085	0.628745	0.273276	-1.19818	-0.362584	-0.578993	-0.415877	0.281455	-0.663507	-0.207141	-0.0418131	0.0334066	-0.534506	-0.392791	1.55899	0.646286	3.3987	0.330128	-0.702733	0.90597	-1.52698	-0.694295	0.376244
GSTK1	chr7	143244093	143270854	ENSG00000197448	-0.251273	-1.25594	1.30506	0.389568	-1.77521	-0.989838	-0.0515178	-0.887236	-1.21065	-0.787817	1.06957	1.38614	-0.0473923	0.501765	0.513918	0.347095	-0.118004	1.64623	0.502139	-0.0776761	1.81677	-0.36055	-0.127592	-1.53756
CASP2	chr7	143288215	143307696	ENSG00000106144	0.506207	-0.0816983	1.39235	0.56761	-1.82434	0.983427	0.49366	0.0494369	1.60586	0.15626	-0.609101	0.419246	1.26229	0.520826	-0.246104	-1.85264	0.112119	-0.954626	-0.293493	1.0825	-1.29772	-0.784612	0.449081	-1.65655
EZH2	chr7	148807257	148884321	ENSG00000106462	0.340071	0.462555	0.922627	0.510404	-1.60094	1.34433	0.702872	-0.816833	2.08499	0.448312	-1.2752	0.35998	0.75082	0.22407	-0.289929	-0.735595	-1.49734	-1.63965	-0.597012	1.15704	-0.730586	-0.280463	0.863239	-0.707762
NOS3	chr7	150991017	151014588	ENSG00000164867	0.20145	-1.18361	-0.891531	-1.18247	0.183305	-0.931971	-0.364247	-0.244927	-1.38152	-0.402315	0.587903	0.372987	3.39848	-0.792482	0.7444	-0.212383	0.0475794	1.51517	0.260323	0.0705628	0.105101	0.522661	0.100449	-0.522912
HTR5A	chr7	155070324	155087392	ENSG00000157219	-0.392197	2.00458	-0.356433	-0.379387	4.04679	-0.161874	-0.364735	-0.246287	-0.0197717	-0.242007	-0.405454	-0.367756	-0.356627	-0.366592	-0.273926	-0.358492	-0.310756	-0.411851	-0.335014	-0.364891	-0.409146	0.562456	-0.348032	-0.142591
VIPR2	chr7	159028175	159144867	ENSG00000106018	0.0905231	1.2073	-0.584766	-0.964388	0.942203	-0.385734	-0.87232	-0.434835	-0.689132	-0.182944	-0.109799	0.706253	-1.2405	-0.524712	1.75861	1.28634	-0.532186	2.96085	-0.0703348	-0.540386	-0.91183	0.0527405	-0.318939	-0.642011
TNKS	chr8	9555912	9782346	ENSG00000173273	0.870304	1.63371	-1.48314	-0.359859	1.61397	1.26906	-0.0687573	1.15356	-0.604623	-0.779692	-0.0407525	-1.53459	0.612652	-0.718643	-0.975092	1.49991	0.307832	-0.163293	-1.1096	0.128453	-1.08034	0.982401	-0.348211	-0.805248
CTSB	chr8	11842524	11869533	ENSG00000164733	0.433936	-0.751719	0.280126	0.492906	-1.1235	-0.747098	0.0421927	-0.276946	-2.15094	-0.681538	0.668991	0.258527	0.72231	0.500631	-0.420518	-0.40645	2.68842	0.560403	0.298652	0.6185	1.3411	-1.71617	0.102238	-0.734051
LPL	chr8	19901717	19967259	ENSG00000175445	-0.339895	0.190722	-0.0914161	-0.471927	0.472355	-0.282503	-0.384182	-0.391034	-0.276685	-0.70274	3.14169	0.101514	-1.05701	-0.414033	0.0179578	0.601806	-0.112843	2.63644	0.139285	0.46217	-0.592098	-0.754293	-0.907027	-0.986248
TNFRSF10B	chr8	23020133	23069031	ENSG00000120889	0.225191	-1.57362	0.585896	1.43877	-2.34401	0.744488	-0.0676708	-0.527211	0.168001	0.563039	-0.282614	-0.00820611	2.4118	0.964986	-0.411921	-0.755958	0.145594	-0.548382	0.284252	0.199145	1.06118	-1.34854	-0.467641	-0.45657
TNFRSF10C	chr8	23102921	23117445	ENSG00000173535	0.0614297	-1.28496	0.205166	-0.00906791	-1.3155	0.248439	-0.660922	-0.0377302	-0.578236	-0.545752	0.452414	0.173937	3.165	1.67531	-0.207844	-0.451367	0.321733	-0.157684	0.522681	1.20545	0.130364	-0.462489	-1.07232	-1.37806
TNFRSF10D	chr8	23135588	23164027	ENSG00000173530	0.144849	-1.50505	-0.0369149	1.41192	-1.98625	0.63284	-0.379706	-0.533004	-0.149557	-0.33211	0.110858	-0.0627737	2.76299	0.81366	-0.823861	-0.439381	-0.610961	-0.576914	0.490899	0.219003	1.0619	-0.692066	-0.737805	1.21743
TNFRSF10A	chr8	23190452	23225102	ENSG00000104689	0.23413	-1.70729	1.08808	1.75751	-1.76044	-0.42459	0.747907	-0.212377	-1.99229	0.791191	-0.0594359	0.430552	1.32283	0.972956	0.164514	-0.799072	-0.0452727	-0.745692	0.314629	-0.272792	0.331315	-0.892404	1.32776	-0.571714
GNRH1	chr8	25419258	25424654	ENSG00000147437	0.175295	1.81792	-0.222886	-0.469387	-0.304661	-0.538163	0.726147	-1.81976	-1.16446	-0.612226	1.75507	0.551878	-0.362802	-0.056701	-0.330125	-0.0732661	-0.44356	1.52869	-0.259608	0.716237	-1.38589	-1.41678	0.664149	1.52488
ADRA1A	chr8	26748150	26867278	ENSG00000120907	-0.779345	-0.507368	-0.750911	-0.834408	1.38275	-0.518811	-0.354466	-0.784417	-0.682816	-0.0206936	1.91942	-0.139767	-0.913982	-0.601408	0.0959896	-0.34295	-0.3089	1.95352	-0.306581	-0.408637	2.81421	0.433506	-0.416141	0.0722096
CHRNA2	chr8	27459756	27479883	ENSG00000120903	-0.60384	2.41428	0.011827	-0.647883	2.43944	-0.698567	-0.311677	0.0421904	-0.821828	2.17341	-0.339696	-0.646864	-0.903129	-0.452598	-0.465732	-0.549812	-0.509729	-0.507697	-0.251317	0.464599	-0.729542	1.00458	0.0718009	-0.18221
EPHX2	chr8	27490781	27545564	ENSG00000120915	-0.843128	0.345024	-0.756285	-0.123848	-0.498497	-0.963951	-0.0540232	0.320813	-0.891704	0.0179635	0.644072	1.78069	-2.14953	-0.583509	0.62703	-0.512646	0.16708	0.978874	1.02862	-1.21212	2.31582	-0.619296	1.01973	-0.0371618
PNOC	chr8	28316986	28343355	ENSG00000168081	-0.413693	-1.02425	1.47074	-0.824706	1.41657	-0.553743	-0.677443	-0.0284135	-0.897025	-0.751169	-0.350639	2.57411	-1.08983	0.153346	2.0282	-0.796305	-0.110155	-0.687626	0.0598262	1.06762	-0.606508	0.220759	0.0232698	-0.202943
ADRB3	chr8	37962990	37966599	ENSG00000188778	0.231885	-0.789978	-0.708218	-1.09534	0.479662	-0.859119	-0.381275	-0.577217	-1.16532	-0.263455	2.38068	-0.2864	-0.817386	-0.911949	2.10952	0.526924	0.948861	-0.269956	-0.315269	-0.146221	-1.15605	1.01042	1.34875	0.706453
FGFR1	chr8	38400215	38468834	ENSG00000077782	0.236553	0.361083	-1.4897	-0.934882	-0.0692358	1.19541	-0.881001	0.753155	-0.0675685	-0.943674	1.45438	-0.753538	1.18033	-1.35999	-0.301836	0.273634	-0.0477107	1.20889	0.32102	0.853547	-0.950637	0.0434256	-1.87824	1.79659
IDO1	chr8	39902275	39928790	ENSG00000131203	1.31967	-0.57596	1.32966	-0.932872	-1.27059	-0.104054	-0.409329	-0.0499637	-1.45189	-0.670238	0.445961	2.74488	-0.878012	1.4782	0.522019	0.450824	0.785041	-0.0972348	-0.39511	-0.385442	-0.6266	0.200504	-0.275336	-1.15413
PLAT	chr8	42174718	42207709	ENSG00000104368	0.654505	-0.452113	-2.89077	1.08607	-0.84314	-0.39455	-0.182126	0.605123	-0.51013	-0.342744	0.0594511	0.870793	1.88847	-0.250294	0.74256	0.614987	0.341548	0.0592088	1.32296	0.481186	-1.25747	0.00705905	-0.139339	-1.47123
CHRNB3	chr8	42697366	42737407	ENSG00000147432	-0.434614	4.0426	-0.238309	-0.541494	1.79199	-0.222527	-0.427914	0.23012	-0.100489	-0.340085	-0.51618	-0.370088	0.0140238	-0.46978	-0.412629	-0.243257	-0.543512	-0.370652	-0.342713	-0.12926	-0.508599	0.766226	-0.43725	-0.19561
CHRNA6	chr8	42752620	42796392	ENSG00000147434	0.28731	3.72114	1.58686	-0.732057	1.4172	-0.126917	0.214049	-0.153244	-0.309035	-0.57041	-0.823757	-0.0412445	-0.519915	-0.682745	-0.483284	-0.661764	-0.242525	-0.735695	-0.0164652	-0.135523	-0.751218	0.293301	-0.236002	-0.298055
PRKDC	chr8	47773111	47960178	ENSG00000253729	0.80325	0.396665	-0.453432	1.0435	-1.03849	1.56946	0.548997	-0.153396	2.07664	0.55242	-0.839174	-1.5868	1.15966	-0.0116797	-0.817535	0.29524	-0.471232	-1.32698	-0.941082	0.841736	-1.26686	-0.750341	0.98561	-0.61617
OPRK1	chr8	53225724	53251637	ENSG00000082556	0.961464	0.965163	-0.637594	-0.732027	3.60858	0.439109	-0.5262	-0.528923	-0.390568	0.608079	0.8229	-0.757747	-0.890805	-0.757173	-0.677425	-0.46013	0.151102	-0.161475	-0.653959	-0.417822	-0.870431	0.463769	-0.448868	0.890976
PDE7A	chr8	65714334	65842322	ENSG00000205268	0.0789431	0.081508	2.15755	0.209876	-0.438081	0.73559	-0.140855	-0.91549	-0.00976792	0.311334	-0.676132	0.0908759	-0.812438	0.628179	-0.0527619	0.990877	0.372218	2.35101	-0.0318491	0.376547	-1.48026	-1.40013	-0.441782	-1.98496
CRH	chr8	66176376	66178464	ENSG00000147571	0.461028	0.801726	-0.548286	-0.661192	2.87536	0.320404	-0.651739	2.67551	-0.648013	-0.580707	-0.280012	-0.502335	-0.741362	-0.488182	-0.365838	0.0697091	-0.560036	-0.53343	-0.247276	1.24247	-0.461519	0.216679	-0.749877	-0.643084
SLCO5A1	chr8	69667046	69834978	ENSG00000137571	-0.594369	0.208862	-0.135131	-1.17637	0.265022	0.328999	-0.646768	1.29721	1.20027	0.394822	-1.14639	0.293112	-1.13852	-0.946239	0.0122654	2.60969	-0.633676	2.23282	-0.716902	0.122729	-0.720768	-0.188411	-0.575625	-0.346635
CA1	chr8	85327608	85379014	ENSG00000133742	-0.309582	-0.444418	-0.31762	-0.704685	-0.0400173	-0.401726	-0.23624	-0.36031	-0.71379	-0.286549	-0.107626	3.0198	-0.760951	-0.49365	-0.277606	-0.281979	-0.0916025	-0.315112	-0.290502	3.24387	-0.113744	-0.354766	0.294305	0.3445
CA2	chr8	85463968	85481493	ENSG00000104267	-1.12929	0.881044	-0.108047	0.481775	0.226596	-0.965321	0.515025	-0.624365	1.08725	-0.716629	-1.14423	1.17353	-2.01182	-0.54861	2.22298	-0.368603	-1.13829	-0.260567	0.986467	0.253685	1.21025	0.171944	0.7224	-0.917178
MMP16	chr8	88032011	88328025	ENSG00000156103	0.894523	0.602599	-1.99094	-0.4304	1.93937	1.34497	-0.237576	0.656584	-0.245145	-0.354632	0.062043	-1.02571	1.85751	-1.29923	-0.227085	-0.0547046	-0.0846616	0.0919556	-0.688009	1.12001	-0.911375	-0.432771	-1.35703	0.769708
PTDSS1	chr8	96261902	96336995	ENSG00000156471	-0.00127337	-1.20432	1.79	1.66979	-1.07077	0.536172	0.58164	-0.709543	0.899197	0.173858	-0.932779	-0.558045	1.14593	0.123844	-0.70358	-0.52971	-0.607733	2.00158	-0.516854	0.317611	0.576815	-1.42778	-0.13102	-1.42303
TNFRSF11B	chr8	118923557	118951885	ENSG00000164761	-0.0349015	-0.695427	-1.12968	-0.531313	-0.574388	0.290392	-0.416211	0.405645	-1.16174	-1.00381	0.41244	0.22038	-0.627829	-0.716123	-0.751133	-0.328746	1.99269	0.615154	0.968035	0.445886	0.557419	0.157706	-1.09821	3.00377
ENPP2	chr8	119557086	119673453	ENSG00000136960	0.0205797	0.00388525	-0.824015	-1.29998	1.04906	0.356014	-0.128745	1.52396	-0.904419	-1.51953	2.46591	1.00637	-1.63013	-0.94261	0.726455	-0.0134513	-0.497018	-0.18583	0.420449	0.787258	0.429535	-0.527368	-0.926084	0.609703
DEPTOR	chr8	119873717	120050918	ENSG00000155792	0.484315	-0.965449	-1.28621	-0.680487	0.0360538	-0.554924	-0.628604	0.4316	-0.453784	-0.383725	0.47311	0.360883	-1.72015	-0.73954	1.49182	1.78435	2.24808	0.263294	0.824523	0.131593	0.694279	-0.171122	0.0536992	-1.6936
NDUFB9	chr8	124539101	124580648	ENSG00000147684	-0.880622	-0.602215	0.52263	0.880431	-0.944392	-0.104844	-0.582259	-0.367036	0.615322	-0.0243424	0.0199415	-0.197194	-0.396809	-0.557567	0.206043	1.97918	-0.300894	2.95517	-0.0065361	-0.716941	1.11988	-1.8926	-0.0842282	-0.640115
PTK2	chr8	140657900	141002216	ENSG00000169398	0.47263	0.750609	-3.88705	0.899249	0.98151	0.188714	-0.0837944	0.77553	-0.591834	0.382678	-0.105504	-0.468991	1.62822	0.0422853	0.0210947	-0.0755379	0.329329	-0.11198	0.13319	-0.957764	-0.410696	-0.1885	0.174574	0.102039
PSCA	chr8	142670308	142682725	ENSG00000167653	-0.111065	-0.63489	-0.693723	0.907436	-0.568348	-0.560318	-0.0296631	0.132364	-0.592764	0.637929	-0.40713	-0.236605	-0.374265	1.45759	3.11618	-0.620416	-0.600829	-0.818916	-0.322359	-0.424846	-0.661198	-0.153546	2.24456	-0.685177
CYP11B1	chr8	142872356	142879846	ENSG00000160882	-0.299969	-0.561969	0.00618986	-0.510626	0.266157	-0.465318	-0.416451	-0.277574	-0.514536	-0.140452	-0.372408	-0.251306	-0.548859	0.0450233	0.00435389	-0.452153	0.448279	-0.570689	1.09905	-0.379364	-0.585292	4.30753	0.159872	0.0105063
CYP11B2	chr8	142910559	142917843	ENSG00000179142	NA	NA	NA	NA	NA	NA	NA	NA	NA	NA	NA	NA	NA	NA	NA	NA	NA	NA	NA	NA	NA	NA	NA	NA
PARP10	chr8	143977153	144012772	ENSG00000178685	0.329351	-0.960926	1.24056	0.30275	-0.981729	-1.07192	-0.0992939	-0.483166	-2.74282	0.218298	0.483276	1.07899	0.148335	0.845592	1.05013	0.110421	0.506722	-0.334735	0.673039	0.687447	0.897118	0.0658017	0.269425	-2.23267
VLDLR	chr9	2621182	2660056	ENSG00000147852	0.349326	1.14831	-1.9049	-0.780415	0.0669691	0.160283	-0.447156	0.757072	-0.762426	-0.616104	2.02181	-1.7185	-0.881937	-0.0978121	-0.155075	1.03026	0.936236	2.01845	0.357742	-0.553814	-1.03446	0.0527921	-0.276621	0.329967
CD274	chr9	5450503	5470566	ENSG00000120217	0.288296	-0.26121	1.84521	0.168749	-1.14423	-1.30157	0.392152	0.209785	-2.18269	-0.615929	-0.862193	0.486823	1.80653	1.53723	-0.484775	0.202556	0.579483	1.61356	-0.124032	-0.334849	-0.465891	-0.789686	-0.0351915	-0.528114
NDUFB6	chr9	32553001	32573184	ENSG00000165264	-0.702214	-0.27398	0.0209234	0.145416	-1.23678	0.176915	-0.576602	-0.683441	1.07332	-0.239256	-0.170001	-0.496486	-0.135303	0.223981	-0.871193	1.23375	-1.12849	3.20773	-0.237983	-0.322896	1.3091	-1.20715	-0.234372	1.12502
SIGMAR1	chr9	34634722	34637844	ENSG00000147955	-0.0125637	-0.633475	-0.653754	1.7055	-1.33047	0.773371	0.595557	-0.277044	1.45994	0.867295	-0.285975	-0.00856831	0.712308	-0.159611	0.208479	-1.27289	-0.583084	-0.810805	-0.491813	0.163981	2.56589	-1.44801	0.07681	-1.16107
GALT	chr9	34638133	34651035	ENSG00000213930	-0.410878	0.351487	0.852224	-0.146131	-0.6822	-0.295364	0.10297	-1.45652	-0.483945	-0.297898	0.309945	0.940034	-0.177411	-0.540135	0.234958	-0.238972	0.292011	1.35078	0.677367	0.148372	3.15866	-1.87252	-0.829352	-0.987479
IL11RA	chr9	34650702	34661902	ENSG00000137070	-0.437207	0.469579	-0.111096	-1.17497	-0.124528	-0.171947	0.0807441	-1.66013	-1.28933	-0.837996	1.47383	0.191477	-0.599685	-1.11951	0.498786	0.944675	1.15044	2.45821	-0.30218	1.02041	0.820556	0.134902	-1.36659	-0.0484354
VCP	chr9	35053928	35072668	ENSG00000165280	0.125907	-0.565492	0.50087	1.18903	-1.96183	0.987175	0.211237	-0.177923	-0.237827	0.208806	0.135091	-0.579083	1.8462	0.555077	-0.0962931	1.11942	-0.00828099	0.683314	-0.830539	0.241762	0.698464	-2.59736	0.0410297	-1.48875
CA9	chr9	35673918	35681159	ENSG00000107159	-0.428256	0.414897	-1.13989	0.752152	-0.699462	-0.564126	0.200699	0.35851	-1.0566	0.420395	-0.870467	0.585321	-0.867321	0.184493	3.08948	-0.603293	-0.696793	-0.449142	-0.302024	-0.756535	-0.0229191	0.960255	-0.545046	2.03568
PRKACG	chr9	69012504	69014113	ENSG00000165059	-0.243873	-0.336328	-0.220593	-0.360239	-0.0689055	-0.236209	-0.343609	-0.163701	-0.314405	-0.274029	-0.372106	0.138526	-0.220953	-0.301182	-0.0908823	-0.3027	-0.330188	-0.298739	-0.16446	0.110173	-0.412608	4.61524	-0.174295	0.366061
ALDH1A1	chr9	72900671	73080442	ENSG00000165092	0.0648444	-1.31524	-0.644671	-1.31497	-0.140047	-0.925827	-0.622889	1.49493	-1.63174	-0.732584	0.792026	0.991053	0.730769	0.697568	1.30839	0.806376	0.489449	0.132488	0.46248	-0.597245	1.74662	0.0713936	0.0199748	-1.88314
SLC28A3	chr9	84275457	84340758	ENSG00000197506	0.854496	-0.688622	-0.0461187	0.610223	-1.20657	-0.611096	2.06739	1.17995	-0.70938	-0.539783	-0.0599181	1.4428	-1.46839	0.464663	0.305901	-0.910756	-0.616844	-0.477417	-0.913441	1.13695	-0.501171	-0.0351739	1.86146	-1.13915
NTRK2	chr9	84668551	85027054	ENSG00000148053	-0.807699	0.801731	-1.29788	-0.602247	2.33713	-0.568619	-0.0306526	0.212514	-0.69481	-1.01877	1.83503	-0.408295	-1.20541	-1.06173	-0.210975	-0.36529	1.84419	0.529067	0.505996	0.18012	-0.855588	-0.416386	0.265104	1.03346
CTSL	chr9	87724051	87731469	ENSG00000135047	0.415763	-0.528023	-0.659247	0.458032	-1.55638	-0.37108	-0.0557262	0.617337	-0.621996	-0.574389	1.38628	-0.580692	0.680917	0.527821	-0.566076	0.281363	-0.192066	1.13304	0.338002	0.660719	1.93686	-1.60673	-2.29481	1.17109
PTCH1	chr9	95442980	95517057	ENSG00000185920	0.671942	1.29408	-1.97761	-1.38022	1.10914	0.168732	-0.480188	0.847906	0.276216	0.285963	-0.700063	1.65379	-0.690027	-0.942133	1.93065	-0.979558	0.154272	-0.491275	-0.082319	-0.820528	-0.843916	1.24494	-0.422716	0.172928
GABBR2	chr9	98288109	98708935	ENSG00000136928	-0.219857	1.22736	-0.811865	-0.743513	3.01363	0.386428	-0.31591	-0.729124	0.529432	-0.757929	-0.778903	-0.825472	1.37541	-0.791425	-0.514298	-0.308248	1.25025	-0.287263	-0.466423	-0.644528	-0.616662	0.706197	-0.873166	1.19588
GRIN3A	chr9	101569352	101738647	ENSG00000198785	-0.564974	1.2461	0.360789	-1.202	3.48693	-0.372606	-0.148438	0.417975	-1.23792	0.504001	0.468139	1.03889	-1.21725	-0.527391	0.106648	-0.248293	-0.576862	0.580618	-0.725565	0.0233171	-0.107908	0.0313999	-0.527043	-0.808554
SLC44A1	chr9	105244622	105439171	ENSG00000070214	0.762718	-0.544675	-0.911593	0.271511	0.661145	0.233638	1.17255	0.411726	-1.67164	0.00974057	-0.1537	1.53487	0.701716	-0.537454	0.755536	-0.703278	0.807704	-0.871805	-0.63902	0.0791665	1.35969	-2.36358	1.00731	-1.37228
SLC31A1	chr9	113221544	113264492	ENSG00000136868	0.0628123	-1.0623	-0.25738	0.34636	-1.83825	0.493121	0.834167	0.359667	0.435488	0.512516	-0.0894065	0.818276	0.292361	1.12975	-0.0108757	-1.39122	-1.06686	-1.16617	0.0682308	0.448105	2.76779	-1.53205	0.126855	-0.280968
ALAD	chr9	113386312	113401290	ENSG00000148218	0.0113744	0.323623	-0.549455	-0.800256	0.217942	-0.500463	-0.352336	-0.339323	-1.34607	-0.720429	1.72992	0.0144887	-0.216911	-0.689553	0.780389	-0.172506	-0.0474154	1.54141	0.567331	1.34462	2.35509	-1.23395	-0.0884349	-1.82909
AMBP	chr9	114060127	114078328	ENSG00000106927	-0.303361	-0.326964	-0.516591	-0.414239	-0.336589	-0.148408	-0.430893	0.995484	-0.378819	-0.34646	-0.339469	-0.0881812	-0.400735	-0.380066	0.236775	-0.426271	0.174521	-0.410492	0.562073	-0.405626	4.37861	0.030519	-0.307497	-0.41732
ORM1	chr9	114323098	114326479	ENSG00000229314	-0.142608	-0.370494	-0.00747325	-0.450927	-0.424743	-0.354621	-0.459659	-0.103836	-0.505102	-0.148267	-0.105391	-0.210172	-0.523519	0.190835	0.345484	-0.445757	0.0385859	-0.255306	-0.353628	0.631085	4.507	-0.291905	-0.33	-0.229578
TNC	chr9	115019575	115118257	ENSG00000041982	0.376312	-0.436368	-2.08418	0.536444	-0.956155	0.315946	0.958667	-0.684744	-1.24948	0.372881	-0.32342	0.164084	-2.02038	0.116036	0.51805	-0.321134	0.308632	-0.212794	0.738613	1.71625	-0.955424	0.504138	0.564008	2.05403
TLR4	chr9	117704175	117724735	ENSG00000136869	0.104958	0.289278	0.649273	-0.274172	0.178375	-0.723934	-0.75357	-0.522473	-2.71036	-1.37205	1.52588	0.579042	1.72495	0.527858	0.0284704	0.612981	-0.159976	0.885432	-0.0407316	1.3592	0.637909	-1.0944	-1.01894	-0.432991
NDUFA8	chr9	122144058	122159779	ENSG00000119421	-0.61352	0.267433	-0.560267	0.618254	-0.35174	0.0547198	-0.459106	-0.724369	0.856655	0.251446	-0.100446	-0.179269	0.53911	-0.00203548	0.0436956	1.21996	-1.187	3.50443	-0.269155	-0.609647	0.471037	-1.908	-0.378886	-0.483297
PTGS1	chr9	122370530	122395703	ENSG00000095303	0.284596	-1.72849	0.460869	0.0240512	-1.12352	-0.0916308	1.71469	-0.656393	-2.65352	0.202993	0.46022	0.848241	1.26664	-0.419747	1.13657	-0.147156	-0.603552	0.404293	-0.255695	0.430352	-0.566123	-0.759061	1.48778	0.283586
HSPA5	chr9	125234853	125241382	ENSG00000044574	0.479813	-0.776385	0.528121	0.624626	-2.41529	0.681493	-0.035975	1.18725	-0.56865	0.484005	-1.20834	-0.0201167	1.59695	0.569949	-0.0339282	-1.44965	0.669841	0.283256	-0.590722	0.17757	1.37491	-1.75506	-0.57035	0.766689
MAPKAP1	chr9	125437393	125707234	ENSG00000119487	0.248584	0.49734	0.56034	1.04068	-1.14979	0.849194	0.252725	-0.705259	-0.437376	0.233452	1.06898	-0.932832	1.51178	-0.125559	0.114195	1.54963	-0.433241	1.05475	-0.595075	-0.273619	0.175133	-1.55826	-0.210287	-2.73548
ENG	chr9	127815013	127854658	ENSG00000106991	0.359368	-1.6166	-0.026675	0.401048	-0.848766	-0.428271	-0.631862	-0.0434683	-2.3698	-0.764121	1.04976	0.314371	2.28083	-0.439162	0.227864	0.620731	-0.0529166	1.64823	0.31026	0.985615	0.318772	-0.404694	-1.18988	0.299372
PKN3	chr9	128702503	128720916	ENSG00000160447	-0.0848441	-1.55989	-1.10249	0.0224009	-1.39111	0.498527	-0.331692	-1.60138	1.77947	0.0478349	0.577938	0.00114481	2.46369	-0.275354	0.860655	-0.586688	0.0337729	0.655465	0.249925	0.311316	-0.286008	-1.36831	-0.0133243	1.09895
ABL1	chr9	130713016	130887675	ENSG00000097007	0.785189	-0.3096	-1.81217	0.827811	-1.15764	1.25062	-0.328233	-0.0882057	-0.646307	0.233275	0.538158	-0.0548529	1.74164	-0.446618	0.959165	0.529494	1.97399	-0.452111	-0.00153278	0.702162	-0.536804	-0.986623	-0.838949	-1.88185
FIBCD1	chr9	130902438	130939286	ENSG00000130720	0.35972	2.6471	-1.79206	0.880228	0.692142	1.23903	-0.208879	-0.81356	0.223275	0.346415	-1.06476	1.16529	-1.08688	-0.0190994	-0.869992	-0.406915	0.193887	-0.64898	-0.212914	-0.164042	-1.16616	1.12656	0.546544	-0.965941
BRD3	chr9	134030305	134068535	ENSG00000169925	0.294876	0.579588	-0.813549	-0.240203	-0.0806208	2.10606	-0.809052	-0.0373202	1.59516	0.97265	-1.18196	-1.21923	1.32236	-0.260556	0.422722	0.803687	0.735622	-0.468016	-0.102377	0.586844	0.0587424	-1.13363	-1.09862	-2.03317
RXRA	chr9	134317098	134440585	ENSG00000186350	-0.316808	-1.28364	-0.489095	0.781811	-0.898976	-0.649449	0.974185	-0.742235	-2.09346	0.337455	0.982183	0.247122	-0.384955	0.772186	0.291299	1.08131	0.531296	0.079792	-0.21092	0.611651	2.19801	-1.50875	0.914562	-1.22457
PTGDS	chr9	136975092	136981742	ENSG00000107317	0.286874	0.679315	-0.835675	-1.04343	1.72022	-0.757496	-0.530845	-0.377152	-1.45753	-0.591336	0.425273	0.78604	-0.943885	-0.833097	0.552775	0.875886	-0.478326	2.78139	0.33144	0.424686	-0.158981	0.913818	-0.661614	-1.10835
GRIN1	chr9	137139154	137168756	ENSG00000176884	-0.444188	1.17011	-0.520451	-0.140304	3.87812	-0.120994	-0.0984388	-0.216326	0.143956	0.842674	-0.841165	0.897047	-0.564164	-0.076748	0.242618	-0.829423	-0.534579	-0.826874	-0.505166	-0.341144	-0.671364	0.518453	-0.168529	-0.793114
CACNA1B	chr9	137877782	138124624	ENSG00000148408	-0.414171	1.31527	-0.744393	-0.824879	3.45036	0.602569	-0.596653	1.07033	0.844398	0.00304009	-0.728508	-0.538957	-0.462844	-0.595235	0.130231	-0.684784	0.279702	-0.234483	-0.466176	-0.602062	-0.862968	1.18411	-0.646214	-0.477692
PPP2R3B	chrX	333933	386955	ENSG00000167393	-0.366942	-0.213319	-0.591703	-0.109162	-0.424378	0.740438	-0.0882067	-0.940668	0.461461	0.0235263	-1.02565	-0.474833	0.281867	-0.202603	-0.28767	2.86814	0.14996	2.61919	-0.55635	0.531406	-1.18996	-0.267195	0.401736	-1.33908
P2RY8	chrX	1462581	1537185	ENSG00000182162	-0.342463	-0.558448	3.2656	-0.926244	-0.690215	-0.369898	-0.513136	-0.307389	-1.15462	-0.476504	0.597122	1.36657	-0.982768	0.0193974	0.950767	-0.102251	0.357439	0.806189	0.104645	1.27462	-0.169971	-0.872627	-0.193291	-1.08252
STS	chrX	7147237	7804358	ENSG00000101846	0.880112	0.159945	-1.2161	-0.162308	0.504128	-0.51009	0.104738	0.413818	-1.46613	-1.14597	2.85194	0.469482	0.225005	0.302326	1.22028	0.538463	-0.177243	0.348639	-0.595921	0.235965	0.857004	-1.14115	-1.45576	-1.24117
VEGFD	chrX	15345596	15384413	ENSG00000165197	-0.716867	-0.378118	-1.04372	-0.181883	0.528645	-0.708922	-0.447279	-0.269277	-0.934007	-0.518826	2.64054	-0.0969	-0.289491	-0.0634891	1.48874	1.44304	-0.346436	2.45827	-0.20957	-0.492588	-0.058045	-0.683246	-0.327367	-0.793193
GRPR	chrX	16123565	16153518	ENSG00000126010	0.238721	0.0728683	-0.0145631	-0.248606	0.635114	3.45997	-0.71433	1.27776	-0.773998	0.456979	-0.315359	-0.639191	-0.32939	-0.951536	1.60891	0.0632779	-0.0332787	-0.435849	-0.456857	-0.0646317	-0.629638	-0.138796	-0.544705	-1.52287
PCYT1B	chrX	24558087	24672677	ENSG00000102230	-0.00221772	2.11695	-0.7195	0.0918281	2.74109	1.56436	-0.302152	-0.0941659	0.224601	-0.229913	-1.04258	-0.782809	-0.637983	0.412934	-0.485647	-0.813143	-0.831689	-0.595221	-0.473441	-0.0992677	-1.02993	1.33359	-0.660096	0.314398
ATP6AP2	chrX	40579372	40606848	ENSG00000182220	0.278384	0.380757	1.97149	-0.090496	-0.359447	0.399212	0.495893	1.00972	-0.838865	-0.665279	1.11817	-0.446123	0.735164	0.711702	-0.982153	-1.535	1.24424	-0.665201	-0.11417	0.634592	0.46019	-2.67055	-0.678001	-0.394229
CASK	chrX	41514934	41923554	ENSG00000147044	0.00499664	0.765522	-2.00063	0.831973	0.42531	0.916414	0.656132	1.57272	-0.0596595	-0.0426785	-0.0320186	1.64684	-0.195095	-0.240144	0.778694	-1.07662	-0.190308	-1.42348	0.0053635	-1.45511	0.455296	-2.10842	0.594295	0.170607
MAOA	chrX	43654907	43746824	ENSG00000189221	-0.144898	-0.083736	-1.89327	0.360038	-0.264725	-1.35765	0.106626	-0.0291596	-1.22876	0.583784	1.75213	1.56677	-0.247401	0.220921	0.58446	-0.534928	0.917149	1.14706	0.0610074	-1.18401	1.24378	-0.473024	0.729265	-1.83145
MAOB	chrX	43766610	43882450	ENSG00000069535	-0.0303966	0.108013	-1.60935	-0.576824	0.895737	-1.11693	-0.69106	0.367441	-1.3435	-0.817173	1.44851	0.706569	-1.5309	-0.541672	0.819479	0.467538	-0.410631	1.87338	0.605276	-0.512795	1.99084	-0.273854	-0.385049	0.557351
NDUFB11	chrX	47142216	47145038	ENSG00000147123	-0.598784	-0.746312	0.758134	0.410467	-1.36992	0.508583	-0.474036	-0.351813	1.34013	-0.159721	-0.608756	-0.0900591	0.00225098	0.0187746	0.104143	1.6134	0.206534	2.00158	-0.604587	-0.201401	1.15527	-2.87202	0.0233777	-0.0652444
HDAC6	chrX	48801377	48824982	ENSG00000094631	-0.325476	1.59246	-0.0354544	-0.816362	0.0444529	0.040969	-0.902204	-0.540078	-1.06489	-0.437726	0.345755	0.0363146	-0.258218	-0.0373414	0.290749	0.0605421	0.528539	-0.139879	1.22818	0.5388	2.89977	0.255344	-0.963693	-2.34055
CACNA1F	chrX	49205063	49233371	ENSG00000102001	-0.326963	4.33124	0.25303	-0.723055	0.424795	-0.244556	-0.483833	-0.0998711	-0.71867	-0.484923	-0.125684	0.658936	-0.718654	-0.130537	0.190875	-0.541658	-0.277125	-0.225403	-0.220787	-0.110401	-0.752755	0.26746	-0.261312	0.319849
EDA2R	chrX	66595637	66639298	ENSG00000131080	1.03125	0.26452	-1.68842	1.52197	-0.838422	1.86866	0.412556	0.0041723	0.551382	-0.582871	0.309734	-1.27602	0.724939	-0.600433	-1.33816	1.16334	1.21324	0.423262	-0.389445	0.553249	-1.11545	-0.153483	-1.49818	-0.561376
AR	chrX	67544021	67730619	ENSG00000169083	0.494824	-1.2514	-1.72282	-1.07038	-0.376005	0.186654	-0.176831	-0.424622	-1.31834	0.336158	1.83359	-1.26212	0.589435	-0.66765	-0.225077	1.53287	0.552438	1.28851	-0.0806382	-0.290009	1.89105	0.481367	-0.782028	0.461034
P2RY4	chrX	70258166	70260204	ENSG00000186912	-0.212952	-0.00761729	-0.414197	-1.04913	-0.420397	-0.773124	2.05838	-0.438636	-0.315757	-0.408497	0.243797	3.51871	-1.15861	-0.700593	-0.139591	-0.141188	0.630357	-0.824347	-0.191129	0.633306	-0.502206	0.204591	0.147622	0.261203
IL2RG	chrX	71107404	71112108	ENSG00000147168	-0.226372	-0.893773	3.12702	-0.798374	-0.790294	-0.568944	-0.332323	-0.0675562	-0.960383	-0.594791	0.400547	2.25105	-1.03856	0.535595	1.13296	-0.472512	-0.300161	-0.0372003	-0.291175	0.605925	0.171874	-0.73738	0.235281	-0.350457
CXCR3	chrX	71615916	71618511	ENSG00000186810	-0.0487636	-1.06347	3.04574	-0.71416	-0.713121	-0.724665	-0.407095	-0.259067	-0.941185	-0.565922	0.19788	2.45195	-0.92397	0.342677	1.09094	-0.337251	0.444048	-0.188059	-0.0597275	0.621415	-0.0981532	-0.566844	-0.0105599	-0.572636
HDAC8	chrX	72329516	72573101	ENSG00000147099	0.459973	0.209384	-0.255117	0.627767	-0.0591841	0.422206	-0.308376	0.397071	2.04387	0.520828	0.022804	-1.26965	0.654814	0.135717	-0.380498	-0.642824	0.329629	0.6409	-0.319745	-0.193783	0.714951	-3.67996	0.151029	-0.221807
SLC16A2	chrX	74421493	74533917	ENSG00000147100	-0.254333	0.56726	-3.07844	1.18303	0.411049	0.868987	0.285542	0.00298398	-0.128693	-0.275499	1.21249	-0.944712	-0.896059	-0.665551	-0.302167	-0.103132	1.09481	0.24434	0.479869	-0.534531	2.13218	-0.576036	-0.275884	-0.447502
CYSLTR1	chrX	78271468	78327691	ENSG00000173198	0.092287	-0.392656	1.88927	-1.65157	1.09679	-0.456952	-0.0703392	-0.646025	-1.03479	-0.550099	0.0926013	0.618244	-0.907287	-0.193692	-0.37345	-0.00130466	0.32195	-0.68883	-0.682253	0.181874	-1.12526	1.0429	0.579261	2.85934
XRCC6P5	chrX	99719364	99721158	ENSG00000215070	-0.534455	-1.17117	0.150074	0.505309	-0.0920849	0.787061	0.424847	-0.442774	1.86391	0.0295473	-1.47542	1.7734	0.731716	-0.420562	-1.04083	-0.535301	0.0791174	-1.24156	-0.271537	-1.40962	-0.774431	0.726155	2.09432	0.244289
TRPC5	chrX	111768011	112082776	ENSG00000072315	-0.281826	0.400596	-0.436845	-0.713366	3.63106	0.328046	-0.0770516	-0.322029	-0.36027	-0.510238	-0.248242	-0.654572	-0.644508	-0.661488	-0.623269	-0.379449	-0.158924	-0.739943	0.00731656	-0.382652	2.27065	0.0147279	-0.159288	0.701563
HTR2C	chrX	114584078	114910061	ENSG00000147246	-0.235939	1.38962	-0.578282	-0.446617	3.92404	1.15534	-0.250647	-0.500563	0.607204	0.301105	-0.589564	-0.570943	-0.528027	-0.43277	-0.411763	-0.540928	-0.585934	-0.389011	-0.323822	-0.325074	-0.37531	0.458913	-0.50446	-0.246576
IL13RA2	chrX	115003975	115019977	ENSG00000123496	0.805133	-0.915468	-2.00971	0.0123829	0.441994	0.254098	0.849248	1.26101	-1.2577	0.864548	0.0857207	0.422719	-0.751737	-0.186386	-1.0004	-0.48144	-0.577695	-0.734519	0.276495	0.0766839	1.27549	2.63451	-0.925503	-0.419482
AGTR2	chrX	116170744	116174974	ENSG00000180772	0.83416	0.691394	-0.689399	-0.729174	0.0509214	-0.359978	-0.613846	-0.173549	-0.662479	-0.730106	-0.476686	-0.583479	-0.612365	0.676108	1.65806	-0.136041	-0.677177	3.20015	1.6937	-0.659711	-0.756619	-0.187604	-0.727206	-0.0290722
SLC6A14	chrX	116436606	116461458	ENSG00000268104	-0.188319	-0.918967	-0.799731	0.92997	-0.569252	-0.885947	1.42635	0.620092	-0.825492	0.32025	-0.596405	1.40242	-0.893735	2.56204	1.45115	-0.795075	-0.465567	-0.812025	-0.715129	-0.709652	-0.928303	0.843989	0.637969	-0.0906236
NDUFA1	chrX	119871832	119876662	ENSG00000125356	-0.404198	0.218648	0.72603	0.00744622	-1.17512	-0.409193	-0.381984	-0.18464	0.374328	-0.322397	0.0424955	0.517382	-0.372548	0.190728	0.0844627	1.09197	-0.741727	3.04561	-0.364622	-0.46232	0.770346	-2.7468	-0.0767838	0.572889
GRIA3	chrX	123184153	123490915	ENSG00000125675	-0.0445325	1.27245	-1.2236	-0.73892	3.03077	0.704871	-0.0425944	1.32448	-1.2164	-0.702353	0.502242	-0.424287	-1.34788	-1.1364	0.188649	-0.0959672	-0.722261	0.301339	-0.122099	-0.151699	0.610466	0.257699	-0.894453	0.67047
GPC3	chrX	133535745	133985594	ENSG00000147257	-0.0605248	0.102891	-1.1208	-0.743782	-0.727353	0.820142	-0.257029	0.0285984	1.45506	-0.406586	2.82539	-0.232169	-1.37536	-0.495401	0.797733	-0.421018	0.529431	0.894809	1.25967	-0.682408	0.668164	-0.611656	-0.843189	-1.40461
BRS3	chrX	136487947	136493780	ENSG00000102239	-0.124685	-0.170183	-0.619464	-0.58884	0.765347	-0.355136	-0.289877	3.8149	0.190509	-0.309224	-0.142483	-0.56823	-0.625328	-0.584727	-0.270595	-0.527709	0.0254916	-0.638931	-0.196088	-0.37662	-0.783177	2.00269	0.0571477	0.315216
GABRE	chrX	151953124	151974680	ENSG00000102287	0.5695	-1.14034	-2.09145	0.45512	-0.930415	-0.553664	0.954073	-0.358231	-1.67486	0.202036	2.34145	0.755542	0.281483	0.413386	-0.452953	-0.282451	0.449531	1.22304	-0.382367	0.600292	-0.373528	-0.15919	1.25338	-1.09939
GABRA3	chrX	152166234	152451315	ENSG00000011677	0.387176	2.11305	-0.808392	-0.742984	3.39054	0.744401	-0.231524	-0.0623185	-0.39417	0.0678104	-0.613705	-0.740915	-0.675456	-0.314582	-0.2773	-0.288888	-0.629008	-0.886904	-0.621405	-0.165152	-0.869136	0.48997	0.710674	0.418219
GABRQ	chrX	152637895	152657542	ENSG00000268089	0.992333	0.382019	-1.21338	-0.382811	2.39841	1.81832	0.647162	-0.336422	0.799756	0.0276752	-1.00384	-0.72611	-0.642011	-0.397906	-0.441629	-0.909877	0.303883	-1.05365	-0.471711	-0.600826	-1.00351	1.05921	1.53746	-0.782545
L1CAM	chrX	153861514	153886173	ENSG00000198910	-0.227058	0.761138	-1.01703	1.28494	2.25741	0.72238	0.755367	0.0946856	-0.669002	0.473437	-0.983612	0.0376798	-1.47732	-0.628458	0.681771	-0.222911	0.51701	0.0678879	1.82098	-0.843194	-1.20011	-0.0829171	-0.447471	-1.67561
AVPR2	chrX	153902531	153907166	ENSG00000126895	-0.543552	-1.012	0.549221	-0.620921	-0.4728	-0.631095	-0.369953	-0.802114	-0.778185	-0.531326	2.41645	0.550563	-0.566697	-0.312741	0.674237	1.25146	-0.0627034	2.14752	1.42218	0.779201	-1.02158	-0.676649	-0.241378	-1.14714
Track 2
Disease	Gene	Chromosome	chromStart	chromEnd	Ensembl	DisGeNET score
Neoplasms	ACBD3	chr1	226144679	226186741	ENSG00000182827	0
Neoplasms	ADORA1	chr1	203090654	203167405	ENSG00000163485	0.31
Neoplasms	ADORA3	chr1	111499429	111503633	ENSG00000282608	0.3
Neoplasms	AGT	chr1	230690776	230745576	ENSG00000135744	0
Neoplasms	AMY1A	chr1	103655760	103664554	ENSG00000237763	0
Neoplasms	ATP1A1	chr1	116372668	116410261	ENSG00000163399	0.34
Neoplasms	ATP1A2	chr1	160115759	160143591	ENSG00000018625	0
Neoplasms	ATP1A4	chr1	160151586	160186980	ENSG00000132681	0
Neoplasms	ATP1B1	chr1	169105697	169132722	ENSG00000143153	0.3
Neoplasms	AVPR1B	chr1	206106936	206117699	ENSG00000198049	0
Neoplasms	BRDT	chr1	91949343	92014426	ENSG00000137948	0.3
Neoplasms	CACNA1S	chr1	201039512	201112451	ENSG00000081248	0
Neoplasms	CASP9	chr1	15490832	15526534	ENSG00000132906	0.31
Neoplasms	CD52	chr1	26317958	26320523	ENSG00000169442	0
Neoplasms	CHRM3	chr1	239386565	239915452	ENSG00000133019	0
Neoplasms	CHRNB2	chr1	154567778	154580013	ENSG00000160716	0
Neoplasms	CNIH4	chr1	224356858	224379459	ENSG00000143771	0
Neoplasms	CNR2	chr1	23870515	23913362	ENSG00000188822	0.33
Neoplasms	CPT2	chr1	53196792	53214197	ENSG00000157184	0
Neoplasms	CR2	chr1	207454230	207489895	ENSG00000117322	0
Neoplasms	CTSK	chr1	150794880	150809577	ENSG00000143387	0.35
Neoplasms	CTSS	chr1	150730079	150765957	ENSG00000163131	0.3
Neoplasms	CYP4A11	chr1	46929177	46941484	ENSG00000187048	0.32
Neoplasms	DARS2	chr1	173824653	173858808	ENSG00000117593	0
Neoplasms	DCAF6	chr1	167935783	168075843	ENSG00000143164	0.3
Neoplasms	EPHX1	chr1	225810124	225845563	ENSG00000143819	0.3
Neoplasms	EPHX4	chr1	92029985	92063538	ENSG00000172031	0
Neoplasms	F3	chr1	94529173	94541759	ENSG00000117525	0.4
Neoplasms	FAAH	chr1	46394317	46413848	ENSG00000117480	0.32
Neoplasms	GABRD	chr1	2019329	2030758	ENSG00000187730	0.3
Neoplasms	GLUL	chr1	182378098	182392206	ENSG00000135821	0.3
Neoplasms	GNRHR2	chr1	145919013	145925341	ENSG00000211451	0
Neoplasms	GPA33	chr1	167052836	167166479	ENSG00000143167	0
Neoplasms	GSTM1	chr1	109687814	109709039	ENSG00000134184	0.4
Neoplasms	GSTM2	chr1	109668022	109709551	ENSG00000213366	0.33
Neoplasms	GSTM3	chr1	109733932	109741038	ENSG00000134202	0.32
Neoplasms	GSTM4	chr1	109656099	109674836	ENSG00000168765	0
Neoplasms	GSTM5	chr1	109711780	109775428	ENSG00000134201	0.3
Neoplasms	HCRTR1	chr1	31617686	31632518	ENSG00000121764	0
Neoplasms	HDAC1	chr1	32292083	32333635	ENSG00000116478	0.32
Neoplasms	HSD11B1	chr1	209686178	209734949	ENSG00000117594	0.32
Neoplasms	HSP90AA3P	chr1	158523672	158525838	ENSG00000231434	0
Neoplasms	HSPA6	chr1	161524540	161526894	ENSG00000173110	0
Neoplasms	HSPA7	chr1	161606291	161608217	ENSG00000225217	0
Neoplasms	HTR1D	chr1	23191895	23217502	ENSG00000179546	0
Neoplasms	HTR6	chr1	19664875	19680966	ENSG00000158748	0
Neoplasms	IL6R	chr1	154405193	154469450	ENSG00000160712	0.32
Neoplasms	ITGA10	chr1	145891208	145910111	ENSG00000143127	0
Neoplasms	KCNA3	chr1	110672465	110674940	ENSG00000177272	0
Neoplasms	LMNA	chr1	156082573	156140081	ENSG00000160789	0.45
Neoplasms	MGST3	chr1	165631213	165661796	ENSG00000143198	0
Neoplasms	MMP23A	chr1	1699942	1701782	ENSG00000215914	0
Neoplasms	MMP23B	chr1	1632163	1635263	ENSG00000189409	0
Neoplasms	MTOR	chr1	11106535	11262551	ENSG00000198793	0.37
Neoplasms	MUC1	chr1	155185824	155192916	ENSG00000185499	0.3
Neoplasms	NDUFS2	chr1	161197104	161214723	ENSG00000158864	0
Neoplasms	NDUFS5	chr1	39026318	39034636	ENSG00000168653	0
Neoplasms	NLRP3	chr1	247416156	247449108	ENSG00000162711	0
Neoplasms	NTRK1	chr1	156815640	156881850	ENSG00000198400	0.34
Neoplasms	OPRD1	chr1	28812142	28871267	ENSG00000116329	0
Neoplasms	OVGP1	chr1	111414319	111427735	ENSG00000085465	0.3
Neoplasms	PARP1	chr1	226360210	226408154	ENSG00000143799	0.6
Neoplasms	PARS2	chr1	54756898	54764523	ENSG00000162396	0
Neoplasms	PDE4B	chr1	65792514	66374579	ENSG00000184588	0.3
Neoplasms	PIK3C2B	chr1	204422628	204494805	ENSG00000133056	0.32
Neoplasms	PIK3CD	chr1	9651731	9729114	ENSG00000171608	0.36
Neoplasms	PKN2	chr1	88684222	88836255	ENSG00000065243	0
Neoplasms	PLA2G4A	chr1	186828949	186988981	ENSG00000116711	0.55
Neoplasms	PRDX1	chr1	45510914	45542732	ENSG00000117450	0.31
Neoplasms	PRKACB	chr1	84078062	84238498	ENSG00000142875	0.3
Neoplasms	PRKCZ	chr1	2050411	2185395	ENSG00000067606	0.34
Neoplasms	PTAFR	chr1	28147166	28193936	ENSG00000169403	0.3
Neoplasms	PTGER3	chr1	70852353	71047808	ENSG00000050628	0.3
Neoplasms	PTGFR	chr1	78303884	78540701	ENSG00000122420	0
Neoplasms	PTGS2	chr1	186671791	186680922	ENSG00000073756	0.6
Neoplasms	PTPRC	chr1	198638457	198757476	ENSG00000081237	0.34
Neoplasms	QARS	chr1	219968600	220046530	ENSG00000136628	0
Neoplasms	REN	chr1	204154819	204190324	ENSG00000143839	0
Neoplasms	RXRG	chr1	165400922	165445355	ENSG00000143171	0
Neoplasms	S1PR1	chr1	101236865	101243713	ENSG00000170989	0.3
Neoplasms	SARS	chr1	109213918	109238182	ENSG00000031698	0
Neoplasms	SELE	chr1	169722640	169764705	ENSG00000007908	0
Neoplasms	SELL	chr1	169690665	169711702	ENSG00000188404	0
Neoplasms	SELP	chr1	169588849	169630193	ENSG00000174175	0
Neoplasms	SLC16A1	chr1	112911847	112957593	ENSG00000155380	0.3
Neoplasms	SLC16A4	chr1	110362851	110391082	ENSG00000168679	0
Neoplasms	SLC2A1	chr1	42925353	42958893	ENSG00000117394	0.4
Neoplasms	SLC2A5	chr1	9035106	9088478	ENSG00000142583	0.39
Neoplasms	SLC44A3	chr1	94820342	94895246	ENSG00000143036	0
Neoplasms	SLC44A5	chr1	75202131	75611116	ENSG00000137968	0
Neoplasms	SLC6A9	chr1	43991500	44031467	ENSG00000196517	0
Neoplasms	SV2A	chr1	149903318	149917844	ENSG00000159164	0
Neoplasms	TARS2	chr1	150487364	150507609	ENSG00000143374	0
Neoplasms	TGFB2	chr1	218345336	218444619	ENSG00000092969	0.3
Neoplasms	TIE1	chr1	43300982	43323108	ENSG00000066056	0
Neoplasms	TLR5	chr1	223109404	223143248	ENSG00000187554	0.3
Neoplasms	TNFRSF14	chr1	2555639	2565382	ENSG00000157873	0.37
Neoplasms	TNFRSF18	chr1	1203508	1206592	ENSG00000186891	0
Neoplasms	TNFRSF1B	chr1	12166991	12209228	ENSG00000028137	0.51
Neoplasms	TNFRSF25	chr1	6460786	6466175	ENSG00000215788	0
Neoplasms	TNFRSF4	chr1	1211340	1214153	ENSG00000186827	0
Neoplasms	TNFRSF8	chr1	12063303	12144207	ENSG00000120949	0.4
Neoplasms	TNN	chr1	175067833	175148075	ENSG00000120332	0
Neoplasms	TNR	chr1	175315194	175743616	ENSG00000116147	0
Neoplasms	UCK2	chr1	165827614	165911618	ENSG00000143179	0.3
Neoplasms	VCAM1	chr1	100719742	100739045	ENSG00000162692	0.31
Neoplasms	YBX1	chr1	42682418	42703805	ENSG00000065978	0.4
Neoplasms	ABCC2	chr10	99782640	99852594	ENSG00000023839	0.34
Neoplasms	ADRA2A	chr10	111077029	111080907	ENSG00000150594	0
Neoplasms	ADRB1	chr10	114043866	114046904	ENSG00000043591	0.3
Neoplasms	ATP5C1	chr10	7788147	7807815	ENSG00000165629	0
Neoplasms	CACNB2	chr10	18140424	18543557	ENSG00000165995	0.3
Neoplasms	CASP7	chr10	113679162	113730907	ENSG00000165806	0.32
Neoplasms	CUBN	chr10	16823966	17129811	ENSG00000107611	0.3
Neoplasms	FAS	chr10	88990531	89017059	ENSG00000026103	0.38
Neoplasms	FGFBP3	chr10	91906584	91909486	ENSG00000174721	0
Neoplasms	FGFR2	chr10	121478332	121598458	ENSG00000066468	0.7
Neoplasms	GSTO1	chr10	104235356	104267459	ENSG00000148834	0.39
Neoplasms	GSTO2	chr10	104268873	104304950	ENSG00000065621	0.32
Neoplasms	HK1	chr10	69269984	69401884	ENSG00000156515	0.3
Neoplasms	HSPA12A	chr10	116671192	116850251	ENSG00000165868	0
Neoplasms	HSPA14	chr10	14838306	14871741	ENSG00000187522	0.3
Neoplasms	HTR7	chr10	90740823	90858039	ENSG00000148680	0
Neoplasms	IL2RA	chr10	6010689	6062370	ENSG00000134460	0.3
Neoplasms	ITGA8	chr10	15513954	15719922	ENSG00000077943	0.3
Neoplasms	ITGB1	chr10	32887273	33005792	ENSG00000150093	0.36
Neoplasms	MGEA5	chr10	101784443	101818465	ENSG00000198408	0
Neoplasms	MGMT	chr10	129467190	129770983	ENSG00000170430	0.4
Neoplasms	MMP21	chr10	125753580	125775821	ENSG00000154485	0.31
Neoplasms	MRC1	chr10	17809348	17911164	ENSG00000260314	0
Neoplasms	MYO3A	chr10	25934229	26212532	ENSG00000095777	0.3
Neoplasms	NDUFB8	chr10	100523740	100530000	ENSG00000166136	0
Neoplasms	NPFFR1	chr10	70247329	70284004	ENSG00000148734	0
Neoplasms	NPY4R	chr10	46461099	46465958	ENSG00000204174	0
Neoplasms	NRP1	chr10	33177492	33336262	ENSG00000099250	0.34
Neoplasms	PLAU	chr10	73909177	73917496	ENSG00000122861	0.39
Neoplasms	PRKCQ	chr10	6427143	6580301	ENSG00000065675	0.3
Neoplasms	PRLHR	chr10	118589997	118595648	ENSG00000119973	0
Neoplasms	SFTPA1	chr10	79610939	79615455	ENSG00000122852	0
Neoplasms	SFTPD	chr10	79937467	79982614	ENSG00000133661	0.32
Neoplasms	SIRT1	chr10	67884656	67918390	ENSG00000096717	0.31
Neoplasms	SLC16A12	chr10	89430299	89556641	ENSG00000152779	0
Neoplasms	SLC16A9	chr10	59650764	59736002	ENSG00000165449	0
Neoplasms	SLC18A2	chr10	117241093	117279430	ENSG00000165646	0
Neoplasms	SLC18A3	chr10	49610310	49612720	ENSG00000187714	0
Neoplasms	SLC29A3	chr10	71319259	71381423	ENSG00000198246	0
Neoplasms	TACR2	chr10	69403903	69416918	ENSG00000075073	0
Neoplasms	TNKS2	chr10	91798426	91865475	ENSG00000107854	0
Neoplasms	ABCC8	chr11	17392498	17476894	ENSG00000006071	0.3
Neoplasms	ACAT1	chr11	108116695	108147603	ENSG00000075239	0
Neoplasms	APLNR	chr11	57233577	57237235	ENSG00000134817	0
Neoplasms	B3GAT1	chr11	134378504	134412242	ENSG00000109956	0.3
Neoplasms	BACE1	chr11	117285232	117316259	ENSG00000186318	0
Neoplasms	CASP1	chr11	105025443	105035250	ENSG00000137752	0
Neoplasms	CASP12	chr11	104885718	104898670	ENSG00000204403	0
Neoplasms	CASP4	chr11	104942866	104969366	ENSG00000196954	0
Neoplasms	CASP5	chr11	104994235	105023168	ENSG00000137757	0
Neoplasms	CCKBR	chr11	6259806	6272127	ENSG00000110148	0
Neoplasms	CD44	chr11	35138882	35232402	ENSG00000026508	0.3
Neoplasms	CD5	chr11	61102489	61127852	ENSG00000110448	0.4
Neoplasms	CHKA	chr11	68052859	68121444	ENSG00000110721	0
Neoplasms	CHRM1	chr11	62908679	62921807	ENSG00000168539	0
Neoplasms	CHRM4	chr11	46383789	46391776	ENSG00000180720	0
Neoplasms	CHRNA10	chr11	3665587	3671384	ENSG00000129749	0
Neoplasms	CPT1A	chr11	68754620	68844410	ENSG00000110090	0.36
Neoplasms	CTSC	chr11	88265069	88359684	ENSG00000109861	0.3
Neoplasms	DRD2	chr11	113409605	113475691	ENSG00000149295	0.31
Neoplasms	DRD4	chr11	637269	640706	ENSG00000069696	0
Neoplasms	FLRT1	chr11	64035931	64119173	ENSG00000126500	0
Neoplasms	FOLH1	chr11	49145092	49208638	ENSG00000086205	0.34
Neoplasms	FOLR1	chr11	72189558	72196323	ENSG00000110195	0.31
Neoplasms	FOLR2	chr11	72216601	72221950	ENSG00000165457	0.35
Neoplasms	FOLR3	chr11	72114869	72139892	ENSG00000110203	0
Neoplasms	FTH1	chr11	61959718	61967634	ENSG00000167996	0.31
Neoplasms	FUT4	chr11	94543921	94549895	ENSG00000196371	0
Neoplasms	GRIA4	chr11	105609994	105982092	ENSG00000152578	0
Neoplasms	GRM5	chr11	88504576	89065982	ENSG00000168959	0
Neoplasms	GSTP1	chr11	67583742	67586656	ENSG00000084207	0.6
Neoplasms	H2AFX	chr11	119093854	119095467	ENSG00000188486	0
Neoplasms	HSP90AA2P	chr11	27888838	27891033	ENSG00000224411	0
Neoplasms	HSPA8	chr11	123057489	123063230	ENSG00000109971	0.3
Neoplasms	HTR3A	chr11	113975075	113990313	ENSG00000166736	0
Neoplasms	HTR3B	chr11	113904677	113949078	ENSG00000149305	0
Neoplasms	MCAM	chr11	119308529	119321521	ENSG00000076706	0.3
Neoplasms	MMP1	chr11	102789401	102798160	ENSG00000196611	0.6
Neoplasms	MMP10	chr11	102770502	102780628	ENSG00000166670	0.32
Neoplasms	MMP12	chr11	102862736	102874982	ENSG00000262406	0.3
Neoplasms	MMP13	chr11	102942995	102955732	ENSG00000137745	0.3
Neoplasms	MMP20	chr11	102576832	102625332	ENSG00000137674	0
Neoplasms	MMP26	chr11	4704784	4992429	ENSG00000167346	0
Neoplasms	MMP27	chr11	102691487	102705769	ENSG00000137675	0
Neoplasms	MMP3	chr11	102835801	102843609	ENSG00000149968	0.33
Neoplasms	MMP7	chr11	102520508	102530750	ENSG00000137673	0.4
Neoplasms	MMP8	chr11	102711796	102727050	ENSG00000118113	0.36
Neoplasms	MRGPRD	chr11	68980021	68980986	ENSG00000172938	0
Neoplasms	MS4A1	chr11	60455846	60470752	ENSG00000156738	0.33
Neoplasms	MTNR1B	chr11	92969651	92985066	ENSG00000134640	0.33
Neoplasms	MUC15	chr11	26559032	26572263	ENSG00000169550	0
Neoplasms	MUC2	chr11	1074875	1110511	ENSG00000198788	0.4
Neoplasms	MUC5AC	chr11	1157953	1201138	ENSG00000215182	0
Neoplasms	MUC5B	chr11	1223066	1262172	ENSG00000117983	0
Neoplasms	MUC6	chr11	1012823	1036718	ENSG00000184956	0.34
Neoplasms	MYO7A	chr11	77128246	77215241	ENSG00000137474	0.31
Neoplasms	NARS2	chr11	78435968	78574874	ENSG00000137513	0
Neoplasms	NCAM1	chr11	112961247	113278436	ENSG00000149294	0.3
Neoplasms	NDUFC2	chr11	78068297	78079862	ENSG00000151366	0
Neoplasms	NDUFS3	chr11	47565336	47584562	ENSG00000213619	0.31
Neoplasms	NDUFS8	chr11	68030617	68036644	ENSG00000110717	0
Neoplasms	NDUFV1	chr11	67605653	67612554	ENSG00000167792	0.3
Neoplasms	NELL1	chr11	20669551	21575686	ENSG00000165973	0.3
Neoplasms	NR1H3	chr11	47248300	47269033	ENSG00000025434	0
Neoplasms	P2RX3	chr11	57338352	57372396	ENSG00000109991	0
Neoplasms	P2RY2	chr11	73218281	73242427	ENSG00000175591	0
Neoplasms	P2RY6	chr11	73264498	73305103	ENSG00000171631	0
Neoplasms	PDE2A	chr11	72576141	72674591	ENSG00000186642	0.3
Neoplasms	PGR	chr11	101029624	101129813	ENSG00000082175	0.4
Neoplasms	PIK3C2A	chr11	17077730	17207983	ENSG00000011405	0
Neoplasms	PRR5L	chr11	36296288	36465204	ENSG00000135362	0
Neoplasms	PTDSS2	chr11	448268	491399	ENSG00000174915	0
Neoplasms	PTGDR2	chr11	60850933	60855950	ENSG00000183134	0
Neoplasms	PTPRCAP	chr11	67435510	67437682	ENSG00000213402	0
Neoplasms	SLC22A6	chr11	62936385	62984967	ENSG00000197901	0
Neoplasms	SLC22A8	chr11	62989154	63015841	ENSG00000149452	0
Neoplasms	SLC22A9	chr11	63369785	63410294	ENSG00000149742	0.3
Neoplasms	SLC29A2	chr11	66362521	66372214	ENSG00000174669	0
Neoplasms	SLC36A4	chr11	93144174	93197991	ENSG00000180773	0
Neoplasms	SLC3A2	chr11	62856004	62888880	ENSG00000168003	0.3
Neoplasms	SLC43A3	chr11	57406954	57427580	ENSG00000134802	0
Neoplasms	SLCO2B1	chr11	75100563	75206549	ENSG00000137491	0.33
Neoplasms	TCN1	chr11	59852800	59866489	ENSG00000134827	0
Neoplasms	VEGFB	chr11	64234584	64239264	ENSG00000173511	0.31
Neoplasms	ABCC9	chr12	21797389	21942543	ENSG00000069431	0.3
Neoplasms	AMHR2	chr12	53423855	53431672	ENSG00000135409	0
Neoplasms	ATP5B	chr12	56638175	56645984	ENSG00000110955	0
Neoplasms	AVPR1A	chr12	63142759	63151201	ENSG00000166148	0
Neoplasms	CACNA1C	chr12	1970772	2697950	ENSG00000151067	0
Neoplasms	CACNB3	chr12	48813794	48828941	ENSG00000167535	0.3
Neoplasms	CD163	chr12	7470811	7503893	ENSG00000177575	0.35
Neoplasms	CD163L1	chr12	7346685	7479897	ENSG00000177675	0.3
Neoplasms	CD27	chr12	6444955	6451718	ENSG00000139193	0
Neoplasms	CD4	chr12	6786858	6820799	ENSG00000010610	0
Neoplasms	CEP290	chr12	88049016	88142099	ENSG00000198707	0
Neoplasms	ERBB3	chr12	56076799	56103505	ENSG00000065361	0.34
Neoplasms	GRIN2B	chr12	13437942	13982002	ENSG00000273079	0
Neoplasms	GUCY2C	chr12	14612632	14696599	ENSG00000070019	0.4
Neoplasms	GYS2	chr12	21536107	21604847	ENSG00000111713	0.32
Neoplasms	HCAR2	chr12	122701293	122703357	ENSG00000182782	0.31
Neoplasms	HCAR3	chr12	122714756	122716811	ENSG00000255398	0.3
Neoplasms	HSP90B1	chr12	103930107	103953931	ENSG00000166598	0.31
Neoplasms	IRAK4	chr12	43758944	43789543	ENSG00000198001	0.3
Neoplasms	ITGA5	chr12	54395261	54419266	ENSG00000161638	0.35
Neoplasms	ITGA7	chr12	55684568	55716043	ENSG00000135424	0.3
Neoplasms	ITGB7	chr12	53191323	53207282	ENSG00000139626	0
Neoplasms	ITPR2	chr12	26335352	26833194	ENSG00000123104	0
Neoplasms	KRT1	chr12	52674736	52680407	ENSG00000167768	0.3
Neoplasms	KRT18	chr12	52948871	52952906	ENSG00000111057	0.36
Neoplasms	KRT2	chr12	52644558	52652211	ENSG00000172867	0
Neoplasms	KRT3	chr12	52789685	52796117	ENSG00000186442	0.3
Neoplasms	KRT4	chr12	52806549	52814116	ENSG00000170477	0
Neoplasms	KRT5	chr12	52514575	52520530	ENSG00000186081	0.4
Neoplasms	KRT6A	chr12	52487176	52493257	ENSG00000205420	0
Neoplasms	KRT6B	chr12	52446651	52452146	ENSG00000185479	0.31
Neoplasms	KRT6C	chr12	52468516	52473805	ENSG00000170465	0
Neoplasms	KRT7	chr12	52232520	52252186	ENSG00000135480	0.4
Neoplasms	KRT71	chr12	52543909	52553145	ENSG00000139648	0.3
Neoplasms	KRT72	chr12	52585589	52601538	ENSG00000170486	0
Neoplasms	KRT73	chr12	52607570	52618559	ENSG00000186049	0.3
Neoplasms	KRT74	chr12	52565782	52573843	ENSG00000170484	0
Neoplasms	KRT75	chr12	52424070	52434371	ENSG00000170454	0
Neoplasms	KRT76	chr12	52768155	52777345	ENSG00000185069	0.3
Neoplasms	KRT77	chr12	52689626	52703524	ENSG00000189182	0
Neoplasms	KRT78	chr12	52837804	52849092	ENSG00000170423	0
Neoplasms	KRT79	chr12	52821408	52834311	ENSG00000185640	0
Neoplasms	KRT8	chr12	52897187	52949954	ENSG00000170421	0.31
Neoplasms	KRT80	chr12	52168996	52192014	ENSG00000167767	0
Neoplasms	KRT81	chr12	52285913	52291534	ENSG00000205426	0
Neoplasms	KRT82	chr12	52393931	52406335	ENSG00000161850	0
Neoplasms	KRT83	chr12	52314301	52321398	ENSG00000170523	0
Neoplasms	KRT84	chr12	52377812	52385652	ENSG00000161849	0
Neoplasms	KRT85	chr12	52360006	52367481	ENSG00000135443	0
Neoplasms	KRT86	chr12	52249300	52309163	ENSG00000170442	0
Neoplasms	LRP1	chr12	57128483	57213361	ENSG00000123384	0.42
Neoplasms	LRRK2	chr12	40196744	40369285	ENSG00000188906	0.3
Neoplasms	LTBR	chr12	6375045	6391571	ENSG00000111321	0
Neoplasms	MDM2	chr12	68808177	68845544	ENSG00000135679	0.6
Neoplasms	MGST1	chr12	16347142	16609259	ENSG00000008394	0
Neoplasms	MMP17	chr12	131828393	131851783	ENSG00000198598	0
Neoplasms	MMP19	chr12	55835433	55842966	ENSG00000123342	0
Neoplasms	MUC19	chr12	40393395	40570832	ENSG00000205592	0
Neoplasms	MYO1A	chr12	57028517	57051198	ENSG00000166866	0
Neoplasms	MYO1H	chr12	109347903	109455523	ENSG00000174527	0
Neoplasms	NDUFA12	chr12	94895297	95003748	ENSG00000184752	0
Neoplasms	NDUFA9	chr12	4649095	4694317	ENSG00000139180	0
Neoplasms	NOS1	chr12	117208142	117452170	ENSG00000089250	0
Neoplasms	OLR1	chr12	10158301	10172138	ENSG00000173391	0
Neoplasms	P2RX2	chr12	132618776	132622388	ENSG00000187848	0
Neoplasms	P2RX4	chr12	121209861	121234106	ENSG00000135124	0
Neoplasms	P2RX7	chr12	121132819	121188032	ENSG00000089041	0.32
Neoplasms	PARP11	chr12	3791047	3873448	ENSG00000111224	0
Neoplasms	PIK3C2G	chr12	18242961	18648416	ENSG00000139144	0
Neoplasms	SCARB1	chr12	124776856	124882668	ENSG00000073060	0.3
Neoplasms	SLC16A7	chr12	59596029	59789855	ENSG00000118596	0
Neoplasms	SLC2A3	chr12	7919230	7936187	ENSG00000059804	0.3
Neoplasms	SLC6A12	chr12	190077	214570	ENSG00000111181	0.3
Neoplasms	SLCO1A2	chr12	21264600	21419594	ENSG00000084453	0.3
Neoplasms	SLCO1B1	chr12	21131194	21239796	ENSG00000134538	0.38
Neoplasms	SLCO1B3	chr12	20810702	20916911	ENSG00000111700	0.31
Neoplasms	SLCO1C1	chr12	20695332	20753386	ENSG00000139155	0
Neoplasms	TNFRSF1A	chr12	6328757	6342114	ENSG00000067182	0
Neoplasms	TSPAN8	chr12	71125085	71441898	ENSG00000127324	0
Neoplasms	VDR	chr12	47841537	47943048	ENSG00000111424	0.4
Neoplasms	ABCC4	chr13	95019835	95301475	ENSG00000125257	0.32
Neoplasms	ATP7B	chr13	51930436	52012125	ENSG00000123191	0.3
Neoplasms	CYSLTR2	chr13	48653711	48711226	ENSG00000152207	0.53
Neoplasms	EDNRB	chr13	77895481	77975529	ENSG00000136160	0.32
Neoplasms	F7	chr13	113105788	113120685	ENSG00000057593	0
Neoplasms	FLT1	chr13	28300346	28495145	ENSG00000102755	0.6
Neoplasms	GGT4P	chr13	18253526	18270822	ENSG00000280208	0
Neoplasms	HTR2A	chr13	46831546	46897076	ENSG00000102468	0
Neoplasms	ITGBL1	chr13	101452593	101720856	ENSG00000198542	0
Neoplasms	KL	chr13	33016423	33066143	ENSG00000133116	0.36
Neoplasms	MYO16	chr13	108596152	109208005	ENSG00000041515	0
Neoplasms	PARP4	chr13	24420931	24512778	ENSG00000102699	0.3
Neoplasms	SLC15A1	chr13	98683801	98752672	ENSG00000088386	0
Neoplasms	TNFRSF19	chr13	23570370	23676104	ENSG00000127863	0.31
Neoplasms	TNFSF13B	chr13	108251240	108308484	ENSG00000102524	0
Neoplasms	BDKRB1	chr14	96256210	96268967	ENSG00000100739	0
Neoplasms	BDKRB2	chr14	96204679	96244166	ENSG00000168398	0
Neoplasms	CLEC14A	chr14	38254000	38256093	ENSG00000176435	0
Neoplasms	ESR2	chr14	64084232	64338112	ENSG00000140009	0.4
Neoplasms	GSTZ1	chr14	77320996	77331597	ENSG00000100577	0.33
Neoplasms	GZMB	chr14	24630954	24634267	ENSG00000100453	0.34
Neoplasms	HIF1A	chr14	61695513	61748259	ENSG00000100644	0.35
Neoplasms	HSP90AA1	chr14	102080742	102139699	ENSG00000080824	0.4
Neoplasms	HSPA2	chr14	64535905	64546173	ENSG00000126803	0.3
Neoplasms	LGALS3	chr14	55124110	55145423	ENSG00000131981	0.3
Neoplasms	LTB4R	chr14	24311450	24318036	ENSG00000213903	0
Neoplasms	LTB4R2	chr14	24305734	24312053	ENSG00000213906	0
Neoplasms	MMP14	chr14	22836560	22849041	ENSG00000157227	0.34
Neoplasms	MYH6	chr14	23381982	23408273	ENSG00000197616	0
Neoplasms	MYH7	chr14	23412740	23435660	ENSG00000092054	0
Neoplasms	NDUFB1	chr14	92116122	92121917	ENSG00000183648	0
Neoplasms	PARP2	chr14	20343615	20357904	ENSG00000129484	0
Neoplasms	PGF	chr14	74941834	74955626	ENSG00000119630	0
Neoplasms	PRKCH	chr14	61187559	61550976	ENSG00000027075	0.3
Neoplasms	PRKD1	chr14	29576479	30191898	ENSG00000184304	0.35
Neoplasms	PTGDR	chr14	52267698	52276724	ENSG00000168229	0
Neoplasms	PTGER2	chr14	52314305	52328598	ENSG00000125384	0
Neoplasms	SSTR1	chr14	38207904	38213067	ENSG00000139874	0.31
Neoplasms	TGFB3	chr14	75958097	75983011	ENSG00000119699	0
Neoplasms	TSHR	chr14	80954989	81146306	ENSG00000165409	0.4
Neoplasms	ANPEP	chr15	89784895	89815401	ENSG00000166825	0.3
Neoplasms	CHRM5	chr15	33968497	34067458	ENSG00000184984	0
Neoplasms	CHRNA3	chr15	78593052	78621295	ENSG00000080644	0.32
Neoplasms	CHRNA5	chr15	78565520	78595269	ENSG00000169684	0.33
Neoplasms	CHRNA7	chr15	31923438	32173018	ENSG00000175344	0.31
Neoplasms	CHRNB4	chr15	78624111	78727754	ENSG00000117971	0.3
Neoplasms	CLN6	chr15	68206992	68257211	ENSG00000128973	0
Neoplasms	CSPG4	chr15	75674322	75712848	ENSG00000173546	0.31
Neoplasms	CYP19A1	chr15	51208057	51338601	ENSG00000137869	0.34
Neoplasms	DLL4	chr15	40929340	40939073	ENSG00000128917	0.36
Neoplasms	GABRA5	chr15	26866911	26949208	ENSG00000186297	0
Neoplasms	GABRB3	chr15	26543546	26939539	ENSG00000166206	0
Neoplasms	GABRG3	chr15	26971181	27541984	ENSG00000182256	0
Neoplasms	IGF1R	chr15	98648539	98964530	ENSG00000140443	0.4
Neoplasms	ITGA11	chr15	68296532	68432163	ENSG00000137809	0
Neoplasms	MAP2K1	chr15	66386837	66491544	ENSG00000169032	0.4
Neoplasms	MYO1E	chr15	59132434	59372871	ENSG00000157483	0
Neoplasms	MYO5A	chr15	52307283	52529050	ENSG00000197535	0
Neoplasms	MYO5C	chr15	52192322	52295804	ENSG00000128833	0
Neoplasms	MYO9A	chr15	71822291	72118577	ENSG00000066933	0
Neoplasms	NTRK3	chr15	87859751	88256768	ENSG00000140538	0.32
Neoplasms	PARP16	chr15	65234460	65300618	ENSG00000138617	0
Neoplasms	PARP6	chr15	72241181	72272999	ENSG00000137817	0
Neoplasms	PCSK6	chr15	101289784	101525202	ENSG00000140479	0
Neoplasms	PKM	chr15	72199029	72231822	ENSG00000067225	0.33
Neoplasms	RYR3	chr15	33310962	33866121	ENSG00000198838	0
Neoplasms	SLC28A1	chr15	84884654	84945798	ENSG00000156222	0.31
Neoplasms	SLC28A2	chr15	45252234	45277846	ENSG00000137860	0
Neoplasms	SLCO3A1	chr15	91853708	92172435	ENSG00000176463	0
Neoplasms	AARS	chr16	70251983	70289707	ENSG00000090861	0
Neoplasms	ABCC1	chr16	15949138	16143257	ENSG00000103222	0.5
Neoplasms	ABCC11	chr16	48165773	48247568	ENSG00000121270	0
Neoplasms	ABCC12	chr16	48081006	48156018	ENSG00000140798	0
Neoplasms	ABCC6	chr16	16149565	16223522	ENSG00000091262	0.3
Neoplasms	CASP16P	chr16	3144015	3149963	ENSG00000228146	0
Neoplasms	CDH1	chr16	68737292	68835537	ENSG00000039068	0.69
Neoplasms	FA2H	chr16	74712955	74774831	ENSG00000103089	0
Neoplasms	GPR139	chr16	20028239	20073890	ENSG00000180269	0
Neoplasms	GRIN2A	chr16	9753404	10182928	ENSG00000183454	0.31
Neoplasms	HP	chr16	72054505	72061055	ENSG00000257017	0.35
Neoplasms	ITGAD	chr16	31393335	31426505	ENSG00000156886	0
Neoplasms	ITGAL	chr16	30472658	30523567	ENSG00000005844	0.32
Neoplasms	ITGAM	chr16	31259967	31332892	ENSG00000169896	0.38
Neoplasms	ITGAX	chr16	31355134	31382999	ENSG00000140678	0.31
Neoplasms	KARS	chr16	75627474	75648643	ENSG00000065427	0
Neoplasms	LAT	chr16	28984826	28990784	ENSG00000213658	0
Neoplasms	MC1R	chr16	89912119	89920973	ENSG00000258839	0.5
Neoplasms	MLST8	chr16	2204248	2209453	ENSG00000167965	0
Neoplasms	MMP15	chr16	58025754	58046901	ENSG00000102996	0
Neoplasms	MMP2	chr16	55389700	55506691	ENSG00000087245	0.4
Neoplasms	MMP25	chr16	3046062	3060726	ENSG00000008516	0
Neoplasms	MSLN	chr16	760734	768865	ENSG00000102854	0.38
Neoplasms	MYH11	chr16	15703135	15857028	ENSG00000133392	0.5
Neoplasms	NDUFAB1	chr16	23581014	23596316	ENSG00000004779	0
Neoplasms	NDUFB10	chr16	1959538	1961975	ENSG00000140990	0
Neoplasms	NECAB2	chr16	83968244	84002776	ENSG00000103154	0
Neoplasms	NOD2	chr16	50693588	50734041	ENSG00000167207	0
Neoplasms	PGP	chr16	2211593	2214840	ENSG00000184207	0
Neoplasms	PLK1	chr16	23677656	23690367	ENSG00000166851	0.37
Neoplasms	PRKCB	chr16	23835983	24220611	ENSG00000166501	0.36
Neoplasms	SLC5A2	chr16	31483002	31490860	ENSG00000140675	0
Neoplasms	SLC6A2	chr16	55655988	55707645	ENSG00000103546	0
Neoplasms	SLC7A5	chr16	87830023	87869507	ENSG00000103257	0.32
Neoplasms	SLC7A6	chr16	68264516	68301823	ENSG00000103064	0
Neoplasms	SSTR5	chr16	1078781	1080142	ENSG00000162009	0
Neoplasms	TELO2	chr16	1493344	1510457	ENSG00000100726	0
Neoplasms	TK2	chr16	66508003	66552544	ENSG00000166548	0
Neoplasms	TNFRSF12A	chr16	3018445	3022383	ENSG00000006327	0
Neoplasms	TNFRSF17	chr16	11965210	11968068	ENSG00000048462	0
Neoplasms	TRAP1	chr16	3651639	3717553	ENSG00000126602	0.3
Neoplasms	TUBB3	chr16	89921392	89938761	ENSG00000258947	0.39
Neoplasms	ABCC3	chr17	50634777	50692253	ENSG00000108846	0.35
Neoplasms	ACE	chr17	63477061	63498380	ENSG00000159640	0.3
Neoplasms	ADORA2B	chr17	15945130	15975746	ENSG00000170425	0.3
Neoplasms	ALOX12	chr17	6996049	7010754	ENSG00000108839	0
Neoplasms	AOC3	chr17	42851184	42858130	ENSG00000131471	0
Neoplasms	ASGR1	chr17	7173431	7179564	ENSG00000141505	0
Neoplasms	ASGR2	chr17	7101322	7115700	ENSG00000161944	0
Neoplasms	ATP1B2	chr17	7646627	7657770	ENSG00000129244	0.32
Neoplasms	BIRC5	chr17	78214186	78225636	ENSG00000089685	0.36
Neoplasms	C1QBP	chr17	5432777	5448830	ENSG00000108561	0.36
Neoplasms	CA4	chr17	60149942	60170899	ENSG00000167434	0
Neoplasms	CACNB1	chr17	39173453	39197703	ENSG00000067191	0.3
Neoplasms	CD68	chr17	7579491	7582111	ENSG00000129226	0
Neoplasms	CHRNB1	chr17	7445061	7457710	ENSG00000170175	0
Neoplasms	CHRNE	chr17	4897771	4934438	ENSG00000108556	0
Neoplasms	CRHR1	chr17	45784280	45835828	ENSG00000120088	0.31
Neoplasms	EPX	chr17	58192726	58205174	ENSG00000121053	0
Neoplasms	ERBB2	chr17	39687914	39730426	ENSG00000141736	0.4
Neoplasms	FASN	chr17	82078338	82098294	ENSG00000169710	0.4
Neoplasms	GABARAP	chr17	7240008	7242449	ENSG00000170296	0
Neoplasms	GFAP	chr17	44903159	44916937	ENSG00000131095	0
Neoplasms	GGT6	chr17	4556927	4560818	ENSG00000167741	0
Neoplasms	GRIN2C	chr17	74842023	74861504	ENSG00000161509	0
Neoplasms	GUCY2D	chr17	8002615	8020342	ENSG00000132518	0.3
Neoplasms	ITGA2B	chr17	44372180	44389649	ENSG00000005961	0
Neoplasms	ITGA3	chr17	50055968	50090481	ENSG00000005884	0
Neoplasms	ITGAE	chr17	3714628	3801188	ENSG00000083457	0
Neoplasms	ITGB3	chr17	47253827	47313743	ENSG00000259207	0.36
Neoplasms	ITGB4	chr17	75721328	75757818	ENSG00000132470	0.33
Neoplasms	KRT10	chr17	40818117	40822614	ENSG00000186395	0.3
Neoplasms	KRT12	chr17	40861303	40867223	ENSG00000187242	0
Neoplasms	KRT13	chr17	41500981	41505705	ENSG00000171401	0.31
Neoplasms	KRT14	chr17	41582279	41586895	ENSG00000186847	0.36
Neoplasms	KRT15	chr17	41513745	41522529	ENSG00000171346	0.3
Neoplasms	KRT16	chr17	41609778	41615899	ENSG00000186832	0.3
Neoplasms	KRT17	chr17	41619442	41624842	ENSG00000128422	0.3
Neoplasms	KRT19	chr17	41523617	41528308	ENSG00000171345	0.3
Neoplasms	KRT20	chr17	40875889	40885242	ENSG00000171431	0.4
Neoplasms	KRT23	chr17	40922700	40937646	ENSG00000108244	0
Neoplasms	KRT24	chr17	40697991	40703752	ENSG00000167916	0
Neoplasms	KRT25	chr17	40748021	40755331	ENSG00000204897	0
Neoplasms	KRT26	chr17	40766238	40772162	ENSG00000186393	0
Neoplasms	KRT27	chr17	40776808	40782550	ENSG00000171446	0
Neoplasms	KRT28	chr17	40792196	40799959	ENSG00000173908	0
Neoplasms	KRT31	chr17	41393721	41397608	ENSG00000094796	0
Neoplasms	KRT32	chr17	41459513	41467386	ENSG00000108759	0.3
Neoplasms	KRT33A	chr17	41346092	41350828	ENSG00000006059	0
Neoplasms	KRT33B	chr17	41363498	41369813	ENSG00000131738	0
Neoplasms	KRT34	chr17	41377669	41382306	ENSG00000131737	0
Neoplasms	KRT35	chr17	41476689	41481140	ENSG00000197079	0
Neoplasms	KRT36	chr17	41486136	41492546	ENSG00000126337	0
Neoplasms	KRT37	chr17	41420547	41424585	ENSG00000108417	0
Neoplasms	KRT38	chr17	41436154	41440983	ENSG00000171360	0
Neoplasms	KRT39	chr17	40958417	40966948	ENSG00000196859	0
Neoplasms	KRT40	chr17	40977715	40987135	ENSG00000204889	0
Neoplasms	KRT9	chr17	41565836	41572059	ENSG00000171403	0
Neoplasms	LPO	chr17	58218548	58268518	ENSG00000167419	0
Neoplasms	MAPT	chr17	45894527	46028334	ENSG00000186868	0.31
Neoplasms	MMP28	chr17	35756249	35795707	ENSG00000271447	0
Neoplasms	MPO	chr17	58269855	58280935	ENSG00000005381	0.32
Neoplasms	MRC2	chr17	62627670	62693597	ENSG00000011028	0.3
Neoplasms	MYH1	chr17	10492307	10518542	ENSG00000109061	0.3
Neoplasms	MYH10	chr17	8474207	8630761	ENSG00000133026	0
Neoplasms	MYH13	chr17	10300865	10373130	ENSG00000006788	0
Neoplasms	MYH2	chr17	10521148	10549700	ENSG00000125414	0
Neoplasms	MYH3	chr17	10628526	10657309	ENSG00000109063	0
Neoplasms	MYH4	chr17	10443290	10469559	ENSG00000264424	0
Neoplasms	MYH8	chr17	10390322	10421950	ENSG00000133020	0.7
Neoplasms	MYO15A	chr17	18108706	18179802	ENSG00000091536	0
Neoplasms	MYO15B	chr17	75588058	75626849	ENSG00000266714	0
Neoplasms	MYO18A	chr17	29071122	29180398	ENSG00000196535	0
Neoplasms	MYO19	chr17	36495636	36543435	ENSG00000278259	0
Neoplasms	MYO1C	chr17	1464186	1492686	ENSG00000197879	0
Neoplasms	MYO1D	chr17	32492522	32877177	ENSG00000176658	0
Neoplasms	NGFR	chr17	49495293	49515008	ENSG00000064300	0.31
Neoplasms	NOS2	chr17	27756766	27800529	ENSG00000007171	0.6
Neoplasms	P2RX1	chr17	3896592	3916476	ENSG00000108405	0
Neoplasms	P2RX5	chr17	3672199	3696240	ENSG00000083454	0
Neoplasms	PECAM1	chr17	64319415	64413776	ENSG00000261371	0
Neoplasms	PRKAR1A	chr17	68511780	68551319	ENSG00000108946	0.3
Neoplasms	PRKCA	chr17	66302613	66810743	ENSG00000154229	0.31
Neoplasms	RARA	chr17	40309180	40357643	ENSG00000131759	0.4
Neoplasms	RPTOR	chr17	80544819	80966371	ENSG00000141564	0
Neoplasms	SERPINF2	chr17	1742836	1755265	ENSG00000167711	0
Neoplasms	SHBG	chr17	7613946	7633382	ENSG00000129214	0.3
Neoplasms	SLC16A11	chr17	7041621	7044092	ENSG00000174326	0
Neoplasms	SLC16A13	chr17	7036015	7040117	ENSG00000174327	0
Neoplasms	SLC16A3	chr17	82217934	82261129	ENSG00000141526	0.35
Neoplasms	SLC16A5	chr17	75087727	75106162	ENSG00000170190	0
Neoplasms	SLC16A6	chr17	68267026	68291267	ENSG00000108932	0
Neoplasms	SLC2A4	chr17	7281718	7288257	ENSG00000181856	0
Neoplasms	SLC47A1	chr17	19495385	19579034	ENSG00000142494	0
Neoplasms	SLC6A4	chr17	30194319	30236002	ENSG00000108576	0
Neoplasms	SSTR2	chr17	73165010	73176633	ENSG00000180616	0.35
Neoplasms	TAX1BP3	chr17	3662895	3668679	ENSG00000213977	0
Neoplasms	TK1	chr17	78174091	78187233	ENSG00000167900	0.35
Neoplasms	TMEM97	chr17	28319200	28328685	ENSG00000109084	0
Neoplasms	TNFRSF13B	chr17	16929816	16972118	ENSG00000240505	0.45
Neoplasms	TOP2A	chr17	40388525	40417896	ENSG00000131747	0.4
Neoplasms	TRPV1	chr17	3565444	3609411	ENSG00000196689	0.31
Neoplasms	UTS2R	chr17	82371765	82377458	ENSG00000181408	0.32
Neoplasms	VAMP2	chr17	8159149	8163546	ENSG00000220205	0
Neoplasms	AQP4	chr18	26852043	26865771	ENSG00000171885	0.33
Neoplasms	ATP5A1	chr18	46080248	46104334	ENSG00000152234	0
Neoplasms	BCL2	chr18	63123346	63320128	ENSG00000171791	0.4
Neoplasms	HRH4	chr18	24460637	24479961	ENSG00000134489	0.3
Neoplasms	MBP	chr18	76978827	77133683	ENSG00000197971	0
Neoplasms	MC2R	chr18	13882044	13915707	ENSG00000185231	0.3
Neoplasms	MC4R	chr18	60371062	60372775	ENSG00000166603	0
Neoplasms	MC5R	chr18	13824149	13827323	ENSG00000176136	0
Neoplasms	MYO5B	chr18	49822789	50195147	ENSG00000167306	0.3
Neoplasms	NARS	chr18	57600656	57622213	ENSG00000134440	0
Neoplasms	NDUFV2	chr18	9102630	9134345	ENSG00000178127	0
Neoplasms	PIK3C3	chr18	41955234	42087830	ENSG00000078142	0
Neoplasms	TNFRSF11A	chr18	62325287	62391288	ENSG00000141655	0.33
Neoplasms	TTR	chr18	31557009	31598833	ENSG00000118271	0.33
Neoplasms	TYMS	chr18	657653	673578	ENSG00000176890	0.4
Neoplasms	AKT1S1	chr19	49869033	49878459	ENSG00000204673	0
Neoplasms	ATP1A3	chr19	41966582	41997497	ENSG00000105409	0
Neoplasms	ATP5D	chr19	1241746	1244825	ENSG00000099624	0
Neoplasms	BAX	chr19	48954815	48961798	ENSG00000087088	0.4
Neoplasms	BRD4	chr19	15235519	15332545	ENSG00000141867	0.34
Neoplasms	BSG	chr19	571277	583494	ENSG00000172270	0.3
Neoplasms	C3	chr19	6677704	6730562	ENSG00000125730	0
Neoplasms	CACNA1A	chr19	13206442	13633025	ENSG00000141837	0
Neoplasms	CACNG8	chr19	53962937	53990215	ENSG00000142408	0
Neoplasms	CASP14	chr19	15049480	15058293	ENSG00000105141	0
Neoplasms	CD177	chr19	43353686	43363172	ENSG00000204936	0
Neoplasms	CD22	chr19	35319261	35347361	ENSG00000012124	0
Neoplasms	CD33	chr19	51225064	51243860	ENSG00000105383	0.4
Neoplasms	CD37	chr19	49335171	49343335	ENSG00000104894	0
Neoplasms	CEACAM1	chr19	42507304	42561234	ENSG00000079385	0.32
Neoplasms	CEACAM16	chr19	44699151	44710718	ENSG00000213892	0
Neoplasms	CEACAM18	chr19	51478622	51490952	ENSG00000213822	0
Neoplasms	CEACAM19	chr19	44662278	44684359	ENSG00000186567	0
Neoplasms	CEACAM20	chr19	44501677	44529788	ENSG00000273777	0
Neoplasms	CEACAM21	chr19	41549518	41586844	ENSG00000007129	0
Neoplasms	CEACAM3	chr19	41796587	41811554	ENSG00000170956	0
Neoplasms	CEACAM4	chr19	41618971	41627074	ENSG00000105352	0
Neoplasms	CEACAM5	chr19	41708585	41730433	ENSG00000105388	0
Neoplasms	CEACAM6	chr19	41750977	41772211	ENSG00000086548	0
Neoplasms	CEACAM7	chr19	41673303	41706976	ENSG00000007306	0
Neoplasms	CEACAM8	chr19	42580243	42595055	ENSG00000124469	0
Neoplasms	CGB1	chr19	49035569	49036895	ENSG00000267631	0
Neoplasms	CGB2	chr19	49031890	49033238	ENSG00000104818	0
Neoplasms	CGB3	chr19	49022869	49024333	ENSG00000104827	0
Neoplasms	CGB5	chr19	49043848	49045311	ENSG00000189052	0.32
Neoplasms	CGB7	chr19	49054274	49058860	ENSG00000196337	0
Neoplasms	CGB8	chr19	49047638	49049111	ENSG00000213030	0
Neoplasms	CKM	chr19	45306413	45322875	ENSG00000104879	0.3
Neoplasms	CPT1C	chr19	49690898	49713731	ENSG00000169169	0.3
Neoplasms	CYP4F2	chr19	15878023	15898077	ENSG00000186115	0
Neoplasms	CYP4F3	chr19	15640897	15662825	ENSG00000186529	0
Neoplasms	DHDH	chr19	48933699	48944969	ENSG00000104808	0.3
Neoplasms	ELANE	chr19	851014	856247	ENSG00000197561	0
Neoplasms	EPHX3	chr19	15226919	15233435	ENSG00000105131	0.3
Neoplasms	EPOR	chr19	11377207	11384342	ENSG00000187266	0.38
Neoplasms	FARSA	chr19	12922479	12934037	ENSG00000179115	0
Neoplasms	FFAR1	chr19	35351552	35353862	ENSG00000126266	0
Neoplasms	FPR1	chr19	51745172	51804110	ENSG00000171051	0
Neoplasms	FPR2	chr19	51752026	51770531	ENSG00000171049	0
Neoplasms	FPR3	chr19	51795157	51826190	ENSG00000187474	0
Neoplasms	FTL	chr19	48965309	48966879	ENSG00000087086	0.3
Neoplasms	FUT3	chr19	5842888	5851474	ENSG00000171124	0
Neoplasms	GRIN2D	chr19	48393668	48444931	ENSG00000105464	0.3
Neoplasms	GRIN3B	chr19	1000419	1009732	ENSG00000116032	0
Neoplasms	GSK3A	chr19	42226225	42242625	ENSG00000105723	0
Neoplasms	GYS1	chr19	48968130	48993310	ENSG00000104812	0
Neoplasms	ICAM1	chr19	10271093	10286615	ENSG00000090339	0.35
Neoplasms	ILF3	chr19	10654261	10692417	ENSG00000129351	0
Neoplasms	INSR	chr19	7112255	7294414	ENSG00000171105	0.3
Neoplasms	KISS1R	chr19	917287	921005	ENSG00000116014	0.31
Neoplasms	KLK2	chr19	50861568	50880567	ENSG00000167751	0.36
Neoplasms	KLK3	chr19	50854915	50860764	ENSG00000142515	0.3
Neoplasms	LDLR	chr19	11089462	11133820	ENSG00000130164	0
Neoplasms	MAP2K2	chr19	4090321	4124122	ENSG00000126934	0.32
Neoplasms	MED29	chr19	39391303	39400641	ENSG00000063322	0
Neoplasms	MUC16	chr19	8848844	8981342	ENSG00000181143	0.4
Neoplasms	MYH14	chr19	50188186	50310542	ENSG00000105357	0.3
Neoplasms	MYO1F	chr19	8520778	8577577	ENSG00000142347	0
Neoplasms	MYO9B	chr19	17075777	17214537	ENSG00000099331	0.3
Neoplasms	NDUFA11	chr19	5891276	5904006	ENSG00000174886	0
Neoplasms	NDUFA13	chr19	19515736	19529054	ENSG00000186010	0.3
Neoplasms	NDUFA3	chr19	54102728	54109257	ENSG00000170906	0.3
Neoplasms	NDUFA7	chr19	8308768	8321375	ENSG00000267855	0
Neoplasms	NDUFB7	chr19	14566078	14572066	ENSG00000099795	0
Neoplasms	NDUFS7	chr19	1383527	1395589	ENSG00000115286	0
Neoplasms	NR1H2	chr19	50329653	50383388	ENSG00000131408	0.32
Neoplasms	P2RY11	chr19	10111693	10115372	ENSG00000244165	0
Neoplasms	PDE4A	chr19	10416773	10469630	ENSG00000065989	0
Neoplasms	PDE4C	chr19	18208652	18248200	ENSG00000105650	0
Neoplasms	PKN1	chr19	14433053	14471867	ENSG00000123143	0.3
Neoplasms	PLAUR	chr19	43646095	43670547	ENSG00000011422	0.38
Neoplasms	PRKACA	chr19	14091688	14118084	ENSG00000072062	0.3
Neoplasms	PRKCG	chr19	53879190	53907652	ENSG00000126583	0
Neoplasms	PRKD2	chr19	46674275	46717127	ENSG00000105287	0.41
Neoplasms	PSG1	chr19	42866464	42879822	ENSG00000231924	0
Neoplasms	PTGER1	chr19	14472466	14475354	ENSG00000160951	0.33
Neoplasms	PTGIR	chr19	46620468	46625089	ENSG00000160013	0
Neoplasms	RYR1	chr19	38433691	38587564	ENSG00000196218	0.3
Neoplasms	S1PR2	chr19	10221433	10231331	ENSG00000267534	0.3
Neoplasms	SARS2	chr19	38915266	38930763	ENSG00000104835	0
Neoplasms	SLC1A5	chr19	46774883	46788594	ENSG00000105281	0
Neoplasms	SLC44A2	chr19	10602457	10644557	ENSG00000129353	0
Neoplasms	SLC5A5	chr19	17871945	17895174	ENSG00000105641	0.4
Neoplasms	SLC7A10	chr19	33208664	33225850	ENSG00000130876	0
Neoplasms	TBXA2R	chr19	3594507	3606875	ENSG00000006638	0
Neoplasms	TGFB1	chr19	41301587	41353922	ENSG00000105329	0.4
Neoplasms	AAK1	chr2	69457997	69674349	ENSG00000115977	0
Neoplasms	ADAM17	chr2	9488486	9556732	ENSG00000151694	0
Neoplasms	ADRA2B	chr2	96112876	96116571	ENSG00000274286	0.33
Neoplasms	ALK	chr2	29192774	29921586	ENSG00000171094	0.61
Neoplasms	ALPP	chr2	232378724	232382889	ENSG00000163283	0
Neoplasms	ANTXR1	chr2	69013176	69249327	ENSG00000169604	0.6
Neoplasms	CACNB4	chr2	151832771	152099167	ENSG00000182389	0
Neoplasms	CALCRL	chr2	187341964	187448460	ENSG00000064989	0
Neoplasms	CASP10	chr2	201182898	201229406	ENSG00000003400	0.3
Neoplasms	CASP8	chr2	201233443	201287711	ENSG00000064012	0.32
Neoplasms	CD8A	chr2	86784610	86808396	ENSG00000153563	0
Neoplasms	CD8B	chr2	86815339	86861924	ENSG00000172116	0
Neoplasms	CHRNA1	chr2	174747592	174787935	ENSG00000138435	0
Neoplasms	CHRND	chr2	232525993	232536667	ENSG00000135902	0.3
Neoplasms	CHRNG	chr2	232539692	232548115	ENSG00000196811	0
Neoplasms	CXCR1	chr2	218162841	218166962	ENSG00000163464	0
Neoplasms	CXCR4	chr2	136114349	136118149	ENSG00000121966	0.4
Neoplasms	CYP1B1	chr2	38066973	38109902	ENSG00000138061	0.31
Neoplasms	DARS	chr2	135905881	135986100	ENSG00000115866	0
Neoplasms	DPP4	chr2	161992245	162074394	ENSG00000197635	0
Neoplasms	EPCAM	chr2	47345158	47387601	ENSG00000119888	0.4
Neoplasms	FAP	chr2	162170684	162245151	ENSG00000078098	0
Neoplasms	FARSB	chr2	222566899	222656092	ENSG00000116120	0
Neoplasms	FN1	chr2	215360440	215436073	ENSG00000115414	0.6
Neoplasms	FSHR	chr2	48962157	49154527	ENSG00000170820	0.5
Neoplasms	GCG	chr2	162142882	162152404	ENSG00000115263	0.32
Neoplasms	GGT8P	chr2	91775944	91781169	ENSG00000236969	0
Neoplasms	HK2	chr2	74834127	74893359	ENSG00000159399	0.3
Neoplasms	HTR2B	chr2	231108230	231125042	ENSG00000135914	0
Neoplasms	HTR5BP	chr2	117859427	117934942	ENSG00000125631	0
Neoplasms	IDH1	chr2	208236229	208266074	ENSG00000138413	0.3
Neoplasms	IL1R1	chr2	102064544	102179874	ENSG00000115594	0
Neoplasms	IL1R2	chr2	101991960	102028544	ENSG00000115590	0.3
Neoplasms	ITGA4	chr2	181457202	181538940	ENSG00000115232	0.4
Neoplasms	ITGA6	chr2	172427354	172506459	ENSG00000091409	0
Neoplasms	ITGAV	chr2	186590056	186680901	ENSG00000138448	0
Neoplasms	ITGB6	chr2	160099667	160200313	ENSG00000115221	0
Neoplasms	LRP2	chr2	169127109	169362534	ENSG00000081479	0.31
Neoplasms	MYO1B	chr2	191245185	191425389	ENSG00000128641	0.3
Neoplasms	MYO3B	chr2	170178145	170655171	ENSG00000071909	0
Neoplasms	MYO7B	chr2	127535802	127637729	ENSG00000169994	0
Neoplasms	NCL	chr2	231453531	231483641	ENSG00000115053	0.32
Neoplasms	NDUFA10	chr2	239892450	240025743	ENSG00000130414	0
Neoplasms	NDUFB3	chr2	201071433	201085750	ENSG00000119013	0
Neoplasms	NDUFS1	chr2	206114817	206159509	ENSG00000023228	0.3
Neoplasms	NRP2	chr2	205681990	205798133	ENSG00000118257	0
Neoplasms	NTSR2	chr2	11658178	11670195	ENSG00000169006	0
Neoplasms	PDCD1	chr2	241849884	241858894	ENSG00000188389	0.4
Neoplasms	PRKCE	chr2	45651345	46187990	ENSG00000171132	0.5
Neoplasms	PROKR1	chr2	68643579	68658251	ENSG00000169618	0
Neoplasms	RAMP1	chr2	237858893	237912106	ENSG00000132329	0
Neoplasms	REG3A	chr2	79157003	79159753	ENSG00000172016	0
Neoplasms	RRM2	chr2	10120698	10211725	ENSG00000171848	0.37
Neoplasms	SDC1	chr2	20200797	20225433	ENSG00000115884	0.3
Neoplasms	SLC16A14	chr2	230034982	230068993	ENSG00000163053	0
Neoplasms	SLC5A7	chr2	107986523	108013994	ENSG00000115665	0.3
Neoplasms	SRD5A2	chr2	31522480	31580938	ENSG00000277893	0.31
Neoplasms	ST3GAL5	chr2	85837120	85905199	ENSG00000115525	0
Neoplasms	TACR1	chr2	75046463	75199520	ENSG00000115353	0
Neoplasms	TGFA	chr2	70447284	70554193	ENSG00000163235	0.4
Neoplasms	XDH	chr2	31334321	31414742	ENSG00000158125	0.33
Neoplasms	ADRA1D	chr20	4220630	4249287	ENSG00000171873	0
Neoplasms	AVP	chr20	3082556	3084724	ENSG00000101200	0.39
Neoplasms	CD40	chr20	46118278	46129863	ENSG00000101017	0.37
Neoplasms	CHRNA4	chr20	63343223	63378401	ENSG00000101204	0
Neoplasms	CYP24A1	chr20	54153446	54173986	ENSG00000019186	0.4
Neoplasms	GGT7	chr20	34844720	34872856	ENSG00000131067	0
Neoplasms	GGTLC1	chr20	23985050	23988779	ENSG00000149435	0
Neoplasms	HRH3	chr20	62214960	62220278	ENSG00000101180	0
Neoplasms	HSPA12B	chr20	3732685	3753111	ENSG00000132622	0
Neoplasms	MC3R	chr20	56248732	56249815	ENSG00000124089	0
Neoplasms	MMP24	chr20	35226690	35276998	ENSG00000125966	0.31
Neoplasms	MMP9	chr20	46008908	46016561	ENSG00000100985	0.4
Neoplasms	MYH7B	chr20	34955810	35002437	ENSG00000078814	0
Neoplasms	NTSR1	chr20	62708836	62762771	ENSG00000101188	0
Neoplasms	OGFR	chr20	62804835	62814000	ENSG00000060491	0
Neoplasms	OPRL1	chr20	64080082	64100643	ENSG00000125510	0
Neoplasms	OXT	chr20	3071620	3072517	ENSG00000101405	0.3
Neoplasms	PCNA	chr20	5114953	5126626	ENSG00000132646	0.4
Neoplasms	PRNP	chr20	4686350	4701590	ENSG00000171867	0.37
Neoplasms	SLCO4A1	chr20	62642503	62685785	ENSG00000101187	0
Neoplasms	SSTR4	chr20	23035312	23039237	ENSG00000132671	0
Neoplasms	TNFRSF6B	chr20	63696652	63698684	ENSG00000243509	0
Neoplasms	TOP1	chr20	41028822	41124487	ENSG00000198900	0.36
Neoplasms	TTI1	chr20	37983007	38033461	ENSG00000101407	0
Neoplasms	APP	chr21	25880550	26171128	ENSG00000142192	0
Neoplasms	GRIK1	chr21	29536933	29940033	ENSG00000171189	0
Neoplasms	HSPA13	chr21	14371115	14383484	ENSG00000155304	0
Neoplasms	IFNAR1	chr21	33324429	33359864	ENSG00000142166	0
Neoplasms	IFNAR2	chr21	33205282	33265675	ENSG00000159110	0
Neoplasms	IFNGR2	chr21	33403413	33479348	ENSG00000159128	0
Neoplasms	ITGB2	chr21	44885953	44931989	ENSG00000160255	0.3
Neoplasms	MIR155	chr21	25573980	25574044	ENSG00000283904	0.31
Neoplasms	NDUFV3	chr21	42879644	42913304	ENSG00000160194	0
Neoplasms	SLC5A3	chr21	34073578	34106260	ENSG00000198743	0.3
Neoplasms	ADORA2A	chr22	24417879	24442357	ENSG00000128271	0
Neoplasms	CHKB	chr22	50578959	50601455	ENSG00000100288	0
Neoplasms	COMT	chr22	19941371	19969975	ENSG00000093010	0.4
Neoplasms	CPT1B	chr22	50568861	50578465	ENSG00000205560	0.3
Neoplasms	GALR3	chr22	37823382	37825485	ENSG00000128310	0
Neoplasms	GGT1	chr22	24594811	24629005	ENSG00000100031	0.31
Neoplasms	GGT2	chr22	21207973	21227637	ENSG00000133475	0
Neoplasms	GGT3P	chr22	18773665	18843399	ENSG00000197421	0
Neoplasms	GGT5	chr22	24219654	24245108	ENSG00000099998	0
Neoplasms	GGTLC2	chr22	22644475	22647903	ENSG00000100121	0
Neoplasms	GGTLC3	chr22	18516344	18518161	ENSG00000274252	0
Neoplasms	GGTLC4P	chr22	24248074	24249466	ENSG00000230712	0
Neoplasms	GGTLC5P	chr22	18340145	18345899	ENSG00000276160	0
Neoplasms	GRK3	chr22	25564675	25729294	ENSG00000100077	0
Neoplasms	GSTT1	chr22	24033952	24042493	ENSG00000277656	0.4
Neoplasms	GSTT2	chr22	23980058	23983915	ENSG00000099984	0
Neoplasms	GSTT2B	chr22	23957414	23961195	ENSG00000133433	0
Neoplasms	GSTTP1	chr22	23998401	24005453	ENSG00000276950	0
Neoplasms	IL2RB	chr22	37125843	37175054	ENSG00000100385	0.3
Neoplasms	LGALS1	chr22	37675636	37679802	ENSG00000100097	0.34
Neoplasms	MAPK1	chr22	21759657	21867680	ENSG00000100030	0.4
Neoplasms	MCHR1	chr22	40678750	40682814	ENSG00000128285	0
Neoplasms	MMP11	chr22	23768226	23784316	ENSG00000099953	0.33
Neoplasms	MYH9	chr22	36281280	36387967	ENSG00000100345	0.54
Neoplasms	MYO18B	chr22	25742144	26031045	ENSG00000133454	0.31
Neoplasms	NDUFA6	chr22	42085526	42090884	ENSG00000184983	0
Neoplasms	P2RX6	chr22	21009808	21028830	ENSG00000099957	0
Neoplasms	PPARA	chr22	46150521	46243756	ENSG00000186951	0.4
Neoplasms	PRR5	chr22	44668547	44737681	ENSG00000186654	0
Neoplasms	SLC16A8	chr22	38078134	38084093	ENSG00000100156	0
Neoplasms	SSTR3	chr22	37204237	37212477	ENSG00000278195	0.3
Neoplasms	TAB1	chr22	39399778	39437060	ENSG00000100324	0.3
Neoplasms	TCN2	chr22	30607003	30627271	ENSG00000185339	0.3
Neoplasms	TNFRSF13C	chr22	41922032	41926806	ENSG00000159958	0
Neoplasms	TSPO	chr22	43151547	43163242	ENSG00000100300	0
Neoplasms	TYMP	chr22	50525752	50530032	ENSG00000025708	0.34
Neoplasms	ABCC5	chr3	183919934	184017939	ENSG00000114770	0.32
Neoplasms	ACPP	chr3	132317369	132368298	ENSG00000014257	0
Neoplasms	AGTR1	chr3	148697784	148743008	ENSG00000144891	0.33
Neoplasms	ALCAM	chr3	105366909	105576900	ENSG00000170017	0.32
Neoplasms	ATR	chr3	142449007	142578733	ENSG00000175054	0.4
Neoplasms	BCHE	chr3	165772904	165837462	ENSG00000114200	0.34
Neoplasms	CACNA1D	chr3	53328963	53813733	ENSG00000157388	0.35
Neoplasms	CACNA2D2	chr3	50362613	50504244	ENSG00000007402	0
Neoplasms	CCR1	chr3	46201711	46208313	ENSG00000163823	0.36
Neoplasms	CCR5	chr3	46370854	46376206	ENSG00000160791	0
Neoplasms	CCR8	chr3	39329709	39333680	ENSG00000179934	0
Neoplasms	CD200R1	chr3	112921205	112975103	ENSG00000163606	0
Neoplasms	CPNE4	chr3	131533555	132285410	ENSG00000196353	0
Neoplasms	CX3CR1	chr3	39263495	39281735	ENSG00000168329	0
Neoplasms	DRD3	chr3	114127580	114199407	ENSG00000151577	0
Neoplasms	GABRR3	chr3	97986673	98035304	ENSG00000183185	0
Neoplasms	GHSR	chr3	172443291	172448456	ENSG00000121853	0.3
Neoplasms	GLB1	chr3	32996609	33097202	ENSG00000170266	0
Neoplasms	GRM2	chr3	51707068	51718613	ENSG00000164082	0
Neoplasms	GRM7	chr3	6770001	7741533	ENSG00000196277	0
Neoplasms	GSK3B	chr3	119821321	120094994	ENSG00000082701	0.3
Neoplasms	GSTO3P	chr3	130827659	130828376	ENSG00000232829	0
Neoplasms	HRH1	chr3	11137093	11263557	ENSG00000196639	0.31
Neoplasms	HTR1F	chr3	87792706	87993839	ENSG00000179097	0
Neoplasms	HTR3C	chr3	184053047	184060673	ENSG00000178084	0.3
Neoplasms	HTR3D	chr3	184031544	184039369	ENSG00000186090	0
Neoplasms	HTR3E	chr3	184097064	184106995	ENSG00000186038	0
Neoplasms	ITGA9	chr3	37452115	37823507	ENSG00000144668	0.3
Neoplasms	ITGB5	chr3	124761948	124901418	ENSG00000082781	0
Neoplasms	ITPR1	chr3	4493345	4847506	ENSG00000150995	0.31
Neoplasms	KIAA1524	chr3	108549864	108589644	ENSG00000163507	0
Neoplasms	MGLL	chr3	127689062	128052190	ENSG00000074416	0
Neoplasms	MME	chr3	155024124	155183704	ENSG00000196549	0.36
Neoplasms	MUC13	chr3	124905442	124953819	ENSG00000173702	0
Neoplasms	MUC20	chr3	195720884	195741123	ENSG00000176945	0
Neoplasms	MUC4	chr3	195746765	195811973	ENSG00000145113	0.3
Neoplasms	MYH15	chr3	108380368	108529322	ENSG00000144821	0
Neoplasms	NDUFB4	chr3	120596328	120602507	ENSG00000065518	0
Neoplasms	NDUFB5	chr3	179604690	179627647	ENSG00000136521	0
Neoplasms	NISCH	chr3	52455118	52493068	ENSG00000010322	0.4
Neoplasms	OXTR	chr3	8750381	8769628	ENSG00000180914	0.3
Neoplasms	P2RY1	chr3	152835131	152841439	ENSG00000169860	0
Neoplasms	P2RY12	chr3	151336843	151384753	ENSG00000169313	0
Neoplasms	P2RY13	chr3	151326312	151329549	ENSG00000181631	0
Neoplasms	P2RY14	chr3	151212117	151278542	ENSG00000174944	0.3
Neoplasms	PARP14	chr3	122680839	122730840	ENSG00000173193	0
Neoplasms	PARP15	chr3	122577628	122639047	ENSG00000173200	0
Neoplasms	PARP3	chr3	51942345	51948867	ENSG00000041880	0
Neoplasms	PARP9	chr3	122527924	122564577	ENSG00000138496	0
Neoplasms	PCYT1A	chr3	196214222	196287957	ENSG00000161217	0
Neoplasms	PIK3CA	chr3	179148114	179240093	ENSG00000121879	0.4
Neoplasms	PIK3CB	chr3	138652698	138834928	ENSG00000051382	0.4
Neoplasms	PPARG	chr3	12287368	12434356	ENSG00000132170	0.4
Neoplasms	PRKAR2A	chr3	48744597	48847874	ENSG00000114302	0
Neoplasms	PRKCD	chr3	53156009	53192717	ENSG00000163932	0.3
Neoplasms	PRKCI	chr3	170222424	170305977	ENSG00000163558	0.3
Neoplasms	RPSA	chr3	39406716	39412542	ENSG00000168028	0.3
Neoplasms	SCN5A	chr3	38548057	38649687	ENSG00000183873	0
Neoplasms	SLC15A2	chr3	121894401	121944188	ENSG00000163406	0.3
Neoplasms	SLC22A13	chr3	38265812	38278757	ENSG00000172940	0
Neoplasms	SLC2A2	chr3	170996347	171026743	ENSG00000163581	0.32
Neoplasms	SLC6A1	chr3	10992186	11039247	ENSG00000157103	0
Neoplasms	SLC6A11	chr3	10816201	10940714	ENSG00000132164	0.3
Neoplasms	SLCO2A1	chr3	133932701	134052184	ENSG00000174640	0.42
Neoplasms	TF	chr3	133746040	133796641	ENSG00000091513	0.3
Neoplasms	TFRC	chr3	196027183	196082096	ENSG00000072274	0.31
Neoplasms	TIPARP	chr3	156673235	156706770	ENSG00000163659	0.4
Neoplasms	TOP2B	chr3	25597984	25664907	ENSG00000077097	0.3
[truncated: 14,354 more rows]

## Sheet: Fig. 2b-c
Fig. 2b									Fig. 2c
Term	Count	Richfactor	FDR	ID	Ontology	transform_FDR			disease_class_name	count	percentage	level	group
response to acetylcholine	6	0.515021	9.92092e-05	GO:1905144	Biological Process	4.00345			Neoplasms	529	13.1756	level1	Neoplasms
adenylate cyclase-inhibiting serotonin receptor signaling pathway	7	0.600858	8.23014e-06	GO:0007198	Biological Process	5.08459			Malignant neoplasm of breast	274	0.777371	level2	Neoplasms
serotonin receptor signaling pathway	7	0.600858	8.23014e-06	GO:0007210	Biological Process	5.08459			Malignant neoplasm of stomach	229	0.649701	level2	Neoplasms
nucleoside transmembrane transport	7	0.600858	8.23014e-06	GO:1901642	Biological Process	5.08459			Conventional (Clear Cell) Renal Cell Carcinoma	224	0.635515	level2	Neoplasms
leukotriene transport	7	0.600858	8.23014e-06	GO:0071716	Biological Process	5.08459			Colorectal Carcinoma	217	0.615655	level2	Neoplasms
positive regulation of uterine smooth muscle contraction	7	0.600858	2.811e-05	GO:0070474	Biological Process	4.55114			Lung Neoplasms	196	0.556076	level2	Neoplasms
purinergic nucleotide receptor signaling pathway	7	0.600858	7.47773e-05	GO:0035590	Biological Process	4.12623			Liver carcinoma	180	0.510682	level2	Neoplasms
choline transport	7	0.600858	7.47773e-05	GO:0015871	Biological Process	4.12623			Malignant neoplasm of ovary	131	0.371663	level2	Neoplasms
protein poly-ADP-ribosylation	8	0.686695	7.39643e-07	GO:0070212	Biological Process	6.13098			Malignant neoplasm of prostate	125	0.35464	level2	Neoplasms
behavioral response to nicotine	8	0.686695	7.39643e-07	GO:0035095	Biological Process	6.13098			melanoma	81	0.229807	level2	Neoplasms
adenylate cyclase-inhibiting G-protein coupled acetylcholine receptor signaling pathway	8	0.686695	7.39643e-07	GO:0007197	Biological Process	6.13098			other	2987	8.47448	level2	Neoplasms
negative regulation of norepinephrine secretion	8	0.686695	7.39643e-07	GO:0010700	Biological Process	6.13098			Nervous System Diseases	443	11.0336	level1	Nervous System Diseases
adenylate cyclase-inhibiting G-protein coupled glutamate receptor signaling pathway	8	0.686695	2.72128e-06	GO:0007196	Biological Process	5.56523			Seizures	1474	3.25988	level2	Nervous System Diseases
positive regulation of phospholipase C activity	8	0.686695	7.82604e-06	GO:0010863	Biological Process	5.10646			Cerebral Ischemia	271	0.599341	level2	Nervous System Diseases
thyroid hormone transport	8	0.686695	1.78102e-05	GO:0070327	Biological Process	4.74933			Hyperalgesia	160	0.353854	level2	Nervous System Diseases
leukotriene D4 biosynthetic process	9	0.772532	2.50059e-07	GO:1901750	Biological Process	6.60196			Age-Related Memory Disorders	132	0.29193	level2	Nervous System Diseases
beta-amyloid clearance	9	0.772532	4.55182e-06	GO:0097242	Biological Process	5.34182			Allodynia	120	0.265391	level2	Nervous System Diseases
drug transmembrane transport	9	0.772532	9.0849e-06	GO:0006855	Biological Process	5.04168			other	2832	6.26322	level2	Nervous System Diseases
positive regulation of renal sodium excretion	9	0.772532	1.73302e-05	GO:0035815	Biological Process	4.7612			Mental Disorders	413	10.2864	level1	Mental Disorders
glutathione catabolic process	10	0.858369	2.1183e-07	GO:0006751	Biological Process	6.67401			Depressive disorder	262	1.00039	level2	Mental Disorders
G-protein coupled purinergic nucleotide receptor signaling pathway	10	0.858369	5.40685e-07	GO:0035589	Biological Process	6.26706			Schizophrenia	220	0.84002	level2	Mental Disorders
response to beta-amyloid	10	0.858369	1.14965e-06	GO:1904645	Biological Process	5.93943			Cocaine Abuse	202	0.771291	level2	Mental Disorders
vascular endothelial growth factor signaling pathway	10	0.858369	2.29437e-06	GO:0038084	Biological Process	5.63934			Bipolar Disorder	165	0.630015	level2	Mental Disorders
regulation of vasoconstriction	10	0.858369	2.07989e-05	GO:0019229	Biological Process	4.68196			Alzheimer Disease, Early Onset	155	0.591832	level2	Mental Disorders
membrane depolarization	10	0.858369	3.34927e-05	GO:0051899	Biological Process	4.47505			Acute Confusional Senile Dementia	82	0.313098	level2	Mental Disorders
cell-substrate adhesion	10	0.858369	3.34927e-05	GO:0031589	Biological Process	4.47505			Lewy Body Disease	8	0.0305462	level2	Mental Disorders
response to ATP	10	0.858369	3.34927e-05	GO:0033198	Biological Process	4.47505			other	1600	6.10924	level2	Mental Disorders
actin filament-based movement	11	0.944206	5.77949e-07	GO:0030048	Biological Process	6.23811			Digestive System Diseases	402	10.0125	level1	Digestive System Diseases
vasoconstriction	11	0.944206	1.9343e-06	GO:0042310	Biological Process	5.71348			Hepatitis, Drug-Induced	200	1.04733	level2	Digestive System Diseases
positive regulation of superoxide anion generation	11	0.944206	3.06416e-06	GO:0032930	Biological Process	5.51369			Liver Cirrhosis, Experimental	176	0.921648	level2	Digestive System Diseases
negative regulation of adenylate cyclase activity	11	0.944206	3.06416e-06	GO:0007194	Biological Process	5.51369			Fibrosis, Liver	35	0.183282	level2	Digestive System Diseases
smooth muscle contraction	11	0.944206	5.20782e-06	GO:0006939	Biological Process	5.28334			other	1501	7.86019	level2	Digestive System Diseases
protein auto-ADP-ribosylation	12	1.03004	2.50637e-11	GO:0070213	Biological Process	10.601			Congenital, Hereditary, and Neonatal Diseases and Abnormalities	378	9.41469	level1	Congenital, Hereditary, and Neonatal Diseases and Abnormalities
cellular response to ATP	12	1.03004	3.13665e-08	GO:0071318	Biological Process	7.50353			Leigh Disease	85	0.528566	level2	Congenital, Hereditary, and Neonatal Diseases and Abnormalities
protein refolding	12	1.03004	2.08694e-06	GO:0042026	Biological Process	5.68049			Craniofacial Abnormalities	62	0.385542	level2	Congenital, Hereditary, and Neonatal Diseases and Abnormalities
execution phase of apoptosis	12	1.03004	2.08694e-06	GO:0097194	Biological Process	5.68049			other	1367	8.50059	level2	Congenital, Hereditary, and Neonatal Diseases and Abnormalities
cellular response to unfolded protein	12	1.03004	7.51641e-06	GO:0034620	Biological Process	5.12399			Skin and Connective Tissue Diseases	310	7.72105	level1	Skin and Connective Tissue Diseases
activation of phospholipase C activity	12	1.03004	1.51454e-05	GO:0007202	Biological Process	4.81972			Contact Dermatitis	68	0.3924	level2	Skin and Connective Tissue Diseases
vascular endothelial growth factor receptor signaling pathway	12	1.03004	1.51454e-05	GO:0048010	Biological Process	4.81972			Rheumatoid Arthritis	35	0.201971	level2	Skin and Connective Tissue Diseases
response to morphine	12	1.03004	2.14062e-05	GO:0043278	Biological Process	4.66946			other	1235	7.12668	level2	Skin and Connective Tissue Diseases
chaperone mediated protein folding requiring cofactor	12	1.03004	5.83091e-05	GO:0051085	Biological Process	4.23426			Nutritional and Metabolic Diseases	285	7.09838	level1	Nutritional and Metabolic Diseases
response to tumor necrosis factor	12	1.03004	7.78864e-05	GO:0034612	Biological Process	4.10854			Alloxan Diabetes	248	1.4906	level2	Nutritional and Metabolic Diseases
regulation of heart rate	12	1.03004	7.78864e-05	GO:0002027	Biological Process	4.10854			Mitochondrial Diseases	80	0.480839	level2	Nutritional and Metabolic Diseases
adenylate cyclase-activating adrenergic receptor signaling pathway	13	1.11588	1.43452e-09	GO:0071880	Biological Process	8.84329			Obesity	60	0.360629	level2	Nutritional and Metabolic Diseases
sodium-independent organic anion transport	13	1.11588	7.50596e-09	GO:0043252	Biological Process	8.12459			Osteoporosis	54	0.324566	level2	Nutritional and Metabolic Diseases
heterotypic cell-cell adhesion	13	1.11588	1.26296e-06	GO:0034113	Biological Process	5.89861			other	739	4.44175	level2	Nutritional and Metabolic Diseases
endodermal cell differentiation	13	1.11588	2.75136e-06	GO:0035987	Biological Process	5.56045			Cardiovascular Diseases	281	6.99875	level1	Cardiovascular Diseases
positive regulation of synaptic transmission, glutamatergic	13	1.11588	2.75136e-06	GO:0051968	Biological Process	5.56045			Congestive heart failure	226	0.951696	level2	Cardiovascular Diseases
regulation of synaptic transmission, glutamatergic	13	1.11588	8.23014e-06	GO:0051966	Biological Process	5.08459			Hypertensive disease	81	0.341095	level2	Cardiovascular Diseases
amino acid transmembrane transport	13	1.11588	1.51454e-05	GO:0003333	Biological Process	4.81972			Atherogenesis	52	0.218974	level2	Cardiovascular Diseases
xenobiotic transport	14	1.20172	3.82803e-09	GO:0042908	Biological Process	8.41702			Myocardial Infarction	39	0.164231	level2	Cardiovascular Diseases
ionotropic glutamate receptor signaling pathway	14	1.20172	3.82803e-09	GO:0035235	Biological Process	8.41702			other	1265	5.32697	level2	Cardiovascular Diseases
protein ADP-ribosylation	14	1.20172	7.39644e-09	GO:0006471	Biological Process	8.13098			Female Urogenital Diseases and Pregnancy Complications	279	6.94894	level1	Female Urogenital Diseases and Pregnancy Complications
eating behavior	14	1.20172	1.23969e-07	GO:0042755	Biological Process	6.90669			Endometrioma	70	0.406371	level2	Female Urogenital Diseases and Pregnancy Complications
response to progesterone	14	1.20172	2.97767e-06	GO:0032570	Biological Process	5.52612			Early Pregnancy Loss	64	0.371539	level2	Female Urogenital Diseases and Pregnancy Complications
response to amphetamine	14	1.20172	7.99447e-06	GO:0001975	Biological Process	5.09721			other	1063	6.17103	level2	Female Urogenital Diseases and Pregnancy Complications
positive regulation of neuron death	14	1.20172	1.79834e-05	GO:1901216	Biological Process	4.74513			Male Urogenital Diseases	266	6.62516	level1	Male Urogenital Diseases
positive regulation of cell division	14	1.20172	8.37436e-05	GO:0051781	Biological Process	4.07705			Acute kidney injury	150	0.937522	level2	Male Urogenital Diseases
monocarboxylic acid transport	15	1.28755	3.04703e-13	GO:0015718	Biological Process	12.5161			Proteinuria	60	0.375009	level2	Male Urogenital Diseases
G-protein coupled serotonin receptor signaling pathway	15	1.28755	6.05835e-09	GO:0098664	Biological Process	8.21765			other	850	5.31262	level2	Male Urogenital Diseases
leukocyte cell-cell adhesion	15	1.28755	4.80603e-08	GO:0007159	Biological Process	7.31821			Immune System Diseases	223	5.55417	level1	Immune System Diseases
activation of adenylate cyclase activity	15	1.28755	7.80953e-08	GO:0007190	Biological Process	7.10738			Allergic Reaction	178	1.21604	level2	Immune System Diseases
regulation of sensory perception of pain	15	1.28755	1.18995e-07	GO:0051930	Biological Process	6.92447			Asthma	41	0.2801	level2	Immune System Diseases
neurotransmitter transport	15	1.28755	2.18821e-06	GO:0006836	Biological Process	5.65991			Rheumatoid Arthritis	35	0.239109	level2	Immune System Diseases
release of sequestered calcium ion into cytosol	15	1.28755	2.90851e-06	GO:0051209	Biological Process	5.53633			other	559	3.81892	level2	Immune System Diseases
vesicle transport along actin filament	16	1.37339	1.03945e-13	GO:0030050	Biological Process	12.9832			Endocrine System Diseases	206	5.13076	level1	Endocrine System Diseases
synaptic transmission, GABAergic	16	1.37339	8.63111e-12	GO:0051932	Biological Process	11.0639			Thyroid carcinoma	60	0.363025	level2	Endocrine System Diseases
negative regulation of blood pressure	16	1.37339	7.81427e-10	GO:0045776	Biological Process	9.10711			other	788	4.76773	level2	Endocrine System Diseases
ATP metabolic process	16	1.37339	1.79172e-08	GO:0046034	Biological Process	7.74673
vasodilation	16	1.37339	2.1183e-07	GO:0042311	Biological Process	6.67401
phosphatidylinositol-mediated signaling	16	1.37339	2.02388e-06	GO:0048015	Biological Process	5.69381
ERK1 and ERK2 cascade	16	1.37339	1.17827e-05	GO:0070371	Biological Process	4.92875
tumor necrosis factor-mediated signaling pathway	16	1.37339	1.17827e-05	GO:0033209	Biological Process	4.92875
synaptic transmission, cholinergic	17	1.45923	2.04118e-12	GO:0007271	Biological Process	11.6901
phosphatidylinositol 3-kinase signaling	17	1.45923	1.12685e-07	GO:0014065	Biological Process	6.94813
visual learning	17	1.45923	7.44477e-07	GO:0008542	Biological Process	6.12815
phagocytosis	17	1.45923	5.78047e-05	GO:0006909	Biological Process	4.23804
cell chemotaxis	17	1.45923	6.97978e-05	GO:0060326	Biological Process	4.15616
extracellular matrix disassembly	18	1.54506	1.9202e-08	GO:0022617	Biological Process	7.71665
positive regulation of blood vessel endothelial cell migration	18	1.54506	8.16589e-08	GO:0043536	Biological Process	7.088
extrinsic apoptotic signaling pathway	18	1.54506	1.51109e-07	GO:0097191	Biological Process	6.82071
positive regulation of endothelial cell migration	18	1.54506	8.23014e-06	GO:0010595	Biological Process	5.08459
cellular oxidant detoxification	18	1.54506	4.74671e-05	GO:0098869	Biological Process	4.32361
regulation of postsynaptic membrane potential	19	1.6309	2.00324e-14	GO:0060078	Biological Process	13.6983
positive regulation of nitric oxide biosynthetic process	19	1.6309	7.29256e-09	GO:0045429	Biological Process	8.13712
hormone-mediated signaling pathway	19	1.6309	1.46034e-08	GO:0009755	Biological Process	7.83555
receptor-mediated endocytosis	19	1.6309	1.29824e-05	GO:0006898	Biological Process	4.88665
muscle contraction	19	1.6309	7.4587e-05	GO:0006936	Biological Process	4.12734
gamma-aminobutyric acid signaling pathway	20	1.71674	2.02729e-15	GO:0007214	Biological Process	14.6931
response to estrogen	20	1.71674	6.90554e-07	GO:0043627	Biological Process	6.1608
apoptotic signaling pathway	20	1.71674	2.02388e-06	GO:0097190	Biological Process	5.69381
epidermis development	20	1.71674	9.0269e-06	GO:0008544	Biological Process	5.04446
locomotory behavior	20	1.71674	1.51454e-05	GO:0007626	Biological Process	4.81972
response to cocaine	21	1.80258	4.60949e-13	GO:0042220	Biological Process	12.3363
sensory perception of pain	21	1.80258	9.83737e-10	GO:0019233	Biological Process	9.00712
activation of MAPK activity	21	1.80258	2.02684e-07	GO:0000187	Biological Process	6.69318
chloride transmembrane transport	21	1.80258	3.77058e-05	GO:1902476	Biological Process	4.42359
glutathione metabolic process	22	1.88841	3.02918e-12	GO:0006749	Biological Process	11.5187
regulation of synaptic vesicle exocytosis	22	1.88841	4.64158e-11	GO:2000300	Biological Process	10.3333
learning or memory	22	1.88841	5.06222e-09	GO:0007611	Biological Process	8.29566
positive regulation of endothelial cell proliferation	22	1.88841	9.72438e-08	GO:0001938	Biological Process	7.01214
memory	22	1.88841	8.56823e-07	GO:0007613	Biological Process	6.06711
response to nicotine	23	1.97425	3.63888e-15	GO:0035094	Biological Process	14.439
adenylate cyclase-modulating G-protein coupled receptor signaling pathway	23	1.97425	1.14657e-11	GO:0007188	Biological Process	10.9406
xenobiotic metabolic process	23	1.97425	2.97767e-06	GO:0006805	Biological Process	5.52612
response to oxidative stress	23	1.97425	5.11497e-05	GO:0006979	Biological Process	4.29116
cellular response to beta-amyloid	24	2.06009	1.864e-14	GO:1904646	Biological Process	13.7296
calcium ion transmembrane transport	24	2.06009	8.23014e-06	GO:0070588	Biological Process	5.08459
regulation of blood pressure	25	2.14592	1.03389e-09	GO:0008217	Biological Process	8.98553
positive regulation of peptidyl-serine phosphorylation	25	2.14592	1.62974e-08	GO:0033138	Biological Process	7.78788
chemotaxis	25	2.14592	5.59287e-06	GO:0006935	Biological Process	5.25237
calcium ion transport	26	2.23176	2.43859e-09	GO:0006816	Biological Process	8.61286
positive regulation of peptidyl-tyrosine phosphorylation	26	2.23176	7.69574e-09	GO:0050731	Biological Process	8.11375
positive regulation of vasoconstriction	27	2.3176	2.64571e-21	GO:0045907	Biological Process	20.5775
positive regulation of smooth muscle cell proliferation	27	2.3176	6.45727e-13	GO:0048661	Biological Process	12.19
positive regulation of phosphatidylinositol 3-kinase signaling	27	2.3176	5.24491e-11	GO:0014068	Biological Process	10.2803
response to toxic substance	27	2.3176	1.72627e-10	GO:0009636	Biological Process	9.76289
collagen catabolic process	28	2.40343	1.86752e-21	GO:0030574	Biological Process	20.7287
adenylate cyclase-inhibiting G-protein coupled receptor signaling pathway	28	2.40343	4.88586e-17	GO:0007193	Biological Process	16.3111
positive regulation of kinase activity	28	2.40343	2.34532e-13	GO:0033674	Biological Process	12.6298
cellular response to mechanical stimulus	28	2.40343	2.56789e-11	GO:0071260	Biological Process	10.5904
wound healing	28	2.40343	1.8047e-09	GO:0042060	Biological Process	8.7436
cell adhesion mediated by integrin	29	2.48927	2.18589e-23	GO:0033627	Biological Process	22.6604
keratinization	29	2.48927	1.23875e-13	GO:0031424	Biological Process	12.907
calcium-mediated signaling	29	2.48927	1.67644e-11	GO:0019722	Biological Process	10.7756
transmembrane receptor protein tyrosine kinase signaling pathway	29	2.48927	1.32453e-07	GO:0007169	Biological Process	6.87794
positive regulation of NF-kappaB transcription factor activity	30	2.57511	1.93575e-06	GO:0051092	Biological Process	5.71315
positive regulation of MAP kinase activity	31	2.66094	4.84484e-15	GO:0043406	Biological Process	14.3147
female pregnancy	31	2.66094	1.19824e-12	GO:0007565	Biological Process	11.9215
positive regulation of protein kinase B signaling	31	2.66094	3.69416e-09	GO:0051897	Biological Process	8.43248
ion transport	31	2.66094	1.28697e-08	GO:0006811	Biological Process	7.89043
peptidyl-tyrosine phosphorylation	31	2.66094	4.3608e-08	GO:0018108	Biological Process	7.36043
extracellular matrix organization	31	2.66094	1.10754e-06	GO:0030198	Biological Process	5.95564
protein autophosphorylation	32	2.74678	2.4668e-06	GO:0046777	Biological Process	5.60787
peptidyl-serine phosphorylation	32	2.74678	2.4668e-06	GO:0018105	Biological Process	5.60787
cellular response to lipopolysaccharide	32	2.74678	9.1589e-06	GO:0071222	Biological Process	5.03816
adenylate cyclase-activating G-protein coupled receptor signaling pathway	34	2.91845	3.56551e-11	GO:0007189	Biological Process	10.4479
multicellular organism development	34	2.91845	1.37444e-05	GO:0007275	Biological Process	4.86188
epithelial cell differentiation	35	3.00429	1.64787e-16	GO:0030855	Biological Process	15.7831
integrin-mediated signaling pathway	35	3.00429	3.17544e-14	GO:0007229	Biological Process	13.4982
cell-cell adhesion	35	3.00429	2.32048e-07	GO:0098609	Biological Process	6.63442
response to estradiol	36	3.09013	8.78428e-15	GO:0032355	Biological Process	14.0563
mitochondrial respiratory chain complex I assembly	37	3.17597	1.15491e-25	GO:0032981	Biological Process	24.9375
viral entry into host cell	37	3.17597	4.5261e-17	GO:0046718	Biological Process	16.3443
phospholipase C-activating G-protein coupled receptor signaling pathway	38	3.2618	2.74218e-26	GO:0007200	Biological Process	25.5619
cell-matrix adhesion	38	3.2618	3.39136e-17	GO:0007160	Biological Process	16.4696
neuropeptide signaling pathway	38	3.2618	1.64787e-16	GO:0007218	Biological Process	15.7831
positive regulation of angiogenesis	39	3.34764	1.50206e-11	GO:0045766	Biological Process	10.8233
mitochondrial electron transport, NADH to ubiquinone	40	3.43348	7.63706e-38	GO:0006120	Biological Process	37.1171
neurological system process	40	3.43348	2.61547e-35	GO:0050877	Biological Process	34.5824
cell migration	42	3.60515	6.43995e-07	GO:0016477	Biological Process	6.19112
response to ethanol	43	3.69099	1.81896e-17	GO:0045471	Biological Process	16.7402
aerobic respiration	45	3.86266	4.18077e-34	GO:0009060	Biological Process	33.3787
regulation of membrane potential	45	3.86266	5.48109e-25	GO:0042391	Biological Process	24.2611
positive regulation of cell migration	45	3.86266	8.47726e-09	GO:0030335	Biological Process	8.07174
response to lipopolysaccharide	46	3.9485	2.31946e-17	GO:0032496	Biological Process	16.6346
positive regulation of MAPK cascade	46	3.9485	4.5261e-17	GO:0043410	Biological Process	16.3443
transmembrane transport	46	3.9485	2.75881e-10	GO:0055085	Biological Process	9.55928
G-protein coupled receptor signaling pathway, coupled to cyclic nucleotide second messenger	47	4.03433	3.54823e-39	GO:0007187	Biological Process	38.45
mitochondrial ATP synthesis coupled proton transport	48	4.12017	1.0734e-40	GO:0042776	Biological Process	39.9692
negative regulation of gene expression	48	4.12017	9.14488e-08	GO:0010629	Biological Process	7.03882
intermediate filament organization	49	4.20601	1.11061e-41	GO:0045109	Biological Process	40.9544
ion transmembrane transport	49	4.20601	1.27779e-22	GO:0034220	Biological Process	21.8935
positive regulation of protein phosphorylation	50	4.29185	4.487e-15	GO:0001934	Biological Process	14.348
response to hypoxia	51	4.37768	1.81412e-18	GO:0001666	Biological Process	17.7413
aging	51	4.37768	3.20892e-17	GO:0007568	Biological Process	16.4936
angiogenesis	54	4.63519	2.33395e-14	GO:0001525	Biological Process	13.6319
cell surface receptor signaling pathway	54	4.63519	6.77486e-11	GO:0007166	Biological Process	10.1691
proteolysis	56	4.80687	3.33237e-07	GO:0006508	Biological Process	6.47725
positive regulation of ERK1 and ERK2 cascade	59	5.06438	1.27718e-19	GO:0070374	Biological Process	18.8937
response to xenobiotic stimulus	61	5.23605	5.32909e-20	GO:0009410	Biological Process	19.2733
immune response	62	5.32189	1.01906e-06	GO:0006955	Biological Process	5.9918
protein phosphorylation	62	5.32189	1.91107e-06	GO:0006468	Biological Process	5.71872
positive regulation of gene expression	62	5.32189	4.73496e-06	GO:0010628	Biological Process	5.32468
positive regulation of cytosolic calcium ion concentration	63	5.40773	1.70874e-32	GO:0007204	Biological Process	31.7673
excitatory postsynaptic potential	64	5.49356	1.68941e-53	GO:0060079	Biological Process	52.7723
response to drug	67	5.75107	1.76265e-19	GO:0042493	Biological Process	18.7538
negative regulation of apoptotic process	71	6.09442	6.36096e-09	GO:0043066	Biological Process	8.19648
positive regulation of cell proliferation	80	6.86695	9.97677e-12	GO:0008284	Biological Process	11.001
inflammatory response	83	7.12446	1.13717e-20	GO:0006954	Biological Process	19.9442
cell adhesion	86	7.38197	3.39621e-14	GO:0007155	Biological Process	13.469
chemical synaptic transmission	103	8.8412	1.9688e-55	GO:0007268	Biological Process	54.7058
G-protein coupled receptor signaling pathway	120	10.3004	1.4746e-13	GO:0007186	Biological Process	12.8313
signal transduction	177	15.1931	1.42179e-25	GO:0007165	Biological Process	24.8472
NMDA selective glutamate receptor complex	7	0.600858	1.7836e-05	GO:0017146	Cellular Component	4.7487
L-type voltage-gated calcium channel complex	7	0.600858	8.03555e-05	GO:1990454	Cellular Component	4.09498
TORC2 complex	8	0.686695	4.00067e-06	GO:0031932	Cellular Component	5.39787
muscle myosin complex	9	0.772532	3.77413e-06	GO:0005859	Cellular Component	5.42318
intrinsic component of plasma membrane	12	1.03004	4.64517e-05	GO:0031226	Cellular Component	4.333
plasma membrane raft	13	1.11588	1.44019e-06	GO:0044853	Cellular Component	5.84158
acetylcholine-gated channel complex	14	1.20172	4.38834e-13	GO:0005892	Cellular Component	12.3577
dendrite membrane	14	1.20172	4.37073e-08	GO:0032590	Cellular Component	7.35945
voltage-gated calcium channel complex	15	1.28755	7.3316e-10	GO:0005891	Cellular Component	9.1348
integral component of postsynaptic specialization membrane	15	1.28755	1.27569e-09	GO:0099060	Cellular Component	8.89426
cell periphery	15	1.28755	8.88035e-06	GO:0071944	Cellular Component	5.05157
brush border	15	1.28755	4.64517e-05	GO:0005903	Cellular Component	4.333
myosin filament	16	1.37339	1.13971e-13	GO:0032982	Cellular Component	12.9432
myosin II complex	16	1.37339	2.1137e-12	GO:0016460	Cellular Component	11.675
terminal bouton	16	1.37339	2.50608e-06	GO:0043195	Cellular Component	5.60101
platelet alpha granule lumen	16	1.37339	2.58839e-05	GO:0031093	Cellular Component	4.58697
brush border membrane	17	1.45923	1.80107e-06	GO:0031526	Cellular Component	5.74447
axon terminus	18	1.54506	1.05642e-06	GO:0043679	Cellular Component	5.97616
GABA-A receptor complex	19	1.6309	1.30402e-20	GO:1902711	Cellular Component	19.8847
endocytic vesicle membrane	19	1.6309	4.71398e-07	GO:0030666	Cellular Component	6.32661
lateral plasma membrane	19	1.6309	7.35702e-07	GO:0016328	Cellular Component	6.1333
chloride channel complex	20	1.71674	1.26004e-10	GO:0034707	Cellular Component	9.89962
basal plasma membrane	20	1.71674	1.8477e-10	GO:0009925	Cellular Component	9.73337
microvillus	20	1.71674	1.32885e-07	GO:0005902	Cellular Component	6.87653
melanosome	20	1.71674	2.93642e-05	GO:0042470	Cellular Component	4.53218
sarcolemma	20	1.71674	4.49242e-05	GO:0042383	Cellular Component	4.34752
respiratory chain	21	1.80258	2.93434e-17	GO:0070469	Cellular Component	16.5325
clathrin-coated endocytic vesicle membrane	21	1.80258	1.0447e-08	GO:0030669	Cellular Component	7.98101
caveola	22	1.88841	1.0447e-08	GO:0005901	Cellular Component	7.98101
specific granule membrane	22	1.88841	2.29014e-07	GO:0035579	Cellular Component	6.64014
secretory granule membrane	22	1.88841	1.39547e-06	GO:0030667	Cellular Component	5.85528
GABA-ergic synapse	23	1.97425	9.36183e-10	GO:0098982	Cellular Component	9.02864
integral component of postsynaptic membrane	26	2.23176	4.68043e-17	GO:0099055	Cellular Component	16.3297
integrin complex	27	2.3176	2.5816e-29	GO:0008305	Cellular Component	28.5881
blood microparticle	27	2.3176	1.16116e-06	GO:0072562	Cellular Component	5.93511
perikaryon	27	2.3176	2.51527e-05	GO:0043204	Cellular Component	4.59942
integral component of presynaptic membrane	28	2.40343	6.15779e-16	GO:0099056	Cellular Component	15.2106
Golgi lumen	28	2.40343	2.75707e-10	GO:0005796	Cellular Component	9.55955
dendritic spine	28	2.40343	5.74759e-06	GO:0043197	Cellular Component	5.24051
postsynapse	33	2.83262	5.2177e-13	GO:0098794	Cellular Component	12.2825
vesicle	34	2.91845	7.22331e-09	GO:0031982	Cellular Component	8.14126
extracellular matrix	36	3.09013	1.05796e-05	GO:0031012	Cellular Component	4.97553
myosin complex	37	3.17597	3.10682e-33	GO:0016459	Cellular Component	32.5077
keratin filament	37	3.17597	4.01228e-18	GO:0045095	Cellular Component	17.3966
endosome	42	3.60515	4.19471e-06	GO:0005768	Cellular Component	5.3773
mitochondrial respiratory chain complex I	44	3.77682	4.45274e-45	GO:0005747	Cellular Component	44.3514
intermediate filament	48	4.12017	3.3061e-24	GO:0005882	Cellular Component	23.4807
axon	52	4.46352	1.18867e-08	GO:0030424	Cellular Component	7.92494
glutamatergic synapse	56	4.80687	5.91458e-10	GO:0098978	Cellular Component	9.22808
membrane raft	58	4.97854	1.13421e-18	GO:0045121	Cellular Component	17.9453
postsynaptic membrane	61	5.23605	7.30923e-33	GO:0045211	Cellular Component	32.1361
mitochondrial inner membrane	61	5.23605	1.43495e-08	GO:0005743	Cellular Component	7.84316
focal adhesion	64	5.49356	1.96439e-11	GO:0005925	Cellular Component	10.7068
basolateral plasma membrane	67	5.75107	7.39049e-27	GO:0016323	Cellular Component	26.1313
macromolecular complex	68	5.83691	9.57636e-05	GO:0032991	Cellular Component	4.0188
receptor complex	75	6.43777	9.59369e-37	GO:0043235	Cellular Component	36.018
neuronal cell body	76	6.52361	7.19874e-19	GO:0043025	Cellular Component	18.1427
dendrite	77	6.60944	1.74619e-16	GO:0030425	Cellular Component	15.7579
perinuclear region of cytoplasm	81	6.95279	4.31369e-07	GO:0048471	Cellular Component	6.36515
anchoring junction	83	7.12446	1.41508e-18	GO:0070161	Cellular Component	17.8492
apical plasma membrane	87	7.46781	1.52368e-28	GO:0016324	Cellular Component	27.8171
neuron projection	91	7.81116	2.90584e-31	GO:0043005	Cellular Component	30.5367
synapse	107	9.18455	3.99627e-33	GO:0045202	Cellular Component	32.3983
external side of plasma membrane	111	9.5279	9.57014e-39	GO:0009897	Cellular Component	38.0191
mitochondrion	136	11.6738	1.33237e-08	GO:0005739	Cellular Component	7.87538
extracellular space	170	14.5923	2.33318e-08	GO:0005615	Cellular Component	7.63205
cell surface	172	14.7639	1.35557e-68	GO:0009986	Cellular Component	67.8679
extracellular region	196	16.824	1.874e-11	GO:0005576	Cellular Component	10.7272
extracellular exosome	286	24.5494	2.10489e-42	GO:0070062	Cellular Component	41.6768
membrane	291	24.9785	2.556e-33	GO:0016020	Cellular Component	32.5924
integral component of plasma membrane	382	32.7897	6.47523e-156	GO:0005887	Cellular Component	155.189
integral component of membrane	525	45.0644	7.52416e-46	GO:0016021	Cellular Component	45.1235
plasma membrane	689	59.1416	3.92087e-149	GO:0005886	Cellular Component	148.407
purinergic nucleotide receptor activity	7	0.600858	5.09721e-06	GO:0001614	Molecular Function	5.29267
1-phosphatidylinositol-4-phosphate 3-kinase activity	7	0.600858	5.09721e-06	GO:0035005	Molecular Function	5.29267
choline transmembrane transporter activity	7	0.600858	5.09721e-06	GO:0015220	Molecular Function	5.29267
G-protein coupled acetylcholine receptor activity	7	0.600858	5.09721e-06	GO:0016907	Molecular Function	5.29267
extracellular ATP-gated cation channel activity	7	0.600858	5.09721e-06	GO:0004931	Molecular Function	5.29267
nucleoside transmembrane transporter activity	7	0.600858	5.09721e-06	GO:0005337	Molecular Function	5.29267
NMDA glutamate receptor activity	7	0.600858	1.81558e-05	GO:0004972	Molecular Function	4.74098
glutathione S-conjugate-exporting ATPase activity	7	0.600858	1.81558e-05	GO:0015431	Molecular Function	4.74098
heterocyclic compound binding	7	0.600858	4.75918e-05	GO:1901363	Molecular Function	4.32247
adenylate cyclase inhibiting G-protein coupled glutamate receptor activity	8	0.686695	1.69599e-06	GO:0001640	Molecular Function	5.77058
cysteine-type endopeptidase activity involved in execution phase of apoptosis	8	0.686695	1.69599e-06	GO:0097200	Molecular Function	5.77058
1-phosphatidylinositol-3-kinase activity	8	0.686695	5.09721e-06	GO:0016303	Molecular Function	5.29267
phosphatidylinositol kinase activity	8	0.686695	2.56802e-05	GO:0052742	Molecular Function	4.5904
efflux transmembrane transporter activity	8	0.686695	8.56234e-05	GO:0015562	Molecular Function	4.06741
ATPase-coupled anion transmembrane transporter activity	9	0.772532	1.57871e-07	GO:0043225	Molecular Function	6.8017
cysteine-type endopeptidase activity involved in apoptotic signaling pathway	9	0.772532	1.57871e-07	GO:0097199	Molecular Function	6.8017
NADH dehydrogenase activity	9	0.772532	4.86025e-07	GO:0003954	Molecular Function	6.31334
G-protein coupled purinergic nucleotide receptor activity	9	0.772532	3.05193e-06	GO:0045028	Molecular Function	5.51543
organic anion transmembrane transporter activity	9	0.772532	5.96307e-06	GO:0008514	Molecular Function	5.22453
neurotransmitter transporter activity	9	0.772532	5.85348e-05	GO:0005326	Molecular Function	4.23259
tumor necrosis factor-activated receptor activity	10	0.858369	2.79133e-09	GO:0005031	Molecular Function	8.55419
high voltage-gated calcium channel activity	10	0.858369	1.35937e-08	GO:0008331	Molecular Function	7.86666
glutathione peroxidase activity	10	0.858369	3.69124e-05	GO:0004602	Molecular Function	4.43283
steroid hormone receptor activity	10	0.858369	5.30127e-05	GO:0003707	Molecular Function	4.27562
cargo receptor activity	10	0.858369	5.30127e-05	GO:0038024	Molecular Function	4.27562
benzodiazepine receptor activity	11	0.944206	2.08545e-10	GO:0008503	Molecular Function	9.6808
inhibitory extracellular ligand-gated ion channel activity	11	0.944206	2.08545e-10	GO:0005237	Molecular Function	9.6808
glutathione hydrolase activity	11	0.944206	2.08545e-10	GO:0036374	Molecular Function	9.6808
acetylcholine binding	11	0.944206	1.0728e-09	GO:0042166	Molecular Function	8.96948
xenobiotic-transporting ATPase activity	11	0.944206	3.41026e-08	GO:0008559	Molecular Function	7.46721
glutamate receptor activity	11	0.944206	8.43536e-08	GO:0008066	Molecular Function	7.0739
laminin binding	11	0.944206	2.04106e-05	GO:0043236	Molecular Function	4.69015
serotonin binding	12	1.03004	1.5249e-11	GO:0051378	Molecular Function	10.8168
protein kinase C activity	12	1.03004	3.6139e-10	GO:0004697	Molecular Function	9.44202
ionotropic glutamate receptor activity	12	1.03004	9.21598e-09	GO:0004970	Molecular Function	8.03546
misfolded protein binding	12	1.03004	7.45448e-06	GO:0051787	Molecular Function	5.12758
steroid binding	12	1.03004	1.09869e-05	GO:0005496	Molecular Function	4.95913
GABA-gated chloride ion channel activity	13	1.11588	1.1973e-12	GO:0022851	Molecular Function	11.9218
acetylcholine receptor activity	13	1.11588	3.01516e-11	GO:0015464	Molecular Function	10.5207
neuropeptide receptor activity	13	1.11588	2.12562e-07	GO:0008188	Molecular Function	6.67251
MHC class II protein complex binding	13	1.11588	3.43434e-07	GO:0023026	Molecular Function	6.46416
calcium-dependent protein kinase C activity	14	1.20172	2.67217e-12	GO:0004698	Molecular Function	11.5731
xenobiotic transporter activity	14	1.20172	5.21013e-10	GO:0042910	Molecular Function	9.28315
sodium-independent organic anion transmembrane transporter activity	14	1.20172	5.21013e-10	GO:0015347	Molecular Function	9.28315
monocarboxylic acid transmembrane transporter activity	15	1.28755	2.56535e-13	GO:0008028	Molecular Function	12.5909
ATPase activity, coupled to transmembrane movement of substances	15	1.28755	8.56234e-05	GO:0042626	Molecular Function	4.06741
cytokine receptor activity	15	1.28755	8.56234e-05	GO:0004896	Molecular Function	4.06741
[truncated: 51 more rows]

## Sheet: Fig. 3
Fig. 3a						Fig. 3c					Fig. 3d											Fig. 3e															Fig. 3f							Fig. 3g-h
[truncated: 3,841 more rows]

[truncated: 9 more sheets: Fig. 4, Fig. 5, suppl Fig. 2, suppl Fig. 3, suppl Fig. 4, suppl Fig. 5, suppl Fig. 6, suppl Fig. 7, suppl Fig. 10]
